# Supplementary material for: Where Fluoride Is Present, Hexafluorosilicate Might Be Encountered: Supramolecular Binding of the SiF62– Anion by Nanojars
Source: ACS Omega. 2024 Oct 18;9(43):43986–97. doi: 10.1021/acsomega.4c08535 (PMC11525531; doi:10.1021/acsomega.4c08535)
Supplement: Supplementary file 2 — ao4c08535_si_002.cif [file ao4c08535_si_002.cif]

 
data_1

_publ_section_references
;
Bruker (2022). Apex4 2022.1-1, SAINT V8.40B, Bruker AXS 
Inc.: Madison (WI), USA, 2022.

H\"ubschle, C. B., Sheldrick, G. M. and Dittrich, B. (2011). J. Appl. Cryst. 
44, 1281--1284.

Sheldrick, G.M. (2008). Acta Cryst. A64, 112--122.

Sheldrick, G. M. (2018). SHELXL2018. University of G\"ottingen, Germany.

Sheldrick, G. M. (2015a). Crystal structure refinement with SHELXL, Acta Cryst. 
C71, 3--8.

Sheldrick, G. M. (2015b). SHELXT--Integrated space-group and
crystal-structure determination, Acta Cryst. A71 3--8.
;

_publ_section_acknowledgements
;
This material is based upon work supported by the National Science Foundation 
through the Major Research Instrumentation Program under Grant No. CHE 1625543.
(Funding for the single crystal X-ray diffractometer).
; 

# start Validation Reply Form
_vrf_PLAT250_Mezei73_0m
;
PROBLEM: Large U3/U1 Ratio for Average U(i,j) Tensor ....        5.3 Note  
RESPONSE: Chlorobenzene solvate molecules are disordered in 2D layers. 
;
_vrf_PLAT420_Mezei73_0m
;
PROBLEM: D-H Bond Without Acceptor  O19_1    --H19O_1   .     Please Check 
RESPONSE: The position of the H atom is well resolved in difference density 
maps and refined. 
;
_vrf_PLAT721_Mezei73_0m
;
PROBLEM: Bond    Calc    1.42(11), Rep     1.39000 Dev...       0.03 Ang.  
RESPONSE: Platon calculation error. The atom is part of a benzene ring 
constrained using an AFIX 66 command. 
;
# end Validation Reply Form
 
_audit_creation_method            'SHELXL-2018/3'
_shelx_SHELXL_version_number      '2018/3'
_chemical_name_systematic         ?
_chemical_name_common             ?
_chemical_melting_point           ?
_chemical_formula_moiety          
 'C96 H128 Cu32 N64 O32, 2(C16 H36 N), 3.719(C6 H5 Cl), 0.416(C5 H12)'
_chemical_formula_sum
 'C152.396 H222.149 Cl3.719 Cu32 F6 N66 O32 Si' 
_chemical_formula_weight          5798.34

loop_
 _atom_type_symbol
 _atom_type_description
 _atom_type_scat_dispersion_real
 _atom_type_scat_dispersion_imag
 _atom_type_scat_source
 'C'  'C'   0.0181   0.0091
 'International Tables Vol C Tables 4.2.6.8 and 6.1.1.4'
 'H'  'H'   0.0000   0.0000
 'International Tables Vol C Tables 4.2.6.8 and 6.1.1.4'
 'N'  'N'   0.0311   0.0180
 'International Tables Vol C Tables 4.2.6.8 and 6.1.1.4'
 'O'  'O'   0.0492   0.0322
 'International Tables Vol C Tables 4.2.6.8 and 6.1.1.4'
 'F'  'F'   0.0727   0.0534
 'International Tables Vol C Tables 4.2.6.8 and 6.1.1.4'
 'Si'  'Si'   0.2541   0.3302
 'International Tables Vol C Tables 4.2.6.8 and 6.1.1.4'
 'Cu'  'Cu'  -1.9646   0.5888
 'International Tables Vol C Tables 4.2.6.8 and 6.1.1.4'
 'Cl'  'Cl'   0.3639   0.7018
 'International Tables Vol C Tables 4.2.6.8 and 6.1.1.4'
 
_space_group_crystal_system       tetragonal
_space_group_IT_number            122
_space_group_name_H-M_alt         'I -4 2 d'
_space_group_name_Hall            'I -4 2bw'
 
_shelx_space_group_comment
;
The symmetry employed for this shelxl refinement is uniquely defined
by the following loop, which should always be used as a source of
symmetry information in preference to the above space-group names.
They are only intended as comments.
;
 
loop_
 _space_group_symop_operation_xyz
 'x, y, z'
 '-x, -y, z'
 'y, -x, -z'
 '-y, x, -z'
 '-x+1/2, y, -z+3/4'
 'x+1/2, -y, -z+3/4'
 '-y+1/2, -x, z+3/4'
 'y+1/2, x, z+3/4'
 'x+1/2, y+1/2, z+1/2'
 '-x+1/2, -y+1/2, z+1/2'
 'y+1/2, -x+1/2, -z+1/2'
 '-y+1/2, x+1/2, -z+1/2'
 '-x+1, y+1/2, -z+5/4'
 'x+1, -y+1/2, -z+5/4'
 '-y+1, -x+1/2, z+5/4'
 'y+1, x+1/2, z+5/4'
 
_cell_length_a                    41.6926(8)
_cell_length_b                    41.6926(8)
_cell_length_c                    49.6073(14)
_cell_angle_alpha                 90
_cell_angle_beta                  90
_cell_angle_gamma                 90
_cell_volume                      86231(4)
_cell_formula_units_Z             16
_cell_measurement_temperature     150(2)
_cell_measurement_reflns_used     9357    
_cell_measurement_theta_min       2.5323   
_cell_measurement_theta_max       75.8957
 
_exptl_crystal_description        prism
_exptl_crystal_colour             blue
_exptl_crystal_density_meas       ?
_exptl_crystal_density_method     ?
_exptl_crystal_density_diffrn     1.786          
_exptl_crystal_F_000              46619.8
_exptl_transmission_factor_min    ?
_exptl_transmission_factor_max    ?
_exptl_crystal_size_max           0.190
_exptl_crystal_size_mid           0.180
_exptl_crystal_size_min           0.111
_exptl_absorpt_coefficient_mu     4.438
_shelx_estimated_absorpt_T_min    0.486
_shelx_estimated_absorpt_T_max    0.639
_exptl_absorpt_correction_type    multi-scan
_exptl_absorpt_correction_T_min   0.6804
_exptl_absorpt_correction_T_max   0.7543
_exptl_absorpt_process_details
;
 SADABS 2016/2: Krause, L., Herbst-Irmer, R., Sheldrick G.M. & Stalke D.,
 J. Appl. Cryst. 48 (2015) 3-10
;
_exptl_absorpt_special_details    ?
_diffrn_ambient_temperature       150(2)
_diffrn_radiation_wavelength      1.54178
_diffrn_radiation_type            CuK\a
_diffrn_source                    'I-mu-S microsource X-ray tube'
_diffrn_source_current            '1.0 mA'
_diffrn_source_voltage            '50 kV'
_diffrn_radiation_monochromator   'laterally graded multilayer (Goebel) mirror'
_diffrn_measurement_device        'four circle diffractometer'
_diffrn_measurement_device_type   'Bruker AXS D8 Quest' 
_diffrn_detector_type             'PhotonIII_C14 charge-integrating and photon counting pixel array'
_diffrn_measurement_method        'omega and phi scans'
_diffrn_detector_area_resol_mean  7.4074
_diffrn_reflns_number             195411
_diffrn_reflns_av_unetI/netI      0.0277
_diffrn_reflns_av_R_equivalents   0.0418
_diffrn_reflns_limit_h_min        -44
_diffrn_reflns_limit_h_max        45
_diffrn_reflns_limit_k_min        -48
_diffrn_reflns_limit_k_max        51
_diffrn_reflns_limit_l_min        -60
_diffrn_reflns_limit_l_max        48
_diffrn_reflns_theta_min          2.119
_diffrn_reflns_theta_max          79.412
_diffrn_reflns_theta_full         67.679
_diffrn_measured_fraction_theta_max   0.897
_diffrn_measured_fraction_theta_full  0.998
_diffrn_reflns_Laue_measured_fraction_max    0.897
_diffrn_reflns_Laue_measured_fraction_full   0.998
_diffrn_reflns_point_group_measured_fraction_max   0.883
_diffrn_reflns_point_group_measured_fraction_full  0.994
_reflns_number_total              41352
_reflns_number_gt                 38235
_reflns_threshold_expression      'I > 2\s(I)'
_reflns_Friedel_coverage          0.894
_reflns_Friedel_fraction_max      0.869
_reflns_Friedel_fraction_full     0.990
 
_reflns_special_details
;
 Reflections were merged by SHELXL according to the crystal
 class for the calculation of statistics and refinement.
 
 _reflns_Friedel_fraction is defined as the number of unique
 Friedel pairs measured divided by the number that would be
 possible theoretically, ignoring centric projections and
 systematic absences.
;
 
_computing_data_collection        'Apex4 v2022.1-1 (Bruker, 2022)' 
_computing_cell_refinement        'SAINT V8.40B (Bruker, 2020)' 
_computing_data_reduction         'SAINT V8.40B (Bruker, 2020)'
_computing_structure_solution     'SHELXT (Sheldrick, 2015b)' 
_computing_structure_refinement   
;  
SHELXL-2018/3 (Sheldrick, 2015a, 2018), 
SHELXLE Rev1460 (H\"ubschle et al., 2011)
; 
_computing_molecular_graphics     ?
_computing_publication_material   ?
_refine_special_details           
;
Hydroxyl H atom positions were refined and O-H distances 
were restrained to 0.84(2) Angstrom.

The SiF6 anion was refined as disordered by a 45 degree rotation. 
The Si and F atoms along the rotation axis were constrained to 
have pairwise identical ADPs. The two disordered moieties were 
restrained to have similar geometries. Uij components of ADPs for 
disordered atoms closer to each other than 2.0 Angstrom were 
restrained to be similar. Subject to these conditions the 
occupancy ratio refined to 0.860(5) to 0.140(5). 

Tetrabutyl ammoinum cations are disordered. One cation is 
located in a general position and whole cation disorder was refined. 
Two other cations are located on two-fold axes. One was refined as 
disordered around the two-fold axis with two half occupied 
symmetry equivalent moities. The other was refined as two-fold 
symmetric but disordered over two moieties slightly shifted along the 
axis. The N-C bond lengths of all cations were restrained to be 
similar in length. Butyl groups of major moieties were restrained 
to have similar geometries. Minor moieties were restrained to 
have similar geometries as major moieties. Uij components of ADPs 
for disordered atoms closer to each other than 2.0 Angstrom were 
restrained to be similar. Subject to these conditions the 
occupancy ratio refined to 0.436(5) to 0.564(5) for the cation 
in the general position, and to 0.652(7) to 0.348(7) for the 
cation shifted along the two-fold axis.  

Heavily disordered chlorobenzene molecules are present which are 
disordered with the catioins, and among themselves, and with a 
single partially occupied pentane molecule. Disorder is general 
as well as symmetry imposed by tw-fold axes. Disordered chlorobenzene 
moieties were restrained to have similar geometries and were restrained 
to be close to planar. For several minor moieties, the benzene rings 
were constrained to resemble ideal hexagons with C-C-bond lengths of
1.39 Angstrom. The bond distances of the pentane molecule were restrained 
to expected target values. Uij components of ADPs for disordered atoms closer 
to each other than 2.0 Angstrom were restrained to be similar. 
Subject to these conditions the occupancy rates refined to the values 
given in the cif tables.  
;
_refine_ls_structure_factor_coef  Fsqd
_refine_ls_matrix_type            full
_refine_ls_weighting_scheme       calc
_refine_ls_weighting_details
'w=1/[\s^2^(Fo^2^)+(0.0405P)^2^+161.9059P] where P=(Fo^2^+2Fc^2^)/3'
_atom_sites_solution_primary      dual 
_atom_sites_solution_secondary    difmap
_atom_sites_solution_hydrogens    mixed
_refine_ls_hydrogen_treatment     mixed
_refine_ls_extinction_method      none
_refine_ls_extinction_coef        .
_refine_ls_abs_structure_details
;
 Flack x determined using 16867 quotients [(I+)-(I-)]/[(I+)+(I-)]
 (Parsons, Flack and Wagner, Acta Cryst. B69 (2013) 249-259).
;
_refine_ls_abs_structure_Flack    0.001(4)
_chemical_absolute_configuration  ad
_refine_ls_number_reflns          41352
_refine_ls_number_parameters      3532
_refine_ls_number_restraints      3985
_refine_ls_R_factor_all           0.0388
_refine_ls_R_factor_gt            0.0338
_refine_ls_wR_factor_ref          0.0862
_refine_ls_wR_factor_gt           0.0824
_refine_ls_goodness_of_fit_ref    1.093
_refine_ls_restrained_S_all       1.094
_refine_ls_shift/su_max           0.002
_refine_ls_shift/su_mean          0.000
 
loop_
 _atom_site_label
 _atom_site_type_symbol
 _atom_site_fract_x
 _atom_site_fract_y
 _atom_site_fract_z
 _atom_site_U_iso_or_equiv
 _atom_site_adp_type
 _atom_site_occupancy
 _atom_site_site_symmetry_order  
 _atom_site_calc_flag
 _atom_site_refinement_flags_posn
 _atom_site_refinement_flags_adp
 _atom_site_refinement_flags_occupancy
 _atom_site_disorder_assembly
 _atom_site_disorder_group
Cu1_1 Cu 0.60081(2) 0.66009(2) 0.43209(2) 0.0367(2) Uani 1 1 d . . . . .
Cu2_1 Cu 0.62510(2) 0.73079(2) 0.45859(2) 0.0382(2) Uani 1 1 d . . . . .
Cu3_1 Cu 0.62896(2) 0.81028(2) 0.44808(2) 0.03274(18) Uani 1 1 d . . . . .
Cu4_1 Cu 0.62170(2) 0.86582(2) 0.40214(2) 0.02811(17) Uani 1 1 d . . . . .
Cu5_1 Cu 0.63940(2) 0.84626(2) 0.33865(2) 0.02727(17) Uani 1 1 d . . . . .
Cu6_1 Cu 0.65826(2) 0.77085(2) 0.31872(2) 0.03116(18) Uani 1 1 d . . . . .
Cu7_1 Cu 0.64317(2) 0.69226(2) 0.32650(2) 0.0366(2) Uani 1 1 d . . . . .
Cu8_1 Cu 0.60687(2) 0.64164(2) 0.36739(2) 0.03465(19) Uani 1 1 d . . . . .
Cu9_1 Cu 0.52661(2) 0.60833(2) 0.43485(2) 0.0373(2) Uani 1 1 d . . . . .
Cu10_1 Cu 0.55236(3) 0.64545(2) 0.49007(2) 0.0400(2) Uani 1 1 d . . . . .
Cu11_1 Cu 0.58279(3) 0.71135(2) 0.51738(2) 0.0494(3) Uani 1 1 d . . . . .
Cu12_1 Cu 0.59473(3) 0.78835(2) 0.51428(2) 0.0501(3) Uani 1 1 d . . . . .
Cu13_1 Cu 0.56720(2) 0.86061(2) 0.49151(2) 0.0363(2) Uani 1 1 d . . . . .
Cu14_1 Cu 0.56976(2) 0.91302(2) 0.44240(2) 0.03240(19) Uani 1 1 d . . . . .
Cu15_1 Cu 0.57026(2) 0.92992(2) 0.37714(2) 0.03151(18) Uani 1 1 d . . . . .
Cu16_1 Cu 0.58724(2) 0.91323(2) 0.31611(2) 0.03122(18) Uani 1 1 d . . . . .
Cu17_1 Cu 0.62423(2) 0.86790(2) 0.27088(2) 0.03102(18) Uani 1 1 d . . . . .
Cu18_1 Cu 0.64554(2) 0.79582(2) 0.25039(2) 0.03449(19) Uani 1 1 d . . . . .
Cu19_1 Cu 0.64323(2) 0.71844(2) 0.25656(2) 0.03477(19) Uani 1 1 d . . . . .
Cu20_1 Cu 0.59576(2) 0.65415(2) 0.26862(2) 0.03181(18) Uani 1 1 d . . . . .
Cu21_1 Cu 0.56561(2) 0.60551(2) 0.31290(2) 0.03362(19) Uani 1 1 d . . . . .
Cu22_1 Cu 0.53490(3) 0.59212(2) 0.37289(2) 0.0436(2) Uani 1 1 d . . . . .
Cu23_1 Cu 0.47822(3) 0.67512(2) 0.42590(2) 0.0459(2) Uani 1 1 d . . . . .
Cu24_1 Cu 0.51139(2) 0.71758(2) 0.47620(2) 0.0395(2) Uani 1 1 d . . . . .
Cu25_1 Cu 0.51339(2) 0.79513(2) 0.47606(2) 0.03390(19) Uani 1 1 d . . . . .
Cu26_1 Cu 0.50934(2) 0.85866(2) 0.43502(2) 0.02867(17) Uani 1 1 d . . . . .
Cu27_1 Cu 0.50569(2) 0.87725(2) 0.37067(2) 0.03075(18) Uani 1 1 d . . . . .
Cu28_1 Cu 0.52091(2) 0.85771(2) 0.31120(2) 0.03072(18) Uani 1 1 d . . . . .
Cu29_1 Cu 0.56296(2) 0.80990(2) 0.27056(2) 0.03198(18) Uani 1 1 d . . . . .
Cu30_1 Cu 0.54904(2) 0.73317(2) 0.26943(2) 0.0369(2) Uani 1 1 d . . . . .
Cu31_1 Cu 0.51769(2) 0.67260(2) 0.30534(2) 0.0369(2) Uani 1 1 d . . . . .
Cu32_1 Cu 0.48333(3) 0.65676(3) 0.36439(2) 0.0542(3) Uani 1 1 d . . . . .
O1_1 O 0.59289(11) 0.70482(10) 0.44082(9) 0.0374(10) Uani 1 1 d D . . . .
H1O_1 H 0.5833(18) 0.7164(17) 0.4295(13) 0.056 Uiso 1 1 d D U . . .
O2_1 O 0.61178(12) 0.76922(11) 0.44021(10) 0.0446(11) Uani 1 1 d D . . . .
H2O_1 H 0.602(2) 0.766(2) 0.4262(11) 0.067 Uiso 1 1 d D U . . .
O3_1 O 0.60121(10) 0.83122(9) 0.42251(8) 0.0304(8) Uani 1 1 d D . . . .
H3O_1 H 0.5936(17) 0.8190(15) 0.4112(12) 0.046 Uiso 1 1 d D U . . .
O4_1 O 0.60883(10) 0.84621(9) 0.36813(8) 0.0308(8) Uani 1 1 d D . . . .
H4O_1 H 0.6045(18) 0.8269(8) 0.3711(16) 0.046 Uiso 1 1 d D U . . .
O5_1 O 0.62648(10) 0.80345(9) 0.32729(8) 0.0306(9) Uani 1 1 d D . . . .
H5O_1 H 0.6099(12) 0.7971(18) 0.3345(14) 0.046 Uiso 1 1 d D U . . .
O6_1 O 0.63172(11) 0.73630(10) 0.33065(9) 0.0394(10) Uani 1 1 d D . . . .
H6O_1 H 0.6227(19) 0.739(2) 0.3453(10) 0.059 Uiso 1 1 d D U . . .
O7_1 O 0.60383(10) 0.67820(10) 0.34305(8) 0.0326(9) Uani 1 1 d D . . . .
H7O_1 H 0.5914(15) 0.6920(14) 0.3479(16) 0.049 Uiso 1 1 d D U . . .
O8_1 O 0.58422(11) 0.66507(9) 0.39583(9) 0.0356(9) Uani 1 1 d D . . . .
H8O_1 H 0.583(2) 0.6845(8) 0.3923(16) 0.053 Uiso 1 1 d D U . . .
O9_1 O 0.54834(11) 0.64440(10) 0.45118(9) 0.0387(10) Uani 1 1 d D . . . .
H9O_1 H 0.5388(18) 0.6618(12) 0.4489(17) 0.058 Uiso 1 1 d D U . . .
O10_1 O 0.55955(12) 0.69101(11) 0.48846(10) 0.0428(11) Uani 1 1 d D . . . .
H10O_1 H 0.5708(19) 0.696(2) 0.4750(12) 0.064 Uiso 1 1 d D U . . .
O11_1 O 0.58827(12) 0.74915(11) 0.49536(10) 0.0429(11) Uani 1 1 d D . . . .
H11O_1 H 0.5720(14) 0.750(2) 0.4861(16) 0.064 Uiso 1 1 d D U . . .
O12_1 O 0.57694(13) 0.81561(11) 0.48664(10) 0.0453(11) Uani 1 1 d D . . . .
H12O_1 H 0.582(2) 0.808(2) 0.4718(10) 0.068 Uiso 1 1 d D U . . .
O13_1 O 0.56185(10) 0.86951(10) 0.45399(8) 0.0333(9) Uani 1 1 d D . . . .
H13O_1 H 0.5728(16) 0.8580(16) 0.4439(13) 0.050 Uiso 1 1 d D U . . .
O14_1 O 0.57623(9) 0.89857(9) 0.40555(8) 0.0296(8) Uani 1 1 d D . . . .
H14O_1 H 0.5636(15) 0.8841(14) 0.4009(15) 0.044 Uiso 1 1 d D U . . .
O15_1 O 0.56818(10) 0.89760(9) 0.34930(8) 0.0312(8) Uani 1 1 d D . . . .
H15O_1 H 0.5756(17) 0.8812(12) 0.3568(14) 0.047 Uiso 1 1 d D U . . .
O16_1 O 0.60474(10) 0.87203(9) 0.30621(8) 0.0312(8) Uani 1 1 d D . . . .
H16O_1 H 0.5878(12) 0.8613(16) 0.3069(15) 0.047 Uiso 1 1 d D U . . .
O17_1 O 0.61812(10) 0.82224(10) 0.27234(8) 0.0309(8) Uani 1 1 d D . . . .
H17O_1 H 0.6275(17) 0.8180(19) 0.2866(10) 0.046 Uiso 1 1 d D U . . .
O18_1 O 0.63537(10) 0.75944(10) 0.27253(9) 0.0335(9) Uani 1 1 d D . . . .
H18O_1 H 0.6164(9) 0.7613(19) 0.2776(15) 0.050 Uiso 1 1 d D U . . .
O19_1 O 0.61132(11) 0.69626(10) 0.27746(9) 0.0382(10) Uani 1 1 d D . . . .
H19O_1 H 0.6029(19) 0.7054(19) 0.2903(12) 0.057 Uiso 1 1 d D U . . .
O20_1 O 0.57181(10) 0.64910(9) 0.30104(9) 0.0329(9) Uani 1 1 d D . . . .
H20O_1 H 0.5780(18) 0.6582(17) 0.3150(10) 0.049 Uiso 1 1 d D U . . .
O21_1 O 0.55883(11) 0.62007(10) 0.34944(9) 0.0376(10) Uani 1 1 d D . . . .
H21O_1 H 0.5479(18) 0.6360(13) 0.3515(18) 0.056 Uiso 1 1 d D U . . .
O22_1 O 0.52787(12) 0.62617(10) 0.39895(9) 0.0403(10) Uani 1 1 d D . . . .
H22O_1 H 0.5429(15) 0.6393(17) 0.3989(18) 0.060 Uiso 1 1 d D U . . .
O23_1 O 0.51259(12) 0.70029(11) 0.43995(10) 0.0417(10) Uani 1 1 d D . . . .
H23O_1 H 0.520(2) 0.7120(18) 0.4283(14) 0.063 Uiso 1 1 d D U . . .
O24_1 O 0.53344(11) 0.75618(10) 0.46383(8) 0.0351(9) Uani 1 1 d D . . . .
H24O_1 H 0.5385(19) 0.758(2) 0.4477(7) 0.053 Uiso 1 1 d D U . . .
O25_1 O 0.51496(13) 0.81322(10) 0.44100(9) 0.0431(11) Uani 1 1 d D . . . .
H25O_1 H 0.523(2) 0.805(2) 0.4276(12) 0.065 Uiso 1 1 d D U . . .
O26_1 O 0.52747(10) 0.85495(9) 0.39909(8) 0.0298(8) Uani 1 1 d D . . . .
H26O_1 H 0.5301(18) 0.8363(8) 0.3956(15) 0.045 Uiso 1 1 d D U . . .
O27_1 O 0.51046(10) 0.84192(10) 0.34634(8) 0.0344(9) Uani 1 1 d D . . . .
H27O_1 H 0.5239(15) 0.8290(15) 0.3515(16) 0.052 Uiso 1 1 d D U . . .
O28_1 O 0.55491(10) 0.82734(10) 0.30624(8) 0.0334(9) Uani 1 1 d D . . . .
H28O_1 H 0.5546(19) 0.8111(12) 0.3153(14) 0.050 Uiso 1 1 d D U . . .
O29_1 O 0.57105(11) 0.76786(10) 0.28679(9) 0.0346(9) Uani 1 1 d D . . . .
H29O_1 H 0.567(2) 0.767(2) 0.3032(7) 0.052 Uiso 1 1 d D U . . .
O30_1 O 0.53799(13) 0.71400(11) 0.30270(10) 0.0452(11) Uani 1 1 d D . . . .
H30O_1 H 0.5523(17) 0.712(2) 0.3136(15) 0.068 Uiso 1 1 d D U . . .
O31_1 O 0.51927(12) 0.67381(11) 0.34445(10) 0.0427(11) Uani 1 1 d D . . . .
H31O_1 H 0.526(2) 0.6913(11) 0.3486(18) 0.064 Uiso 1 1 d D U . . .
O32_1 O 0.48408(12) 0.69117(12) 0.39020(11) 0.0486(12) Uani 1 1 d D . . . .
H32O_1 H 0.4990(16) 0.7031(19) 0.3856(19) 0.073 Uiso 1 1 d D U . . .
N1_1 N 0.62708(16) 0.66051(14) 0.46581(13) 0.0508(15) Uani 1 1 d . . . . .
N2_1 N 0.63721(15) 0.68944(14) 0.47613(12) 0.0456(13) Uani 1 1 d . . . . .
N3_1 N 0.66309(13) 0.75562(14) 0.47039(12) 0.0431(13) Uani 1 1 d . . . . .
N4_1 N 0.66201(13) 0.78834(14) 0.46909(12) 0.0430(13) Uani 1 1 d . . . . .
N5_1 N 0.64213(13) 0.85406(13) 0.45722(10) 0.0367(11) Uani 1 1 d . . . . .
N6_1 N 0.64035(13) 0.87761(13) 0.43814(11) 0.0382(11) Uani 1 1 d . . . . .
N7_1 N 0.64564(12) 0.89659(11) 0.37931(10) 0.0312(10) Uani 1 1 d . . . . .
N8_1 N 0.65182(11) 0.88922(12) 0.35278(10) 0.0308(10) Uani 1 1 d . . . . .
N9_1 N 0.67641(12) 0.83896(11) 0.31359(10) 0.0312(10) Uani 1 1 d . . . . .
N10_1 N 0.68412(12) 0.80806(13) 0.30640(10) 0.0338(11) Uani 1 1 d . . . . .
N11_1 N 0.69351(13) 0.73909(13) 0.31684(13) 0.0436(13) Uani 1 1 d . . . . .
N12_1 N 0.68637(14) 0.70704(14) 0.31572(16) 0.0561(17) Uani 1 1 d . . . . .
N13_1 N 0.65136(14) 0.64597(13) 0.32206(12) 0.0418(13) Uani 1 1 d . . . . .
N14_1 N 0.63816(14) 0.62522(12) 0.33978(11) 0.0401(12) Uani 1 1 d . . . . .
N15_1 N 0.61184(15) 0.60730(12) 0.39469(11) 0.0427(13) Uani 1 1 d . . . . .
N16_1 N 0.60829(15) 0.61478(12) 0.42141(11) 0.0415(13) Uani 1 1 d . . . . .
N17_1 N 0.53523(14) 0.58405(12) 0.46796(11) 0.0394(12) Uani 1 1 d . . . . .
N18_1 N 0.54865(14) 0.59838(13) 0.48948(11) 0.0419(13) Uani 1 1 d . . . . .
N19_1 N 0.55447(18) 0.64966(14) 0.52949(12) 0.0518(16) Uani 1 1 d . . . . .
N20_1 N 0.5703(2) 0.67524(15) 0.54060(13) 0.0613(19) Uani 1 1 d . . . . .
N21_1 N 0.6132(2) 0.73122(16) 0.54289(15) 0.066(2) Uani 1 1 d . . . . .
N22_1 N 0.6216(2) 0.76235(19) 0.53907(17) 0.074(2) Uani 1 1 d . . . . .
N23_1 N 0.5916(2) 0.82588(16) 0.53810(13) 0.0620(19) Uani 1 1 d . . . . .
N24_1 N 0.58175(17) 0.85513(15) 0.52884(12) 0.0526(15) Uani 1 1 d . . . . .
N25_1 N 0.54868(13) 0.90367(14) 0.49708(11) 0.0402(13) Uani 1 1 d . . . . .
N26_1 N 0.55566(13) 0.92685(13) 0.47855(11) 0.0385(12) Uani 1 1 d . . . . .
N27_1 N 0.58280(13) 0.95574(12) 0.43031(11) 0.0384(12) Uani 1 1 d . . . . .
N28_1 N 0.58151(13) 0.96322(13) 0.40379(12) 0.0400(12) Uani 1 1 d . . . . .
N29_1 N 0.55854(13) 0.96070(12) 0.34913(12) 0.0395(12) Uani 1 1 d . . . . .
N30_1 N 0.56447(14) 0.95316(13) 0.32338(11) 0.0393(12) Uani 1 1 d . . . . .
N31_1 N 0.61550(12) 0.93276(12) 0.28882(11) 0.0351(11) Uani 1 1 d . . . . .
N32_1 N 0.63358(13) 0.91370(12) 0.27230(11) 0.0363(11) Uani 1 1 d . . . . .
N33_1 N 0.63977(14) 0.86156(13) 0.23366(11) 0.0393(12) Uani 1 1 d . . . . .
N34_1 N 0.64912(15) 0.83214(13) 0.22544(11) 0.0422(13) Uani 1 1 d . . . . .
N35_1 N 0.67905(14) 0.76974(13) 0.23333(11) 0.0398(12) Uani 1 1 d . . . . .
N36_1 N 0.68147(14) 0.73841(13) 0.24029(12) 0.0422(13) Uani 1 1 d . . . . .
N37_1 N 0.64497(16) 0.68042(14) 0.23341(13) 0.0525(16) Uani 1 1 d . . . . .
N38_1 N 0.62794(15) 0.65356(13) 0.23968(11) 0.0437(13) Uani 1 1 d . . . . .
N39_1 N 0.57311(13) 0.61570(12) 0.25602(10) 0.0341(11) Uani 1 1 d . . . . .
N40_1 N 0.56514(12) 0.59296(12) 0.27459(11) 0.0342(11) Uani 1 1 d . . . . .
N41_1 N 0.56501(16) 0.56176(13) 0.32684(11) 0.0437(13) Uani 1 1 d . . . . .
N42_1 N 0.55031(17) 0.55622(13) 0.35096(12) 0.0490(15) Uani 1 1 d . . . . .
N43_1 N 0.50415(17) 0.56670(14) 0.39371(12) 0.0535(16) Uani 1 1 d . . . . .
N44_1 N 0.49863(15) 0.57516(13) 0.41968(11) 0.0441(13) Uani 1 1 d . . . . .
N45_1 N 0.47244(16) 0.66136(15) 0.46323(13) 0.0534(16) Uani 1 1 d . . . . .
N46_1 N 0.48298(16) 0.68050(15) 0.48399(13) 0.0531(16) Uani 1 1 d . . . . .
N47_1 N 0.50889(15) 0.74047(13) 0.51156(12) 0.0446(13) Uani 1 1 d . . . . .
N48_1 N 0.51160(15) 0.77338(13) 0.51136(11) 0.0437(13) Uani 1 1 d . . . . .
N49_1 N 0.48996(14) 0.83371(13) 0.48700(11) 0.0395(12) Uani 1 1 d . . . . .
N50_1 N 0.48454(12) 0.85778(12) 0.46893(11) 0.0337(11) Uani 1 1 d . . . . .
N51_1 N 0.49914(12) 0.90389(12) 0.42427(10) 0.0313(10) Uani 1 1 d . . . . .
N52_1 N 0.49892(12) 0.91116(12) 0.39719(11) 0.0338(11) Uani 1 1 d . . . . .
N53_1 N 0.47922(13) 0.89668(14) 0.34234(11) 0.0392(12) Uani 1 1 d . . . . .
N54_1 N 0.48501(12) 0.88758(13) 0.31637(11) 0.0377(12) Uani 1 1 d . . . . .
N55_1 N 0.53205(12) 0.87259(13) 0.27516(10) 0.0349(11) Uani 1 1 d . . . . .
N56_1 N 0.54824(12) 0.85297(13) 0.25755(10) 0.0365(12) Uani 1 1 d . . . . .
N57_1 N 0.56745(15) 0.78649(14) 0.23560(11) 0.0438(13) Uani 1 1 d . . . . .
N58_1 N 0.56405(15) 0.75360(15) 0.23631(11) 0.0465(14) Uani 1 1 d . . . . .
N59_1 N 0.52207(15) 0.70122(14) 0.25200(12) 0.0466(14) Uani 1 1 d . . . . .
N60_1 N 0.50740(14) 0.67758(13) 0.26663(12) 0.0430(13) Uani 1 1 d . . . . .
N61_1 N 0.49445(14) 0.63146(13) 0.31082(12) 0.0435(13) Uani 1 1 d . . . . .
N62_1 N 0.48102(16) 0.62492(15) 0.33536(13) 0.0526(16) Uani 1 1 d . . . . .
N63_1 N 0.44523(18) 0.64150(19) 0.38424(16) 0.069(2) Uani 1 1 d . . . . .
N64_1 N 0.44307(16) 0.64974(16) 0.41103(15) 0.0596(18) Uani 1 1 d . . . . .
C1_1 C 0.6346(3) 0.6382(2) 0.4841(2) 0.085(3) Uani 1 1 d . . . . .
H1_1 H 0.629700 0.616047 0.482347 0.103 Uiso 1 1 calc R U . . .
C2_1 C 0.6503(3) 0.6512(2) 0.5056(2) 0.094(4) Uani 1 1 d . . . . .
H2_1 H 0.658618 0.640404 0.520889 0.113 Uiso 1 1 calc R U . . .
C3_1 C 0.6513(2) 0.6844(2) 0.50001(17) 0.063(2) Uani 1 1 d . . . . .
H3_1 H 0.660415 0.700361 0.511276 0.075 Uiso 1 1 calc R U . . .
C4_1 C 0.69210(17) 0.7471(2) 0.47884(17) 0.057(2) Uani 1 1 d . . . . .
H4_1 H 0.699031 0.725590 0.481387 0.068 Uiso 1 1 calc R U . . .
C5_1 C 0.71076(19) 0.7739(2) 0.4834(2) 0.065(2) Uani 1 1 d . . . . .
H5_1 H 0.732307 0.774739 0.489556 0.079 Uiso 1 1 calc R U . . .
C6_1 C 0.69090(17) 0.7993(2) 0.47687(17) 0.0550(19) Uani 1 1 d . . . . .
H6_1 H 0.696792 0.821334 0.477760 0.066 Uiso 1 1 calc R U . . .
C7_1 C 0.6472(2) 0.86795(19) 0.48135(15) 0.0526(19) Uani 1 1 d . . . . .
H7_1 H 0.649520 0.856913 0.497992 0.063 Uiso 1 1 calc R U . . .
C8_1 C 0.6485(2) 0.9005(2) 0.47806(17) 0.066(2) Uani 1 1 d . . . . .
H8_1 H 0.651714 0.916202 0.491683 0.079 Uiso 1 1 calc R U . . .
C9_1 C 0.6442(2) 0.90579(17) 0.45108(16) 0.0527(19) Uani 1 1 d . . . . .
H9_1 H 0.643888 0.926278 0.442697 0.063 Uiso 1 1 calc R U . . .
C10_1 C 0.65032(16) 0.92837(15) 0.38222(14) 0.0416(15) Uani 1 1 d . . . . .
H10_1 H 0.647346 0.939887 0.398554 0.050 Uiso 1 1 calc R U . . .
C11_1 C 0.66001(17) 0.94183(16) 0.35822(16) 0.0456(16) Uani 1 1 d . . . . .
H11_1 H 0.665065 0.963669 0.354790 0.055 Uiso 1 1 calc R U . . .
C12_1 C 0.66077(15) 0.91644(14) 0.34016(14) 0.0357(13) Uani 1 1 d . . . . .
H12_1 H 0.666687 0.917987 0.321713 0.043 Uiso 1 1 calc R U . . .
C13_1 C 0.69381(17) 0.85853(17) 0.29822(15) 0.0457(16) Uani 1 1 d . . . . .
H13_1 H 0.693014 0.881290 0.298940 0.055 Uiso 1 1 calc R U . . .
C14_1 C 0.71332(19) 0.84088(18) 0.28095(16) 0.0523(19) Uani 1 1 d . . . . .
H14_1 H 0.728353 0.848689 0.268147 0.063 Uiso 1 1 calc R U . . .
C15_1 C 0.70571(16) 0.80925(17) 0.28677(15) 0.0435(15) Uani 1 1 d . . . . .
H15_1 H 0.714653 0.791084 0.277988 0.052 Uiso 1 1 calc R U . . .
C16_1 C 0.72541(16) 0.74244(19) 0.3159(2) 0.059(2) Uani 1 1 d . . . . .
H16_1 H 0.736510 0.762320 0.316485 0.070 Uiso 1 1 calc R U . . .
C17_1 C 0.7397(2) 0.7128(2) 0.3139(3) 0.095(4) Uani 1 1 d . . . . .
H17_1 H 0.761976 0.708126 0.312782 0.115 Uiso 1 1 calc R U . . .
C18_1 C 0.7142(2) 0.6914(2) 0.3139(3) 0.093(4) Uani 1 1 d . . . . .
H18_1 H 0.716334 0.668758 0.312744 0.112 Uiso 1 1 calc R U . . .
C19_1 C 0.66668(18) 0.62914(18) 0.30314(14) 0.0477(17) Uani 1 1 d . . . . .
H19_1 H 0.677683 0.638163 0.288182 0.057 Uiso 1 1 calc R U . . .
C20_1 C 0.6643(2) 0.59732(18) 0.30834(17) 0.058(2) Uani 1 1 d . . . . .
H20_1 H 0.673267 0.580065 0.298370 0.069 Uiso 1 1 calc R U . . .
C21_1 C 0.6458(2) 0.59567(17) 0.33148(18) 0.059(2) Uani 1 1 d . . . . .
H21_1 H 0.639453 0.576389 0.340181 0.071 Uiso 1 1 calc R U . . .
C22_1 C 0.6105(2) 0.57485(16) 0.39262(16) 0.0526(19) Uani 1 1 d . . . . .
H22_1 H 0.612155 0.563036 0.376303 0.063 Uiso 1 1 calc R U . . .
C23_1 C 0.6063(2) 0.56180(18) 0.41771(17) 0.063(2) Uani 1 1 d . . . . .
H23_1 H 0.604673 0.539697 0.422172 0.076 Uiso 1 1 calc R U . . .
C24_1 C 0.6049(2) 0.58716(16) 0.43487(15) 0.0496(18) Uani 1 1 d . . . . .
H24_1 H 0.601992 0.585524 0.453812 0.059 Uiso 1 1 calc R U . . .
C25_1 C 0.53749(17) 0.55190(15) 0.47121(15) 0.0429(16) Uani 1 1 d . . . . .
H25_1 H 0.529841 0.536202 0.458908 0.052 Uiso 1 1 calc R U . . .
C26_1 C 0.55285(19) 0.54564(16) 0.49550(15) 0.0469(17) Uani 1 1 d . . . . .
H26_1 H 0.557994 0.525329 0.503030 0.056 Uiso 1 1 calc R U . . .
C27_1 C 0.55896(19) 0.57565(16) 0.50627(15) 0.0468(17) Uani 1 1 d . . . . .
H27_1 H 0.569029 0.579478 0.523146 0.056 Uiso 1 1 calc R U . . .
C28_1 C 0.5409(3) 0.6329(2) 0.54974(16) 0.069(3) Uani 1 1 d . . . . .
H28_1 H 0.528117 0.614145 0.547644 0.083 Uiso 1 1 calc R U . . .
C29_1 C 0.5485(3) 0.6471(2) 0.57387(17) 0.085(3) Uani 1 1 d . . . . .
H29_1 H 0.542399 0.640056 0.591356 0.102 Uiso 1 1 calc R U . . .
C30_1 C 0.5664(3) 0.6734(2) 0.56771(17) 0.079(3) Uani 1 1 d . . . . .
H30_1 H 0.574877 0.688228 0.580421 0.094 Uiso 1 1 calc R U . . .
C31_1 C 0.6348(3) 0.7177(3) 0.5592(2) 0.091(4) Uani 1 1 d . . . . .
H31_1 H 0.635114 0.695872 0.564600 0.109 Uiso 1 1 calc R U . . .
C32_1 C 0.6566(4) 0.7409(3) 0.5668(3) 0.127(6) Uani 1 1 d . . . . .
H32_1 H 0.674027 0.738419 0.578977 0.152 Uiso 1 1 calc R U . . .
C33_1 C 0.6480(3) 0.7682(3) 0.5531(3) 0.107(5) Uani 1 1 d . . . . .
H33_1 H 0.659236 0.788036 0.553543 0.128 Uiso 1 1 calc R U . . .
C34_1 C 0.5969(4) 0.8287(2) 0.5641(2) 0.097(4) Uani 1 1 d . . . . .
H34_1 H 0.604322 0.811887 0.575449 0.116 Uiso 1 1 calc R U . . .
C35_1 C 0.5903(4) 0.8594(3) 0.5728(2) 0.108(5) Uani 1 1 d . . . . .
H35_1 H 0.591341 0.867522 0.590662 0.129 Uiso 1 1 calc R U . . .
C36_1 C 0.5818(3) 0.8752(2) 0.55011(17) 0.078(3) Uani 1 1 d . . . . .
H36_1 H 0.576691 0.897392 0.549274 0.094 Uiso 1 1 calc R U . . .
C37_1 C 0.52888(17) 0.91649(19) 0.51554(14) 0.0470(17) Uani 1 1 d . . . . .
H37_1 H 0.519920 0.905264 0.530405 0.056 Uiso 1 1 calc R U . . .
C38_1 C 0.52353(16) 0.94824(19) 0.50970(16) 0.0497(18) Uani 1 1 d . . . . .
H38_1 H 0.510872 0.963094 0.519585 0.060 Uiso 1 1 calc R U . . .
C39_1 C 0.54053(17) 0.95382(17) 0.48640(15) 0.0443(16) Uani 1 1 d . . . . .
H39_1 H 0.541459 0.973777 0.477196 0.053 Uiso 1 1 calc R U . . .
C40_1 C 0.59756(19) 0.98030(17) 0.44312(16) 0.0497(18) Uani 1 1 d . . . . .
H40_1 H 0.601919 0.981131 0.461906 0.060 Uiso 1 1 calc R U . . .
C41_1 C 0.6052(2) 1.00363(18) 0.42504(18) 0.061(2) Uani 1 1 d . . . . .
H41_1 H 0.615292 1.023617 0.428644 0.073 Uiso 1 1 calc R U . . .
C42_1 C 0.59520(19) 0.99204(16) 0.40030(17) 0.0518(19) Uani 1 1 d . . . . .
H42_1 H 0.597628 1.002771 0.383529 0.062 Uiso 1 1 calc R U . . .
C43_1 C 0.54378(18) 0.98957(16) 0.34924(17) 0.0501(18) Uani 1 1 d . . . . .
H43_1 H 0.536748 1.000484 0.364974 0.060 Uiso 1 1 calc R U . . .
C44_1 C 0.54038(17) 1.00086(17) 0.32348(16) 0.0486(17) Uani 1 1 d . . . . .
H44_1 H 0.531010 1.020501 0.317808 0.058 Uiso 1 1 calc R U . . .
C45_1 C 0.55371(18) 0.97708(16) 0.30766(16) 0.0456(16) Uani 1 1 d . . . . .
H45_1 H 0.555076 0.977576 0.288549 0.055 Uiso 1 1 calc R U . . .
C46_1 C 0.62797(17) 0.96272(15) 0.28756(15) 0.0426(15) Uani 1 1 d . . . . .
H46_1 H 0.619942 0.980853 0.297000 0.051 Uiso 1 1 calc R U . . .
C47_1 C 0.65389(18) 0.96290(16) 0.27061(17) 0.0497(18) Uani 1 1 d . . . . .
H47_1 H 0.667119 0.980673 0.266119 0.060 Uiso 1 1 calc R U . . .
C48_1 C 0.65671(17) 0.93182(16) 0.26147(15) 0.0439(15) Uani 1 1 d . . . . .
H48_1 H 0.672672 0.924386 0.249316 0.053 Uiso 1 1 calc R U . . .
C49_1 C 0.63852(18) 0.88079(18) 0.21199(14) 0.0477(17) Uani 1 1 d . . . . .
H49_1 H 0.632597 0.902792 0.212213 0.057 Uiso 1 1 calc R U . . .
C50_1 C 0.6473(2) 0.86350(19) 0.18913(15) 0.0546(19) Uani 1 1 d . . . . .
H50_1 H 0.648506 0.870905 0.171054 0.065 Uiso 1 1 calc R U . . .
C51_1 C 0.6537(2) 0.83301(18) 0.19882(14) 0.0517(18) Uani 1 1 d . . . . .
H51_1 H 0.660386 0.815345 0.188105 0.062 Uiso 1 1 calc R U . . .
C52_1 C 0.70726(17) 0.77815(19) 0.22176(16) 0.0496(18) Uani 1 1 d . . . . .
H52_1 H 0.712174 0.798929 0.215088 0.059 Uiso 1 1 calc R U . . .
C53_1 C 0.72757(17) 0.7526(2) 0.22106(16) 0.0540(19) Uani 1 1 d . . . . .
H53_1 H 0.748660 0.751760 0.213827 0.065 Uiso 1 1 calc R U . . .
C54_1 C 0.71075(17) 0.7282(2) 0.23312(17) 0.0534(19) Uani 1 1 d . . . . .
H54_1 H 0.718703 0.707117 0.235989 0.064 Uiso 1 1 calc R U . . .
C55_1 C 0.6624(3) 0.6736(2) 0.2118(2) 0.092(4) Uani 1 1 d . . . . .
H55_1 H 0.675965 0.688338 0.202664 0.111 Uiso 1 1 calc R U . . .
C56_1 C 0.6581(3) 0.6423(3) 0.2046(2) 0.103(5) Uani 1 1 d . . . . .
H56_1 H 0.668239 0.631160 0.190160 0.124 Uiso 1 1 calc R U . . .
C57_1 C 0.6363(2) 0.63042(19) 0.22241(18) 0.067(3) Uani 1 1 d . . . . .
H57_1 H 0.628210 0.609106 0.222539 0.081 Uiso 1 1 calc R U . . .
C58_1 C 0.56234(17) 0.60561(17) 0.23217(14) 0.0432(15) Uani 1 1 d . . . . .
H58_1 H 0.564756 0.616999 0.215708 0.052 Uiso 1 1 calc R U . . .
C59_1 C 0.54731(15) 0.57655(16) 0.23471(14) 0.0393(15) Uani 1 1 d . . . . .
H59_1 H 0.537510 0.564104 0.220943 0.047 Uiso 1 1 calc R U . . .
C60_1 C 0.54963(16) 0.56950(15) 0.26171(14) 0.0387(14) Uani 1 1 d . . . . .
H60_1 H 0.541409 0.550674 0.269995 0.046 Uiso 1 1 calc R U . . .
C61_1 C 0.5784(2) 0.53408(16) 0.31842(15) 0.054(2) Uani 1 1 d . . . . .
H61_1 H 0.590166 0.531363 0.302185 0.064 Uiso 1 1 calc R U . . .
C62_1 C 0.5722(3) 0.51017(17) 0.33718(17) 0.065(2) Uani 1 1 d . . . . .
H62_1 H 0.578790 0.488360 0.336518 0.078 Uiso 1 1 calc R U . . .
C63_1 C 0.5546(2) 0.52493(16) 0.35680(16) 0.061(2) Uani 1 1 d . . . . .
H63_1 H 0.546556 0.514571 0.372445 0.073 Uiso 1 1 calc R U . . .
C64_1 C 0.4834(2) 0.54322(19) 0.38752(16) 0.066(3) Uani 1 1 d . . . . .
H64_1 H 0.482118 0.532807 0.370513 0.079 Uiso 1 1 calc R U . . .
C65_1 C 0.4640(2) 0.53636(19) 0.40937(18) 0.065(2) Uani 1 1 d . . . . .
H65_1 H 0.447299 0.520977 0.410568 0.078 Uiso 1 1 calc R U . . .
C66_1 C 0.47475(18) 0.55703(17) 0.42900(15) 0.0479(17) Uani 1 1 d . . . . .
H66_1 H 0.466293 0.558229 0.446757 0.057 Uiso 1 1 calc R U . . .
C67_1 C 0.4598(2) 0.63494(18) 0.47409(17) 0.059(2) Uani 1 1 d . . . . .
H67_1 H 0.450818 0.617708 0.464120 0.071 Uiso 1 1 calc R U . . .
C68_1 C 0.4618(2) 0.6361(2) 0.5019(2) 0.071(3) Uani 1 1 d . . . . .
H68_1 H 0.454670 0.620528 0.514471 0.085 Uiso 1 1 calc R U . . .
C69_1 C 0.4764(2) 0.6652(2) 0.50716(18) 0.066(2) Uani 1 1 d . . . . .
H69_1 H 0.481039 0.673169 0.524652 0.080 Uiso 1 1 calc R U . . .
C70_1 C 0.5145(2) 0.7309(2) 0.53692(15) 0.062(2) Uani 1 1 d . . . . .
H70_1 H 0.514150 0.709254 0.542784 0.074 Uiso 1 1 calc R U . . .
C71_1 C 0.5207(3) 0.7569(2) 0.55336(16) 0.071(3) Uani 1 1 d . . . . .
H71_1 H 0.525399 0.756750 0.572104 0.086 Uiso 1 1 calc R U . . .
C72_1 C 0.5186(2) 0.78298(19) 0.53636(15) 0.0535(19) Uani 1 1 d . . . . .
H72_1 H 0.521675 0.804655 0.541681 0.064 Uiso 1 1 calc R U . . .
C73_1 C 0.47031(19) 0.83864(18) 0.50786(16) 0.0507(18) Uani 1 1 d . . . . .
H73_1 H 0.469276 0.825393 0.523418 0.061 Uiso 1 1 calc R U . . .
C74_1 C 0.45188(17) 0.86533(17) 0.50379(15) 0.0466(17) Uani 1 1 d . . . . .
H74_1 H 0.435966 0.874039 0.515380 0.056 Uiso 1 1 calc R U . . .
C75_1 C 0.46169(15) 0.87679(15) 0.47891(14) 0.0392(14) Uani 1 1 d . . . . .
H75_1 H 0.453419 0.895363 0.470269 0.047 Uiso 1 1 calc R U . . .
C76_1 C 0.49165(14) 0.93086(14) 0.43764(14) 0.0355(13) Uani 1 1 d . . . . .
H76_1 H 0.490050 0.932506 0.456688 0.043 Uiso 1 1 calc R U . . .
C77_1 C 0.48664(16) 0.95573(15) 0.42005(14) 0.0397(14) Uani 1 1 d . . . . .
H77_1 H 0.481084 0.977256 0.424233 0.048 Uiso 1 1 calc R U . . .
C78_1 C 0.49147(16) 0.94244(15) 0.39489(15) 0.0405(15) Uani 1 1 d . . . . .
H78_1 H 0.489771 0.953752 0.378333 0.049 Uiso 1 1 calc R U . . .
C79_1 C 0.45134(16) 0.91259(17) 0.34244(14) 0.0430(16) Uani 1 1 d . . . . .
H79_1 H 0.441649 0.921856 0.357922 0.052 Uiso 1 1 calc R U . . .
C80_1 C 0.43872(17) 0.91355(18) 0.31663(15) 0.0455(16) Uani 1 1 d . . . . .
H80_1 H 0.419044 0.922827 0.310941 0.055 Uiso 1 1 calc R U . . .
C81_1 C 0.46106(16) 0.89808(16) 0.30122(14) 0.0397(14) Uani 1 1 d . . . . .
H81_1 H 0.459602 0.895247 0.282261 0.048 Uiso 1 1 calc R U . . .
C82_1 C 0.52857(16) 0.90140(17) 0.26364(14) 0.0433(16) Uani 1 1 d . . . . .
H82_1 H 0.518640 0.919545 0.271672 0.052 Uiso 1 1 calc R U . . .
C83_1 C 0.54169(18) 0.9004(2) 0.23831(17) 0.058(2) Uani 1 1 d . . . . .
H83_1 H 0.542467 0.917316 0.225497 0.070 Uiso 1 1 calc R U . . .
C84_1 C 0.55335(17) 0.87020(19) 0.23538(14) 0.0488(17) Uani 1 1 d . . . . .
H84_1 H 0.563746 0.862420 0.219637 0.059 Uiso 1 1 calc R U . . .
C85_1 C 0.5814(2) 0.7942(2) 0.21237(15) 0.066(2) Uani 1 1 d . . . . .
H85_1 H 0.585960 0.815514 0.206680 0.079 Uiso 1 1 calc R U . . .
C86_1 C 0.5882(3) 0.7668(3) 0.19766(18) 0.081(3) Uani 1 1 d . . . . .
H86_1 H 0.598412 0.765380 0.180569 0.097 Uiso 1 1 calc R U . . .
C87_1 C 0.5767(2) 0.7417(2) 0.21373(15) 0.062(2) Uani 1 1 d . . . . .
H87_1 H 0.577770 0.719560 0.209232 0.074 Uiso 1 1 calc R U . . .
C88_1 C 0.5095(2) 0.7008(2) 0.22716(18) 0.064(2) Uani 1 1 d . . . . .
H88_1 H 0.515251 0.715083 0.213016 0.077 Uiso 1 1 calc R U . . .
C89_1 C 0.4871(2) 0.6769(2) 0.2252(2) 0.075(3) Uani 1 1 d . . . . .
H89_1 H 0.474920 0.671057 0.209717 0.089 Uiso 1 1 calc R U . . .
C90_1 C 0.4860(2) 0.6631(2) 0.2503(2) 0.064(2) Uani 1 1 d . . . . .
H90_1 H 0.472273 0.646023 0.255390 0.076 Uiso 1 1 calc R U . . .
C91_1 C 0.49037(17) 0.60526(16) 0.29531(15) 0.0440(16) Uani 1 1 d . . . . .
H91_1 H 0.497536 0.603153 0.277222 0.053 Uiso 1 1 calc R U . . .
C92_1 C 0.4742(2) 0.58188(17) 0.30969(17) 0.055(2) Uani 1 1 d . . . . .
H92_1 H 0.468016 0.561170 0.303603 0.066 Uiso 1 1 calc R U . . .
C93_1 C 0.4690(2) 0.59491(18) 0.33433(17) 0.057(2) Uani 1 1 d . . . . .
H93_1 H 0.458417 0.584406 0.348817 0.068 Uiso 1 1 calc R U . . .
C94_1 C 0.4175(2) 0.6271(3) 0.3773(2) 0.089(4) Uani 1 1 d . . . . .
H94_1 H 0.412374 0.619503 0.359733 0.107 Uiso 1 1 calc R U . . .
C95_1 C 0.3977(3) 0.6251(3) 0.3996(2) 0.099(4) Uani 1 1 d . . . . .
H95_1 H 0.377056 0.615542 0.400565 0.119 Uiso 1 1 calc R U . . .
C96_1 C 0.4142(2) 0.6397(3) 0.4200(2) 0.076(3) Uani 1 1 d . . . . .
H96_1 H 0.406476 0.642495 0.437885 0.091 Uiso 1 1 calc R U . . .
Si1_2 Si 0.55469(9) 0.76010(10) 0.37606(11) 0.0265(4) Uani 0.860(5) 1 d D U P A 1
F1_2 F 0.58093(12) 0.73017(10) 0.37085(10) 0.0474(12) Uani 0.860(5) 1 d D U P A 1
F2_2 F 0.5487(3) 0.7459(3) 0.40796(15) 0.050(2) Uani 0.860(5) 1 d D U P A 1
F3_2 F 0.58538(11) 0.78287(11) 0.38718(9) 0.0450(11) Uani 0.860(5) 1 d D U P A 1
F4_2 F 0.5617(2) 0.7745(2) 0.34465(14) 0.0495(10) Uani 0.860(5) 1 d D U P A 1
F5_2 F 0.52478(11) 0.73770(11) 0.36461(10) 0.0463(12) Uani 0.860(5) 1 d D U P A 1
F6_2 F 0.52941(11) 0.79009(10) 0.38231(10) 0.0452(12) Uani 0.860(5) 1 d D U P A 1
Si1B_2 Si 0.5572(6) 0.7610(6) 0.3752(7) 0.0265(4) Uani 0.140(5) 1 d D U P A 2
F1B_2 F 0.5602(7) 0.7234(5) 0.3635(6) 0.0474(12) Uani 0.140(5) 1 d D U P A 2
F2B_2 F 0.5528(13) 0.7470(13) 0.4071(7) 0.034(8) Uani 0.140(5) 1 d D U P A 2
F3B_2 F 0.5985(5) 0.7608(7) 0.3801(5) 0.046(5) Uani 0.140(5) 1 d D U P A 2
F4B_2 F 0.5634(14) 0.7749(13) 0.3436(7) 0.0495(10) Uani 0.140(5) 1 d D U P A 2
F5B_2 F 0.5169(4) 0.7604(6) 0.3707(5) 0.037(5) Uani 0.140(5) 1 d D U P A 2
F6B_2 F 0.5545(7) 0.7987(5) 0.3863(6) 0.050(6) Uani 0.140(5) 1 d D U P A 2
N1_3 N 0.4287(4) 0.7746(4) 0.3811(4) 0.085(3) Uani 0.436(5) 1 d D U P B 1
C1_3 C 0.4122(6) 0.8067(5) 0.3799(6) 0.078(4) Uani 0.436(5) 1 d D U P B 1
H1A_3 H 0.392187 0.805165 0.390569 0.093 Uiso 0.436(5) 1 calc R U P B 1
H1B_3 H 0.405929 0.810678 0.360956 0.093 Uiso 0.436(5) 1 calc R U P B 1
C2_3 C 0.4309(7) 0.8362(5) 0.3899(7) 0.077(4) Uani 0.436(5) 1 d D U P B 1
H2A_3 H 0.450094 0.839815 0.378578 0.093 Uiso 0.436(5) 1 calc R U P B 1
H2B_3 H 0.437889 0.833034 0.408800 0.093 Uiso 0.436(5) 1 calc R U P B 1
C3_3 C 0.4073(8) 0.8655(6) 0.3878(8) 0.076(5) Uani 0.436(5) 1 d D U P B 1
H3A_3 H 0.408386 0.874664 0.369452 0.092 Uiso 0.436(5) 1 calc R U P B 1
H3B_3 H 0.385070 0.858068 0.391012 0.092 Uiso 0.436(5) 1 calc R U P B 1
C4_3 C 0.4153(10) 0.8893(7) 0.4069(7) 0.082(7) Uani 0.436(5) 1 d D U P B 1
H4A_3 H 0.400608 0.907514 0.404937 0.098 Uiso 0.436(5) 1 calc R U P B 1
H4B_3 H 0.437354 0.896502 0.403811 0.098 Uiso 0.436(5) 1 calc R U P B 1
H4C_3 H 0.413412 0.880422 0.425098 0.098 Uiso 0.436(5) 1 calc R U P B 1
C5_3 C 0.4567(5) 0.7728(6) 0.3609(4) 0.075(4) Uani 0.436(5) 1 d D U P B 1
H5A_3 H 0.463765 0.750104 0.360056 0.091 Uiso 0.436(5) 1 calc R U P B 1
H5B_3 H 0.474746 0.785261 0.368505 0.091 Uiso 0.436(5) 1 calc R U P B 1
C6_3 C 0.4513(4) 0.7845(5) 0.3312(4) 0.068(4) Uani 0.436(5) 1 d D U P B 1
H6A_3 H 0.431168 0.774974 0.324293 0.082 Uiso 0.436(5) 1 calc R U P B 1
H6B_3 H 0.448508 0.808125 0.331357 0.082 Uiso 0.436(5) 1 calc R U P B 1
C7_3 C 0.4792(4) 0.7758(4) 0.3118(4) 0.066(3) Uani 0.436(5) 1 d D U P B 1
H7A_3 H 0.499558 0.783221 0.319899 0.080 Uiso 0.436(5) 1 calc R U P B 1
H7B_3 H 0.480316 0.752170 0.310245 0.080 Uiso 0.436(5) 1 calc R U P B 1
C8_3 C 0.4767(6) 0.7892(5) 0.2849(4) 0.072(6) Uani 0.436(5) 1 d D U P B 1
H8A_3 H 0.497450 0.787364 0.275794 0.108 Uiso 0.436(5) 1 calc R U P B 1
H8B_3 H 0.470536 0.811805 0.286141 0.108 Uiso 0.436(5) 1 calc R U P B 1
H8C_3 H 0.460412 0.777373 0.274703 0.108 Uiso 0.436(5) 1 calc R U P B 1
C9_3 C 0.4403(6) 0.7648(7) 0.4095(4) 0.099(4) Uani 0.436(5) 1 d D U P B 1
H9A_3 H 0.460505 0.776665 0.412941 0.119 Uiso 0.436(5) 1 calc R U P B 1
H9B_3 H 0.446064 0.741786 0.408603 0.119 Uiso 0.436(5) 1 calc R U P B 1
C10_3 C 0.4190(7) 0.7692(8) 0.4347(5) 0.114(5) Uani 0.436(5) 1 d D U P B 1
H10A_3 H 0.396388 0.764565 0.429931 0.136 Uiso 0.436(5) 1 calc R U P B 1
H10B_3 H 0.420190 0.791789 0.440824 0.136 Uiso 0.436(5) 1 calc R U P B 1
C11_3 C 0.4297(10) 0.7465(10) 0.4582(6) 0.128(6) Uani 0.436(5) 1 d D U P B 1
H11A_3 H 0.423816 0.724104 0.453906 0.154 Uiso 0.436(5) 1 calc R U P B 1
H11B_3 H 0.453248 0.747633 0.460469 0.154 Uiso 0.436(5) 1 calc R U P B 1
C12_3 C 0.4142(11) 0.7562(12) 0.4827(6) 0.162(10) Uani 0.436(5) 1 d D U P B 1
H12A_3 H 0.421834 0.777594 0.487880 0.242 Uiso 0.436(5) 1 calc R U P B 1
H12B_3 H 0.419227 0.740873 0.497013 0.242 Uiso 0.436(5) 1 calc R U P B 1
H12C_3 H 0.390941 0.756905 0.479867 0.242 Uiso 0.436(5) 1 calc R U P B 1
C13_3 C 0.3977(5) 0.7552(5) 0.3761(7) 0.093(4) Uani 0.436(5) 1 d D U P B 1
H13A_3 H 0.382316 0.760005 0.390768 0.112 Uiso 0.436(5) 1 calc R U P B 1
H13B_3 H 0.387984 0.762522 0.358978 0.112 Uiso 0.436(5) 1 calc R U P B 1
C14_3 C 0.4028(6) 0.7186(5) 0.3747(8) 0.110(5) Uani 0.436(5) 1 d D U P B 1
H14A_3 H 0.416273 0.713088 0.358941 0.132 Uiso 0.436(5) 1 calc R U P B 1
H14B_3 H 0.413784 0.710987 0.391210 0.132 Uiso 0.436(5) 1 calc R U P B 1
C15_3 C 0.3696(7) 0.7027(7) 0.3722(7) 0.123(7) Uani 0.436(5) 1 d D U P B 1
H15A_3 H 0.358039 0.713692 0.357357 0.147 Uiso 0.436(5) 1 calc R U P B 1
H15B_3 H 0.373032 0.680279 0.366381 0.147 Uiso 0.436(5) 1 calc R U P B 1
C16_3 C 0.3487(9) 0.7021(10) 0.3949(8) 0.141(11) Uani 0.436(5) 1 d D U P B 1
H16A_3 H 0.326413 0.703985 0.388801 0.211 Uiso 0.436(5) 1 calc R U P B 1
H16B_3 H 0.353838 0.719956 0.406948 0.211 Uiso 0.436(5) 1 calc R U P B 1
H16C_3 H 0.351443 0.681751 0.404580 0.211 Uiso 0.436(5) 1 calc R U P B 1
N1B_3 N 0.4312(3) 0.7711(3) 0.3639(3) 0.082(3) Uani 0.564(5) 1 d D U P B 2
C1B_3 C 0.4102(4) 0.8003(4) 0.3679(4) 0.076(3) Uani 0.564(5) 1 d D U P B 2
H1C_3 H 0.389333 0.793581 0.375623 0.092 Uiso 0.564(5) 1 calc R U P B 2
H1D_3 H 0.405986 0.810447 0.350223 0.092 Uiso 0.564(5) 1 calc R U P B 2
C2B_3 C 0.4259(5) 0.8249(4) 0.3868(5) 0.070(4) Uani 0.564(5) 1 d D U P B 2
H2C_3 H 0.447408 0.830809 0.379820 0.084 Uiso 0.564(5) 1 calc R U P B 2
H2D_3 H 0.428567 0.815601 0.404985 0.084 Uiso 0.564(5) 1 calc R U P B 2
C3B_3 C 0.4043(6) 0.8550(4) 0.3881(6) 0.071(4) Uani 0.564(5) 1 d D U P B 2
H3C_3 H 0.403362 0.865775 0.370391 0.085 Uiso 0.564(5) 1 calc R U P B 2
H3D_3 H 0.382250 0.849057 0.393644 0.085 Uiso 0.564(5) 1 calc R U P B 2
C4B_3 C 0.4187(7) 0.8752(5) 0.4077(6) 0.082(6) Uani 0.564(5) 1 d D U P B 2
H4D_3 H 0.434493 0.889116 0.398866 0.099 Uiso 0.564(5) 1 calc R U P B 2
H4E_3 H 0.429398 0.862060 0.421345 0.099 Uiso 0.564(5) 1 calc R U P B 2
H4F_3 H 0.402157 0.888411 0.416238 0.099 Uiso 0.564(5) 1 calc R U P B 2
C5B_3 C 0.4587(4) 0.7809(5) 0.3447(4) 0.083(4) Uani 0.564(5) 1 d D U P B 2
H5C_3 H 0.470973 0.761299 0.340049 0.100 Uiso 0.564(5) 1 calc R U P B 2
H5D_3 H 0.473436 0.795225 0.354710 0.100 Uiso 0.564(5) 1 calc R U P B 2
C6B_3 C 0.4494(4) 0.7979(5) 0.3180(4) 0.086(4) Uani 0.564(5) 1 d D U P B 2
H6C_3 H 0.444019 0.820450 0.322245 0.103 Uiso 0.564(5) 1 calc R U P B 2
H6D_3 H 0.429725 0.787609 0.310987 0.103 Uiso 0.564(5) 1 calc R U P B 2
C7B_3 C 0.4751(6) 0.7980(5) 0.2949(4) 0.086(5) Uani 0.564(5) 1 d D U P B 2
H7C_3 H 0.472240 0.817814 0.284207 0.103 Uiso 0.564(5) 1 calc R U P B 2
H7D_3 H 0.496597 0.798896 0.303242 0.103 Uiso 0.564(5) 1 calc R U P B 2
C8B_3 C 0.4743(6) 0.7719(6) 0.2772(5) 0.112(6) Uani 0.564(5) 1 d D U P B 2
H8D_3 H 0.491799 0.773901 0.264102 0.134 Uiso 0.564(5) 1 calc R U P B 2
H8E_3 H 0.453734 0.771472 0.267717 0.134 Uiso 0.564(5) 1 calc R U P B 2
H8F_3 H 0.476986 0.751925 0.287439 0.134 Uiso 0.564(5) 1 calc R U P B 2
C9B_3 C 0.4441(4) 0.7576(5) 0.3908(4) 0.090(4) Uani 0.564(5) 1 d D U P B 2
H9C_3 H 0.458409 0.773843 0.398962 0.108 Uiso 0.564(5) 1 calc R U P B 2
H9D_3 H 0.457332 0.738475 0.386748 0.108 Uiso 0.564(5) 1 calc R U P B 2
C10B_3 C 0.4186(5) 0.7478(6) 0.4123(4) 0.101(4) Uani 0.564(5) 1 d D U P B 2
H10C_3 H 0.402459 0.765129 0.413890 0.121 Uiso 0.564(5) 1 calc R U P B 2
H10D_3 H 0.407458 0.728167 0.406250 0.121 Uiso 0.564(5) 1 calc R U P B 2
C11B_3 C 0.4334(7) 0.7419(6) 0.4396(4) 0.116(5) Uani 0.564(5) 1 d D U P B 2
H11C_3 H 0.418286 0.728386 0.449992 0.140 Uiso 0.564(5) 1 calc R U P B 2
H11D_3 H 0.453056 0.728942 0.436755 0.140 Uiso 0.564(5) 1 calc R U P B 2
C12B_3 C 0.4418(7) 0.7682(7) 0.4559(6) 0.132(7) Uani 0.564(5) 1 d D U P B 2
H12D_3 H 0.422278 0.779415 0.461541 0.158 Uiso 0.564(5) 1 calc R U P B 2
H12E_3 H 0.455476 0.782837 0.445604 0.158 Uiso 0.564(5) 1 calc R U P B 2
H12F_3 H 0.453389 0.760537 0.471802 0.158 Uiso 0.564(5) 1 calc R U P B 2
C13B_3 C 0.4086(4) 0.7466(4) 0.3522(5) 0.090(4) Uani 0.564(5) 1 d D U P B 2
H13C_3 H 0.395700 0.756892 0.337801 0.108 Uiso 0.564(5) 1 calc R U P B 2
H13D_3 H 0.393619 0.739334 0.366413 0.108 Uiso 0.564(5) 1 calc R U P B 2
C14B_3 C 0.4261(5) 0.7170(5) 0.3402(5) 0.105(5) Uani 0.564(5) 1 d D U P B 2
H14C_3 H 0.439892 0.723700 0.325020 0.126 Uiso 0.564(5) 1 calc R U P B 2
H14D_3 H 0.439806 0.707010 0.354174 0.126 Uiso 0.564(5) 1 calc R U P B 2
C15B_3 C 0.4011(5) 0.6929(5) 0.3305(6) 0.112(6) Uani 0.564(5) 1 d D U P B 2
H15C_3 H 0.392376 0.681188 0.346153 0.134 Uiso 0.564(5) 1 calc R U P B 2
H15D_3 H 0.383222 0.704671 0.321828 0.134 Uiso 0.564(5) 1 calc R U P B 2
C16B_3 C 0.4140(6) 0.6705(6) 0.3117(6) 0.116(8) Uani 0.564(5) 1 d D U P B 2
H16D_3 H 0.420286 0.681691 0.295181 0.174 Uiso 0.564(5) 1 calc R U P B 2
H16E_3 H 0.397725 0.654286 0.307455 0.174 Uiso 0.564(5) 1 calc R U P B 2
H16F_3 H 0.432811 0.659997 0.319624 0.174 Uiso 0.564(5) 1 calc R U P B 2
N1_4 N 0.7509(8) 0.8686(4) 0.3722(6) 0.138(5) Uani 0.5 1 d D U P C -1
C1_4 C 0.7199(9) 0.8506(9) 0.3787(7) 0.109(6) Uani 0.5 1 d D U P C -1
H1A_4 H 0.713163 0.838294 0.362588 0.131 Uiso 0.5 1 calc R U P C -1
H1B_4 H 0.702853 0.866419 0.382733 0.131 Uiso 0.5 1 calc R U P C -1
C2_4 C 0.7233(7) 0.8273(7) 0.4029(5) 0.091(6) Uani 0.5 1 d D U P C -1
H2A_4 H 0.724434 0.839702 0.419907 0.110 Uiso 0.5 1 calc R U P C -1
H2B_4 H 0.743441 0.814841 0.401111 0.110 Uiso 0.5 1 calc R U P C -1
C3_4 C 0.6942(6) 0.8041(6) 0.4038(4) 0.089(6) Uani 0.5 1 d D U P C -1
H3A_4 H 0.695770 0.790682 0.420257 0.107 Uiso 0.5 1 calc R U P C -1
H3B_4 H 0.674246 0.816809 0.405091 0.107 Uiso 0.5 1 calc R U P C -1
C4_4 C 0.6923(8) 0.7835(6) 0.3808(4) 0.097(7) Uani 0.5 1 d D U P C -1
H4A_4 H 0.694284 0.796399 0.364315 0.145 Uiso 0.5 1 calc R U P C -1
H4B_4 H 0.671608 0.772387 0.380754 0.145 Uiso 0.5 1 calc R U P C -1
H4C_4 H 0.709702 0.767747 0.381429 0.145 Uiso 0.5 1 calc R U P C -1
C5_4 C 0.7460(8) 0.8852(8) 0.3442(7) 0.157(8) Uani 0.5 1 d D U P C -1
H5A_4 H 0.723332 0.891425 0.341638 0.189 Uiso 0.5 1 calc R U P C -1
H5B_4 H 0.752567 0.870816 0.329357 0.189 Uiso 0.5 1 calc R U P C -1
C6_4 C 0.7687(8) 0.9163(8) 0.3454(9) 0.174(9) Uani 0.5 1 d D U P C -1
H6A_4 H 0.772751 0.921622 0.364573 0.209 Uiso 0.5 1 calc R U P C -1
H6B_4 H 0.789540 0.910890 0.337083 0.209 Uiso 0.5 1 calc R U P C -1
C7_4 C 0.7553(10) 0.9460(8) 0.3315(9) 0.193(10) Uani 0.5 1 d D U P C -1
H7A_4 H 0.736024 0.953295 0.341394 0.231 Uiso 0.5 1 calc R U P C -1
H7B_4 H 0.771466 0.963331 0.332481 0.231 Uiso 0.5 1 calc R U P C -1
C8_4 C 0.7470(10) 0.9411(11) 0.3042(8) 0.201(14) Uani 0.5 1 d D U P C -1
H8A_4 H 0.745937 0.961851 0.294960 0.242 Uiso 0.5 1 calc R U P C -1
H8B_4 H 0.726005 0.930552 0.303212 0.242 Uiso 0.5 1 calc R U P C -1
H8C_4 H 0.763176 0.927564 0.295570 0.242 Uiso 0.5 1 calc R U P C -1
C9_4 C 0.7794(11) 0.8450(10) 0.3728(10) 0.146(8) Uani 0.5 1 d D U P C -1
H9A_4 H 0.779784 0.835320 0.390997 0.175 Uiso 0.5 1 calc R U P C -1
H9B_4 H 0.799156 0.858065 0.371123 0.175 Uiso 0.5 1 calc R U P C -1
C10_4 C 0.7824(9) 0.8168(9) 0.3520(9) 0.157(9) Uani 0.5 1 d D U P C -1
H10A_4 H 0.764618 0.801311 0.354500 0.189 Uiso 0.5 1 calc R U P C -1
H10B_4 H 0.781512 0.825144 0.333334 0.189 Uiso 0.5 1 calc R U P C -1
C11_4 C 0.8154(7) 0.8003(8) 0.3575(11) 0.160(10) Uani 0.5 1 d D U P C -1
H11A_4 H 0.831712 0.809253 0.345082 0.192 Uiso 0.5 1 calc R U P C -1
H11B_4 H 0.822314 0.805075 0.376171 0.192 Uiso 0.5 1 calc R U P C -1
C12_4 C 0.8140(11) 0.7670(8) 0.3540(11) 0.208(15) Uani 0.5 1 d D U P C -1
H12A_4 H 0.794841 0.758570 0.363095 0.250 Uiso 0.5 1 calc R U P C -1
H12B_4 H 0.833165 0.757059 0.361799 0.250 Uiso 0.5 1 calc R U P C -1
H12C_4 H 0.812840 0.761961 0.334744 0.250 Uiso 0.5 1 calc R U P C -1
C13_4 C 0.7559(7) 0.8923(9) 0.3954(7) 0.160(8) Uani 0.5 1 d D U P C -1
H13A_4 H 0.765295 0.912194 0.387880 0.191 Uiso 0.5 1 calc R U P C -1
H13B_4 H 0.771727 0.883044 0.408011 0.191 Uiso 0.5 1 calc R U P C -1
C14_4 C 0.7244(7) 0.9018(11) 0.4121(8) 0.176(9) Uani 0.5 1 d D U P C -1
H14A_4 H 0.708770 0.912470 0.400086 0.212 Uiso 0.5 1 calc R U P C -1
H14B_4 H 0.714200 0.882104 0.419373 0.212 Uiso 0.5 1 calc R U P C -1
C15_4 C 0.7330(8) 0.9242(9) 0.4354(8) 0.180(10) Uani 0.5 1 d D U P C -1
H15A_4 H 0.753118 0.935541 0.430661 0.215 Uiso 0.5 1 calc R U P C -1
H15B_4 H 0.715938 0.940583 0.437004 0.215 Uiso 0.5 1 calc R U P C -1
C16_4 C 0.7371(11) 0.9100(13) 0.4601(8) 0.216(16) Uani 0.5 1 d D U P C -1
H16A_4 H 0.759706 0.904461 0.462566 0.259 Uiso 0.5 1 calc R U P C -1
H16B_4 H 0.724000 0.890497 0.461016 0.259 Uiso 0.5 1 calc R U P C -1
H16C_4 H 0.730358 0.924912 0.474265 0.259 Uiso 0.5 1 calc R U P C -1
N1_5 N 0.750000 0.5963(5) 0.375000 0.095(4) Uani 0.652(7) 2 d DS TU P D 1
C1_5 C 0.7309(4) 0.6170(5) 0.3947(4) 0.099(4) Uani 0.652(7) 1 d D U P D 1
H1A_5 H 0.717301 0.602654 0.405765 0.118 Uiso 0.652(7) 1 calc R U P D 1
H1B_5 H 0.746231 0.627612 0.407062 0.118 Uiso 0.652(7) 1 calc R U P D 1
C2_5 C 0.7093(4) 0.6429(5) 0.3826(4) 0.096(4) Uani 0.652(7) 1 d D U P D 1
H2A_5 H 0.695069 0.633308 0.368831 0.115 Uiso 0.652(7) 1 calc R U P D 1
H2B_5 H 0.722623 0.659501 0.373730 0.115 Uiso 0.652(7) 1 calc R U P D 1
C3_5 C 0.6888(4) 0.6586(4) 0.4049(4) 0.094(4) Uani 0.652(7) 1 d D U P D 1
H3A_5 H 0.672470 0.643015 0.411150 0.113 Uiso 0.652(7) 1 calc R U P D 1
H3B_5 H 0.702758 0.663842 0.420468 0.113 Uiso 0.652(7) 1 calc R U P D 1
C4_5 C 0.6731(5) 0.6872(5) 0.3958(5) 0.100(5) Uani 0.652(7) 1 d D U P D 1
H4A_5 H 0.688611 0.700895 0.386361 0.151 Uiso 0.652(7) 1 calc R U P D 1
H4B_5 H 0.664304 0.698836 0.411268 0.151 Uiso 0.652(7) 1 calc R U P D 1
H4C_5 H 0.655674 0.681499 0.383415 0.151 Uiso 0.652(7) 1 calc R U P D 1
C5_5 C 0.7285(5) 0.5757(5) 0.3581(4) 0.104(5) Uani 0.652(7) 1 d D U P D 1
H5A_5 H 0.741906 0.563264 0.345365 0.125 Uiso 0.652(7) 1 calc R U P D 1
H5B_5 H 0.714364 0.589821 0.347270 0.125 Uiso 0.652(7) 1 calc R U P D 1
C6_5 C 0.7073(5) 0.5521(5) 0.3745(4) 0.112(4) Uani 0.652(7) 1 d D U P D 1
H6A_5 H 0.720444 0.540934 0.388194 0.134 Uiso 0.652(7) 1 calc R U P D 1
H6B_5 H 0.690014 0.563946 0.383836 0.134 Uiso 0.652(7) 1 calc R U P D 1
C7_5 C 0.6925(5) 0.5273(4) 0.3548(4) 0.112(5) Uani 0.652(7) 1 d D U P D 1
H7A_5 H 0.680208 0.538806 0.340766 0.134 Uiso 0.652(7) 1 calc R U P D 1
H7B_5 H 0.710059 0.515442 0.345743 0.134 Uiso 0.652(7) 1 calc R U P D 1
C8_5 C 0.6724(5) 0.5054(4) 0.3676(5) 0.112(6) Uani 0.652(7) 1 d D U P D 1
H8A_5 H 0.660333 0.493354 0.353977 0.134 Uiso 0.652(7) 1 calc R U P D 1
H8B_5 H 0.657431 0.516944 0.379308 0.134 Uiso 0.652(7) 1 calc R U P D 1
H8C_5 H 0.685278 0.490550 0.378382 0.134 Uiso 0.652(7) 1 calc R U P D 1
N1B_5 N 0.750000 0.6253(8) 0.375000 0.095(4) Uani 0.348(7) 2 d DS TU P D 2
C1B_5 C 0.7216(7) 0.6468(8) 0.3684(6) 0.091(5) Uani 0.348(7) 1 d D U P D 2
H1C_5 H 0.703165 0.633252 0.363174 0.110 Uiso 0.348(7) 1 calc R U P D 2
H1D_5 H 0.727205 0.660467 0.352805 0.110 Uiso 0.348(7) 1 calc R U P D 2
C2B_5 C 0.7113(7) 0.6689(8) 0.3925(6) 0.087(4) Uani 0.348(7) 1 d D U P D 2
H2C_5 H 0.705535 0.655310 0.408100 0.105 Uiso 0.348(7) 1 calc R U P D 2
H2D_5 H 0.729697 0.682488 0.397792 0.105 Uiso 0.348(7) 1 calc R U P D 2
C3B_5 C 0.6827(8) 0.6905(9) 0.3854(6) 0.087(6) Uani 0.348(7) 1 d D U P D 2
H3C_5 H 0.689585 0.706006 0.371395 0.104 Uiso 0.348(7) 1 calc R U P D 2
H3D_5 H 0.665575 0.677038 0.377413 0.104 Uiso 0.348(7) 1 calc R U P D 2
C4B_5 C 0.6696(8) 0.7078(8) 0.4072(6) 0.085(8) Uani 0.348(7) 1 d D U P D 2
H4D_5 H 0.652960 0.722484 0.400584 0.102 Uiso 0.348(7) 1 calc R U P D 2
H4E_5 H 0.686534 0.720191 0.416101 0.102 Uiso 0.348(7) 1 calc R U P D 2
H4F_5 H 0.660057 0.692827 0.420176 0.102 Uiso 0.348(7) 1 calc R U P D 2
C5B_5 C 0.7458(8) 0.6095(9) 0.4031(5) 0.106(5) Uani 0.348(7) 1 d D U P D 2
H5C_5 H 0.741233 0.626034 0.416857 0.127 Uiso 0.348(7) 1 calc R U P D 2
H5D_5 H 0.765629 0.597980 0.408282 0.127 Uiso 0.348(7) 1 calc R U P D 2
C6B_5 C 0.7173(8) 0.5856(9) 0.4009(7) 0.114(5) Uani 0.348(7) 1 d D U P D 2
H6C_5 H 0.696915 0.597527 0.403193 0.136 Uiso 0.348(7) 1 calc R U P D 2
H6D_5 H 0.717180 0.575974 0.382637 0.136 Uiso 0.348(7) 1 calc R U P D 2
C7B_5 C 0.7191(11) 0.5591(8) 0.4218(7) 0.135(8) Uani 0.348(7) 1 d D U P D 2
H7C_5 H 0.701938 0.543342 0.417769 0.162 Uiso 0.348(7) 1 calc R U P D 2
H7D_5 H 0.739852 0.547906 0.419574 0.162 Uiso 0.348(7) 1 calc R U P D 2
C8B_5 C 0.7162(11) 0.5682(11) 0.4487(7) 0.116(12) Uani 0.348(7) 1 d D U P D 2
H8D_5 H 0.717667 0.549186 0.460199 0.139 Uiso 0.348(7) 1 calc R U P D 2
H8E_5 H 0.733402 0.583207 0.453250 0.139 Uiso 0.348(7) 1 calc R U P D 2
H8F_5 H 0.695353 0.578627 0.451438 0.139 Uiso 0.348(7) 1 calc R U P D 2
Cl1_6 Cl 0.3623(2) 0.96506(19) 0.33926(14) 0.149(4) Uani 0.584(9) 1 d D U P E 1
C1_6 C 0.3432(4) 0.9458(7) 0.3646(5) 0.233(7) Uani 0.584(9) 1 d DG U P E 1
C2_6 C 0.3380(7) 0.9592(6) 0.3899(6) 0.232(8) Uani 0.584(9) 1 d DG U P E 1
H2_6 H 0.344059 0.980772 0.393299 0.278 Uiso 0.584(9) 1 calc R U P E 1
C3_6 C 0.3239(8) 0.9410(8) 0.4102(4) 0.232(8) Uani 0.584(9) 1 d DG U P E 1
H3_6 H 0.320342 0.950225 0.427484 0.279 Uiso 0.584(9) 1 calc R U P E 1
C4_6 C 0.3150(7) 0.9095(7) 0.4052(5) 0.231(8) Uani 0.584(9) 1 d DG U P E 1
H4_6 H 0.305352 0.897061 0.419126 0.277 Uiso 0.584(9) 1 calc R U P E 1
C5_6 C 0.3202(8) 0.8960(6) 0.3800(7) 0.233(8) Uani 0.584(9) 1 d DG U P E 1
H5_6 H 0.314078 0.874443 0.376583 0.279 Uiso 0.584(9) 1 calc R U P E 1
C6_6 C 0.3343(7) 0.9142(7) 0.3597(5) 0.232(8) Uani 0.584(9) 1 d DG U P E 1
H6_6 H 0.337795 0.904990 0.342397 0.278 Uiso 0.584(9) 1 calc R U P E 1
Cl1B_6 Cl 0.3523(7) 0.9422(6) 0.3610(6) 0.257(7) Uani 0.360(9) 1 d D U P F -2
C1B_6 C 0.3161(7) 0.9599(6) 0.3594(8) 0.236(8) Uani 0.360(9) 1 d DG U P F -2
C2B_6 C 0.3036(10) 0.9740(10) 0.3363(8) 0.240(10) Uani 0.360(9) 1 d DG U P F -2
H2B_6 H 0.315643 0.973831 0.320037 0.288 Uiso 0.360(9) 1 calc R U P F -2
C3B_6 C 0.2735(11) 0.9884(10) 0.3370(10) 0.239(11) Uani 0.360(9) 1 d DG U P F -2
H3B_6 H 0.265010 0.998008 0.321169 0.287 Uiso 0.360(9) 1 calc R U P F -2
C4B_6 C 0.2559(8) 0.9886(9) 0.3608(13) 0.241(11) Uani 0.360(9) 1 d DG U P F -2
H4B_6 H 0.235385 0.998453 0.361230 0.289 Uiso 0.360(9) 1 calc R U P F -2
C5B_6 C 0.2684(10) 0.9745(11) 0.3839(10) 0.240(11) Uani 0.360(9) 1 d DG U P F -2
H5B_6 H 0.256391 0.974721 0.400160 0.288 Uiso 0.360(9) 1 calc R U P F -2
C6B_6 C 0.2985(11) 0.9602(9) 0.3832(8) 0.237(8) Uani 0.360(9) 1 d DG U P F -2
H6B_6 H 0.307023 0.950544 0.399028 0.285 Uiso 0.360(9) 1 calc R U P F -2
Cl1C_6 Cl 0.2541(5) 0.8288(5) 0.3453(4) 0.232(8) Uani 0.405(8) 1 d D U P G -3
C1C_6 C 0.2721(7) 0.8450(7) 0.3712(6) 0.231(10) Uani 0.405(8) 1 d DG U P G -3
C2C_6 C 0.2940(10) 0.8701(9) 0.3709(7) 0.236(9) Uani 0.405(8) 1 d DG U P G -3
H2C_6 H 0.300163 0.879448 0.354192 0.283 Uiso 0.405(8) 1 calc R U P G -3
C3C_6 C 0.3069(10) 0.8814(10) 0.3949(10) 0.238(9) Uani 0.405(8) 1 d DG U P G -3
H3C_6 H 0.321932 0.898550 0.394597 0.285 Uiso 0.405(8) 1 calc R U P G -3
C4C_6 C 0.2979(10) 0.8676(11) 0.4192(7) 0.246(11) Uani 0.405(8) 1 d DG U P G -3
H4C_6 H 0.306763 0.875404 0.435634 0.296 Uiso 0.405(8) 1 calc R U P G -3
C5C_6 C 0.2760(12) 0.8426(12) 0.4196(6) 0.247(11) Uani 0.405(8) 1 d DG U P G -3
H5C_6 H 0.269824 0.833155 0.436267 0.296 Uiso 0.405(8) 1 calc R U P G -3
C6C_6 C 0.2631(10) 0.8312(9) 0.3956(8) 0.239(11) Uani 0.405(8) 1 d DG U P G -3
H6C_6 H 0.248054 0.814053 0.395863 0.287 Uiso 0.405(8) 1 calc R U P G -3
Cl1_7 Cl 0.3665(3) 0.7613(3) 0.2909(2) 0.148(4) Uani 0.436(5) 1 d D U P B 1
C1_7 C 0.3815(5) 0.7234(4) 0.2940(3) 0.128(5) Uani 0.436(5) 1 d DG U P B 1
C2_7 C 0.4141(5) 0.7168(4) 0.2925(4) 0.116(6) Uani 0.436(5) 1 d DG U P B 1
H2_7 H 0.428999 0.733629 0.289328 0.139 Uiso 0.436(5) 1 calc R U P B 1
C3_7 C 0.4250(4) 0.6855(5) 0.2957(5) 0.112(7) Uani 0.436(5) 1 d DG U P B 1
H3_7 H 0.447325 0.680970 0.294722 0.134 Uiso 0.436(5) 1 calc R U P B 1
C4_7 C 0.4033(6) 0.6608(3) 0.3004(4) 0.113(7) Uani 0.436(5) 1 d DG U P B 1
H4_7 H 0.410724 0.639462 0.302577 0.136 Uiso 0.436(5) 1 calc R U P B 1
C5_7 C 0.3707(5) 0.6675(4) 0.3018(5) 0.126(7) Uani 0.436(5) 1 d DG U P B 1
H5_7 H 0.355795 0.650611 0.305038 0.151 Uiso 0.436(5) 1 calc R U P B 1
C6_7 C 0.3598(4) 0.6987(5) 0.2986(4) 0.135(6) Uani 0.436(5) 1 d DG U P B 1
H6_7 H 0.337468 0.703270 0.299645 0.162 Uiso 0.436(5) 1 calc R U P B 1
Cl1B_7 Cl 0.3204(9) 0.6727(10) 0.3702(8) 0.243(11) Uani 0.221(10) 1 d D U P H 2
C1B_7 C 0.3238(10) 0.7006(11) 0.3949(9) 0.216(8) Uani 0.221(10) 1 d DG U P H 2
C2B_7 C 0.3101(15) 0.7309(13) 0.3933(13) 0.216(7) Uani 0.221(10) 1 d DG U P H 2
H2B_7 H 0.298098 0.736820 0.377805 0.259 Uiso 0.221(10) 1 calc R U P H 2
C3B_7 C 0.3138(17) 0.7525(13) 0.4144(16) 0.215(7) Uani 0.221(10) 1 d DG U P H 2
H3B_7 H 0.304430 0.773195 0.413331 0.258 Uiso 0.221(10) 1 calc R U P H 2
C4B_7 C 0.3314(17) 0.7438(18) 0.4371(13) 0.212(7) Uani 0.221(10) 1 d DG U P H 2
H4B_7 H 0.333942 0.758554 0.451521 0.255 Uiso 0.221(10) 1 calc R U P H 2
C5B_7 C 0.3451(18) 0.7135(19) 0.4387(11) 0.213(8) Uani 0.221(10) 1 d DG U P H 2
H5B_7 H 0.357122 0.707538 0.454184 0.256 Uiso 0.221(10) 1 calc R U P H 2
C6B_7 C 0.3414(15) 0.6919(14) 0.4176(11) 0.215(8) Uani 0.221(10) 1 d DG U P H 2
H6B_7 H 0.350791 0.671163 0.418657 0.258 Uiso 0.221(10) 1 calc R U P H 2
Cl1C_7 Cl 0.3143(7) 0.7238(7) 0.3102(6) 0.196(8) Uani 0.246(9) 1 d D U P I -3
C1C_7 C 0.2974(9) 0.7379(10) 0.3398(7) 0.212(8) Uani 0.246(9) 1 d DG U P I -3
C2C_7 C 0.3062(12) 0.7670(11) 0.3512(10) 0.212(7) Uani 0.246(9) 1 d DG U P I -3
H2C_7 H 0.322174 0.779855 0.342914 0.255 Uiso 0.246(9) 1 calc R U P I -3
C3C_7 C 0.2916(15) 0.7773(13) 0.3749(11) 0.216(7) Uani 0.246(9) 1 d DG U P I -3
H3C_7 H 0.297634 0.797226 0.382745 0.259 Uiso 0.246(9) 1 calc R U P I -3
C4C_7 C 0.2682(13) 0.7585(15) 0.3871(9) 0.216(8) Uani 0.246(9) 1 d DG U P I -3
H4C_7 H 0.258238 0.765586 0.403278 0.259 Uiso 0.246(9) 1 calc R U P I -3
C5C_7 C 0.2594(12) 0.7294(15) 0.3756(11) 0.210(9) Uani 0.246(9) 1 d DG U P I -3
H5C_7 H 0.243381 0.716576 0.383980 0.252 Uiso 0.246(9) 1 calc R U P I -3
C6C_7 C 0.2740(11) 0.7191(11) 0.3520(11) 0.211(10) Uani 0.246(9) 1 d DG U P I -3
H6C_7 H 0.267920 0.699205 0.344149 0.253 Uiso 0.246(9) 1 calc R U P I -3
Cl1D_7 Cl 0.3244(7) 0.8126(8) 0.3816(7) 0.215(9) Uani 0.235(10) 1 d D U P J 4
C1D_7 C 0.3176(10) 0.7794(8) 0.3995(8) 0.215(7) Uani 0.235(10) 1 d DG U P J 4
C2D_7 C 0.3349(16) 0.7698(14) 0.4220(12) 0.214(7) Uani 0.235(10) 1 d DG U P J 4
C3D_7 C 0.3273(19) 0.7412(16) 0.4350(13) 0.213(7) Uani 0.235(10) 1 d DG U P J 4
C4D_7 C 0.3024(17) 0.7222(11) 0.4254(14) 0.215(7) Uani 0.235(10) 1 d DG U P J 4
H4D_7 H 0.280345 0.713082 0.435737 0.258 Uiso 0.235(10) 1 calc R U P J 4
C5D_7 C 0.2851(16) 0.7318(13) 0.4029(14) 0.214(7) Uani 0.235(10) 1 d DG U P J 4
H5D_7 H 0.268047 0.718858 0.396341 0.257 Uiso 0.235(10) 1 calc R U P J 4
C6D_7 C 0.2927(13) 0.7604(13) 0.3899(11) 0.215(7) Uani 0.235(10) 1 d DG U P J 4
H6D_7 H 0.267318 0.761138 0.382506 0.258 Uiso 0.235(10) 1 calc R U P J 4
Cl1E_7 Cl 0.3203(5) 0.7826(6) 0.3499(5) 0.212(7) Uani 0.322(11) 1 d D U P J 4
C1E_7 C 0.3245(6) 0.7589(9) 0.3778(7) 0.216(7) Uani 0.322(11) 1 d DG U P J 4
C2E_7 C 0.3277(12) 0.7710(11) 0.4037(9) 0.216(7) Uani 0.322(11) 1 d DG U P J 4
C3E_7 C 0.3317(14) 0.7502(16) 0.4254(7) 0.213(7) Uani 0.322(11) 1 d DG U P J 4
C4E_7 C 0.3325(11) 0.7173(15) 0.4211(10) 0.215(7) Uani 0.322(11) 1 d DG U P J 4
C5E_7 C 0.3294(12) 0.7051(10) 0.3951(12) 0.216(8) Uani 0.322(11) 1 d DG U P J 4
H5E_7 H 0.329979 0.682623 0.392141 0.260 Uiso 0.322(11) 1 calc R U P J 4
C6E_7 C 0.3254(10) 0.7259(10) 0.3735(9) 0.216(8) Uani 0.322(11) 1 d DG U P J 4
H6E_7 H 0.323243 0.717629 0.355707 0.260 Uiso 0.322(11) 1 calc R U P J 4
Cl1F_7 Cl 0.3174(10) 0.7293(12) 0.3287(10) 0.215(9) Uani 0.168(8) 1 d D U P K 5
C1F_7 C 0.3441(9) 0.7370(11) 0.3035(9) 0.143(6) Uani 0.168(8) 1 d DG U P K 5
C2F_7 C 0.3518(12) 0.7152(11) 0.2833(10) 0.131(7) Uani 0.168(8) 1 d DG U P K 5
H2F_7 H 0.341556 0.694822 0.282822 0.158 Uiso 0.168(8) 1 calc R U P K 5
C3F_7 C 0.3746(13) 0.7230(14) 0.2640(9) 0.126(7) Uani 0.168(8) 1 d DG U P K 5
H3F_7 H 0.379868 0.708082 0.250203 0.151 Uiso 0.168(8) 1 calc R U P K 5
C4F_7 C 0.3896(11) 0.7528(15) 0.2647(10) 0.129(7) Uani 0.168(8) 1 d DG U P K 5
H4F_7 H 0.405176 0.758154 0.251471 0.155 Uiso 0.168(8) 1 calc R U P K 5
C5F_7 C 0.3819(14) 0.7746(12) 0.2848(12) 0.135(8) Uani 0.168(8) 1 d DG U P K 5
H5F_7 H 0.392173 0.794966 0.285359 0.162 Uiso 0.168(8) 1 calc R U P K 5
C6F_7 C 0.3591(13) 0.7668(11) 0.3042(11) 0.141(8) Uani 0.168(8) 1 d DG U P K 5
H6F_7 H 0.353861 0.781706 0.317979 0.169 Uiso 0.168(8) 1 calc R U P K 5
Cl1_8 Cl 0.6959(4) 0.5828(5) 0.4496(3) 0.234(8) Uani 0.498(11) 1 d D U P L 4
C1_8 C 0.7245(7) 0.5995(8) 0.4697(7) 0.173(7) Uani 0.498(11) 1 d D U P L 4
C2_8 C 0.7548(8) 0.5856(8) 0.4750(7) 0.167(8) Uani 0.498(11) 1 d D U P L 4
H2_8 H 0.760602 0.565997 0.466495 0.200 Uiso 0.498(11) 1 calc R U P L 4
C3_8 C 0.7758(8) 0.6002(8) 0.4924(7) 0.169(8) Uani 0.498(11) 1 d D U P L 4
H3_8 H 0.792867 0.587922 0.499745 0.203 Uiso 0.498(11) 1 calc R U P L 4
C4_8 C 0.7729(8) 0.6328(8) 0.4997(6) 0.161(8) Uani 0.498(11) 1 d D U P L 4
H4_8 H 0.787869 0.642657 0.511500 0.193 Uiso 0.498(11) 1 calc R U P L 4
C5_8 C 0.7471(9) 0.6502(7) 0.4887(7) 0.155(8) Uani 0.498(11) 1 d D U P L 4
H5_8 H 0.744625 0.672581 0.491391 0.185 Uiso 0.498(11) 1 calc R U P L 4
C6_8 C 0.7251(8) 0.6317(7) 0.4734(6) 0.165(7) Uani 0.498(11) 1 d D U P L 4
H6_8 H 0.708583 0.643387 0.464678 0.198 Uiso 0.498(11) 1 calc R U P L 4
Cl1B_8 Cl 0.7449(10) 0.5646(8) 0.4627(7) 0.172(10) Uani 0.160(10) 1 d D U P M 3
C1B_8 C 0.7385(14) 0.6038(11) 0.4709(15) 0.169(7) Uani 0.160(10) 1 d DG U P M 3
C2B_8 C 0.7612(15) 0.6225(14) 0.4841(16) 0.165(7) Uani 0.160(10) 1 d DG U P M 3
H2B_8 H 0.782526 0.614870 0.486081 0.199 Uiso 0.160(10) 1 calc R U P M 3
C3B_8 C 0.753(2) 0.6523(14) 0.4943(15) 0.159(8) Uani 0.160(10) 1 d DG U P M 3
H3B_8 H 0.768192 0.665131 0.503272 0.191 Uiso 0.160(10) 1 calc R U P M 3
C4B_8 C 0.721(2) 0.6635(12) 0.4913(15) 0.163(8) Uani 0.160(10) 1 d DG U P M 3
H4B_8 H 0.715628 0.683889 0.498291 0.196 Uiso 0.160(10) 1 calc R U P M 3
C5B_8 C 0.6987(18) 0.6448(15) 0.4781(15) 0.168(9) Uani 0.160(10) 1 d DG U P M 3
H5B_8 H 0.677397 0.652387 0.476118 0.202 Uiso 0.160(10) 1 calc R U P M 3
C6B_8 C 0.7073(14) 0.6149(14) 0.4679(16) 0.170(8) Uani 0.160(10) 1 d DG U P M 3
H6B_8 H 0.691730 0.602126 0.458927 0.204 Uiso 0.160(10) 1 calc R U P M 3
C1_9 C 0.6844(12) 0.4735(18) 0.3605(10) 0.215(14) Uani 0.416(7) 1 d D U P D -1
H1A_9 H 0.678806 0.496164 0.362768 0.322 Uiso 0.416(7) 1 calc R U P D -1
H1B_9 H 0.686217 0.468548 0.341245 0.322 Uiso 0.416(7) 1 calc R U P D -1
H1C_9 H 0.667544 0.460114 0.368525 0.322 Uiso 0.416(7) 1 calc R U P D -1
C2_9 C 0.7164(13) 0.4666(13) 0.3745(10) 0.209(13) Uani 0.416(7) 1 d D U P D -1
H2A_9 H 0.733299 0.480432 0.366589 0.251 Uiso 0.416(7) 1 calc R U P D -1
H2B_9 H 0.714611 0.471991 0.393891 0.251 Uiso 0.416(7) 1 calc R U P D -1
C3_9 C 0.7261(15) 0.4314(14) 0.3715(12) 0.204(12) Uani 0.416(7) 1 d D U P D -1
H3A_9 H 0.710184 0.418000 0.381055 0.245 Uiso 0.416(7) 1 calc R U P D -1
H3B_9 H 0.725304 0.425647 0.352174 0.245 Uiso 0.416(7) 1 calc R U P D -1
C4_9 C 0.7594(15) 0.4234(15) 0.3823(13) 0.203(12) Uani 0.416(7) 1 d D U P D -1
H4A_9 H 0.759998 0.428750 0.401772 0.243 Uiso 0.416(7) 1 calc R U P D -1
H4B_9 H 0.775232 0.437402 0.373170 0.243 Uiso 0.416(7) 1 calc R U P D -1
C5_9 C 0.7703(13) 0.3882(14) 0.3789(10) 0.200(13) Uani 0.416(7) 1 d D U P D -1
H5A_9 H 0.791889 0.385532 0.386445 0.300 Uiso 0.416(7) 1 calc R U P D -1
H5B_9 H 0.755355 0.373986 0.388375 0.300 Uiso 0.416(7) 1 calc R U P D -1
H5C_9 H 0.770632 0.382663 0.359692 0.300 Uiso 0.416(7) 1 calc R U P D -1
Cl1B_9 Cl 0.8057(13) 0.3642(17) 0.3771(8) 0.168(14) Uani 0.084(7) 1 d D U P D -2
C1B_9 C 0.7691(15) 0.382(2) 0.3772(14) 0.200(13) Uani 0.084(7) 1 d DG U P D -2
C2B_9 C 0.765(3) 0.415(2) 0.379(4) 0.203(13) Uani 0.084(7) 1 d DG U P D -2
H2BA_9 H 0.783731 0.428709 0.380733 0.243 Uiso 0.084(7) 1 calc R U P D -2
C3B_9 C 0.735(4) 0.429(4) 0.379(4) 0.205(12) Uani 0.084(7) 1 d DG U P D -2
H3BA_9 H 0.732326 0.451237 0.380653 0.245 Uiso 0.084(7) 1 calc R U P D -2
C4B_9 C 0.708(3) 0.409(5) 0.377(3) 0.204(13) Uani 0.084(7) 1 d DG U P D -2
H4BA_9 H 0.687194 0.418148 0.377070 0.245 Uiso 0.084(7) 1 calc R U P D -2
C5B_9 C 0.7118(15) 0.376(5) 0.375(4) 0.203(14) Uani 0.084(7) 1 d DG U P D -2
H5BA_9 H 0.693466 0.362530 0.373568 0.243 Uiso 0.084(7) 1 calc R U P D -2
C6B_9 C 0.7423(17) 0.363(3) 0.375(3) 0.201(14) Uani 0.084(7) 1 d DG U P D -2
H6B_9 H 0.744871 0.340002 0.373649 0.242 Uiso 0.084(7) 1 calc R U P D -2
 
loop_
 _atom_site_aniso_label
 _atom_site_aniso_U_11
 _atom_site_aniso_U_22
 _atom_site_aniso_U_33
 _atom_site_aniso_U_23
 _atom_site_aniso_U_13
 _atom_site_aniso_U_12
Cu1_1 0.0480(5) 0.0256(4) 0.0365(5) 0.0020(4) 0.0010(4) 0.0079(4)
Cu2_1 0.0418(5) 0.0301(4) 0.0428(5) 0.0049(4) -0.0070(4) 0.0047(4)
Cu3_1 0.0322(4) 0.0307(4) 0.0353(4) 0.0000(4) -0.0034(4) 0.0022(3)
Cu4_1 0.0276(4) 0.0243(4) 0.0324(4) -0.0039(3) -0.0004(3) -0.0014(3)
Cu5_1 0.0258(4) 0.0233(4) 0.0327(4) -0.0028(3) 0.0007(3) -0.0027(3)
Cu6_1 0.0300(4) 0.0255(4) 0.0380(5) -0.0015(3) 0.0017(4) 0.0001(3)
Cu7_1 0.0356(5) 0.0264(4) 0.0480(5) 0.0030(4) 0.0071(4) 0.0019(4)
Cu8_1 0.0460(5) 0.0233(4) 0.0346(4) -0.0004(3) 0.0081(4) 0.0038(4)
Cu9_1 0.0517(6) 0.0252(4) 0.0350(5) 0.0003(4) 0.0115(4) -0.0031(4)
Cu10_1 0.0590(6) 0.0273(4) 0.0337(5) 0.0027(4) 0.0068(4) 0.0038(4)
Cu11_1 0.0748(7) 0.0338(5) 0.0395(5) 0.0006(4) -0.0118(5) 0.0058(5)
Cu12_1 0.0647(7) 0.0366(5) 0.0489(6) -0.0008(4) -0.0186(5) -0.0044(5)
Cu13_1 0.0415(5) 0.0350(5) 0.0324(4) -0.0050(4) -0.0005(4) -0.0027(4)
Cu14_1 0.0341(4) 0.0280(4) 0.0350(5) -0.0084(4) 0.0016(4) 0.0012(3)
Cu15_1 0.0340(4) 0.0220(4) 0.0385(5) -0.0028(3) 0.0036(4) 0.0021(3)
Cu16_1 0.0331(4) 0.0241(4) 0.0365(4) 0.0006(3) 0.0007(4) 0.0018(3)
Cu17_1 0.0339(4) 0.0249(4) 0.0343(4) 0.0007(3) 0.0025(4) -0.0012(3)
Cu18_1 0.0413(5) 0.0281(4) 0.0341(4) -0.0013(3) 0.0065(4) -0.0008(4)
Cu19_1 0.0371(5) 0.0271(4) 0.0400(5) -0.0078(4) 0.0072(4) -0.0040(4)
Cu20_1 0.0387(5) 0.0266(4) 0.0301(4) -0.0045(3) 0.0042(4) -0.0028(3)
Cu21_1 0.0452(5) 0.0228(4) 0.0328(4) -0.0049(3) 0.0082(4) -0.0031(4)
Cu22_1 0.0688(7) 0.0253(4) 0.0369(5) -0.0066(4) 0.0179(5) -0.0129(4)
Cu23_1 0.0451(6) 0.0405(5) 0.0521(6) -0.0077(5) 0.0136(5) -0.0118(4)
Cu24_1 0.0497(6) 0.0285(4) 0.0404(5) 0.0008(4) 0.0113(4) -0.0014(4)
Cu25_1 0.0414(5) 0.0261(4) 0.0342(5) -0.0007(4) 0.0090(4) 0.0051(4)
Cu26_1 0.0313(4) 0.0236(4) 0.0312(4) -0.0022(3) 0.0016(3) 0.0032(3)
Cu27_1 0.0333(4) 0.0281(4) 0.0309(4) -0.0012(3) -0.0040(3) 0.0066(3)
Cu28_1 0.0313(4) 0.0307(4) 0.0302(4) 0.0025(3) -0.0014(3) 0.0015(3)
Cu29_1 0.0338(5) 0.0339(4) 0.0282(4) -0.0019(4) -0.0011(3) -0.0047(3)
Cu30_1 0.0391(5) 0.0338(5) 0.0378(5) -0.0090(4) -0.0016(4) -0.0076(4)
Cu31_1 0.0353(5) 0.0291(4) 0.0462(5) -0.0092(4) 0.0015(4) -0.0050(4)
Cu32_1 0.0536(6) 0.0490(6) 0.0599(7) -0.0263(5) 0.0230(5) -0.0241(5)
O1_1 0.046(3) 0.028(2) 0.038(2) 0.0051(18) -0.002(2) 0.0066(18)
O2_1 0.050(3) 0.032(2) 0.052(3) 0.003(2) -0.017(2) 0.000(2)
O3_1 0.032(2) 0.026(2) 0.033(2) -0.0039(16) -0.0036(17) -0.0002(16)
O4_1 0.034(2) 0.0252(19) 0.033(2) -0.0026(17) 0.0031(17) -0.0040(16)
O5_1 0.031(2) 0.0257(19) 0.036(2) -0.0044(16) 0.0077(17) -0.0023(16)
O6_1 0.041(2) 0.031(2) 0.046(3) -0.0009(19) 0.013(2) -0.0003(18)
O7_1 0.038(2) 0.025(2) 0.035(2) -0.0030(17) 0.0052(18) 0.0010(17)
O8_1 0.052(3) 0.0212(19) 0.033(2) -0.0001(17) 0.0077(19) 0.0049(18)
O9_1 0.049(3) 0.028(2) 0.039(2) 0.0032(19) 0.011(2) 0.0007(19)
O10_1 0.058(3) 0.028(2) 0.043(3) 0.0022(19) 0.000(2) 0.003(2)
O11_1 0.049(3) 0.036(2) 0.044(3) -0.001(2) -0.010(2) 0.004(2)
O12_1 0.062(3) 0.033(2) 0.041(3) -0.006(2) -0.004(2) 0.000(2)
O13_1 0.032(2) 0.033(2) 0.035(2) -0.0077(17) 0.0019(17) 0.0034(17)
O14_1 0.029(2) 0.025(2) 0.034(2) -0.0052(16) 0.0001(17) 0.0014(15)
O15_1 0.032(2) 0.025(2) 0.037(2) -0.0005(17) -0.0005(18) 0.0019(16)
O16_1 0.032(2) 0.027(2) 0.034(2) -0.0014(17) -0.0026(17) -0.0024(16)
O17_1 0.033(2) 0.031(2) 0.029(2) 0.0003(17) -0.0007(17) -0.0011(16)
O18_1 0.034(2) 0.027(2) 0.039(2) -0.0041(17) 0.0045(18) -0.0031(17)
O19_1 0.050(3) 0.029(2) 0.036(2) -0.0106(18) 0.010(2) -0.0017(19)
O20_1 0.038(2) 0.024(2) 0.036(2) -0.0063(17) 0.0035(18) -0.0024(17)
O21_1 0.050(3) 0.026(2) 0.037(2) -0.0041(18) 0.008(2) -0.0058(18)
O22_1 0.058(3) 0.028(2) 0.035(2) -0.0055(18) 0.010(2) -0.009(2)
O23_1 0.047(3) 0.036(2) 0.042(3) 0.001(2) 0.007(2) -0.007(2)
O24_1 0.045(2) 0.027(2) 0.034(2) -0.0024(18) 0.0036(19) 0.0013(18)
O25_1 0.063(3) 0.029(2) 0.037(2) -0.0012(19) 0.017(2) 0.008(2)
O26_1 0.034(2) 0.0209(18) 0.034(2) -0.0019(17) -0.0023(17) 0.0064(16)
O27_1 0.039(2) 0.030(2) 0.033(2) 0.0011(17) -0.0027(18) 0.0053(18)
O28_1 0.036(2) 0.031(2) 0.033(2) 0.0010(17) -0.0009(18) -0.0021(18)
O29_1 0.038(2) 0.032(2) 0.034(2) -0.0035(18) 0.0031(19) -0.0068(18)
O30_1 0.059(3) 0.031(2) 0.046(3) -0.008(2) -0.004(2) -0.009(2)
O31_1 0.047(3) 0.031(2) 0.050(3) -0.013(2) 0.009(2) -0.011(2)
O32_1 0.048(3) 0.043(3) 0.054(3) -0.016(2) 0.014(2) -0.014(2)
N1_1 0.067(4) 0.035(3) 0.050(3) 0.005(3) -0.018(3) 0.010(3)
N2_1 0.052(3) 0.041(3) 0.044(3) 0.004(3) -0.010(3) 0.006(3)
N3_1 0.038(3) 0.041(3) 0.051(3) 0.008(3) -0.003(3) 0.008(2)
N4_1 0.037(3) 0.041(3) 0.051(3) 0.003(3) -0.006(3) 0.000(2)
N5_1 0.037(3) 0.038(3) 0.035(3) -0.003(2) -0.006(2) 0.002(2)
N6_1 0.041(3) 0.034(3) 0.040(3) -0.002(2) -0.005(2) -0.001(2)
N7_1 0.030(2) 0.030(2) 0.034(3) -0.008(2) -0.003(2) -0.004(2)
N8_1 0.027(2) 0.028(2) 0.038(3) -0.002(2) 0.002(2) -0.0037(19)
N9_1 0.031(2) 0.027(2) 0.036(3) -0.004(2) 0.000(2) -0.0012(19)
N10_1 0.031(3) 0.038(3) 0.033(3) -0.003(2) 0.001(2) 0.001(2)
N11_1 0.030(3) 0.035(3) 0.066(4) 0.008(3) -0.001(3) 0.001(2)
N12_1 0.039(3) 0.029(3) 0.100(5) 0.010(3) 0.009(3) 0.007(2)
N13_1 0.044(3) 0.034(3) 0.047(3) 0.000(2) 0.011(3) 0.004(2)
N14_1 0.049(3) 0.027(3) 0.045(3) -0.004(2) 0.012(3) 0.002(2)
N15_1 0.060(4) 0.025(3) 0.043(3) 0.000(2) 0.012(3) 0.007(2)
N16_1 0.057(4) 0.029(3) 0.039(3) 0.007(2) 0.010(3) 0.008(2)
N17_1 0.053(3) 0.026(3) 0.039(3) 0.003(2) 0.010(3) 0.002(2)
N18_1 0.051(3) 0.033(3) 0.042(3) 0.004(2) 0.011(3) 0.005(2)
N19_1 0.086(5) 0.034(3) 0.036(3) 0.006(2) 0.006(3) 0.006(3)
N20_1 0.102(6) 0.042(3) 0.041(3) 0.003(3) -0.008(4) 0.013(4)
N21_1 0.097(6) 0.043(4) 0.059(4) 0.006(3) -0.030(4) 0.007(4)
N22_1 0.084(5) 0.062(5) 0.077(5) 0.004(4) -0.036(4) -0.003(4)
N23_1 0.098(6) 0.040(3) 0.048(4) 0.000(3) -0.025(4) -0.009(3)
N24_1 0.077(4) 0.040(3) 0.041(3) -0.004(3) -0.007(3) -0.011(3)
N25_1 0.039(3) 0.044(3) 0.038(3) -0.013(2) 0.004(2) -0.004(2)
N26_1 0.036(3) 0.035(3) 0.044(3) -0.012(2) -0.001(2) 0.001(2)
N27_1 0.043(3) 0.030(3) 0.042(3) -0.011(2) 0.006(2) 0.000(2)
N28_1 0.043(3) 0.031(3) 0.046(3) -0.006(2) 0.008(2) -0.004(2)
N29_1 0.041(3) 0.029(3) 0.049(3) 0.001(2) 0.007(2) 0.005(2)
N30_1 0.043(3) 0.031(3) 0.044(3) 0.003(2) 0.005(2) 0.007(2)
N31_1 0.034(3) 0.025(2) 0.046(3) 0.002(2) 0.001(2) -0.001(2)
N32_1 0.039(3) 0.030(3) 0.040(3) 0.001(2) 0.006(2) 0.001(2)
N33_1 0.046(3) 0.033(3) 0.039(3) 0.005(2) 0.005(2) 0.001(2)
N34_1 0.054(3) 0.036(3) 0.037(3) 0.000(2) 0.006(3) -0.002(2)
N35_1 0.046(3) 0.033(3) 0.041(3) -0.008(2) 0.005(2) -0.007(2)
N36_1 0.044(3) 0.034(3) 0.049(3) -0.008(2) 0.004(3) 0.001(2)
N37_1 0.061(4) 0.038(3) 0.058(4) -0.013(3) 0.028(3) -0.017(3)
N38_1 0.055(3) 0.034(3) 0.042(3) -0.008(2) 0.014(3) -0.007(2)
N39_1 0.038(3) 0.034(3) 0.030(2) -0.004(2) -0.002(2) 0.000(2)
N40_1 0.034(3) 0.027(2) 0.041(3) -0.004(2) 0.004(2) -0.003(2)
N41_1 0.065(4) 0.031(3) 0.035(3) -0.005(2) 0.011(3) -0.003(3)
N42_1 0.078(4) 0.029(3) 0.040(3) -0.005(2) 0.023(3) -0.010(3)
N43_1 0.079(4) 0.038(3) 0.044(3) -0.011(3) 0.024(3) -0.017(3)
N44_1 0.059(4) 0.034(3) 0.039(3) -0.002(2) 0.011(3) -0.007(3)
N45_1 0.060(4) 0.043(3) 0.057(4) -0.004(3) 0.021(3) -0.016(3)
N46_1 0.064(4) 0.044(3) 0.051(4) -0.002(3) 0.025(3) -0.006(3)
N47_1 0.061(4) 0.030(3) 0.043(3) 0.001(2) 0.009(3) 0.001(2)
N48_1 0.058(4) 0.034(3) 0.038(3) -0.001(2) 0.008(3) 0.010(3)
N49_1 0.046(3) 0.032(3) 0.041(3) -0.002(2) 0.012(2) 0.006(2)
N50_1 0.035(3) 0.026(2) 0.040(3) -0.004(2) 0.004(2) 0.004(2)
N51_1 0.030(2) 0.027(2) 0.036(3) -0.003(2) 0.000(2) 0.0025(19)
N52_1 0.035(3) 0.025(2) 0.041(3) 0.000(2) 0.001(2) 0.006(2)
N53_1 0.036(3) 0.045(3) 0.037(3) -0.001(2) -0.004(2) 0.012(2)
N54_1 0.030(3) 0.043(3) 0.040(3) 0.004(2) -0.005(2) 0.004(2)
N55_1 0.030(3) 0.042(3) 0.032(3) 0.004(2) 0.000(2) 0.000(2)
N56_1 0.029(3) 0.047(3) 0.034(3) 0.006(2) 0.005(2) 0.000(2)
N57_1 0.051(3) 0.046(3) 0.034(3) -0.005(2) -0.004(3) -0.009(3)
N58_1 0.055(3) 0.048(3) 0.036(3) -0.015(3) 0.000(3) -0.011(3)
N59_1 0.047(3) 0.046(3) 0.046(3) -0.001(3) -0.008(3) -0.012(3)
N60_1 0.040(3) 0.035(3) 0.054(3) -0.006(3) -0.009(3) -0.009(2)
N61_1 0.043(3) 0.038(3) 0.049(3) -0.013(3) 0.008(3) -0.008(2)
N62_1 0.058(4) 0.043(3) 0.056(4) -0.017(3) 0.018(3) -0.024(3)
N63_1 0.062(4) 0.075(5) 0.071(5) -0.036(4) 0.025(4) -0.031(4)
N64_1 0.052(4) 0.057(4) 0.070(4) -0.018(3) 0.024(3) -0.020(3)
C1_1 0.123(9) 0.041(4) 0.093(7) 0.014(5) -0.050(7) 0.008(5)
C2_1 0.145(11) 0.048(5) 0.088(7) 0.023(5) -0.064(7) -0.004(6)
C3_1 0.083(6) 0.050(4) 0.055(5) 0.009(4) -0.026(4) 0.001(4)
C4_1 0.037(4) 0.064(5) 0.069(5) 0.019(4) -0.008(4) 0.011(3)
C5_1 0.036(4) 0.078(6) 0.083(6) 0.021(5) -0.009(4) 0.004(4)
C6_1 0.037(4) 0.068(5) 0.061(5) 0.013(4) -0.015(3) -0.007(3)
C7_1 0.070(5) 0.052(4) 0.036(4) -0.009(3) -0.014(3) 0.000(4)
C8_1 0.098(7) 0.054(5) 0.046(4) -0.022(4) -0.017(4) -0.004(4)
C9_1 0.073(5) 0.035(4) 0.050(4) -0.011(3) -0.016(4) -0.008(3)
C10_1 0.048(4) 0.028(3) 0.049(4) -0.012(3) 0.004(3) -0.011(3)
C11_1 0.048(4) 0.030(3) 0.059(4) -0.003(3) 0.005(3) -0.013(3)
C12_1 0.034(3) 0.029(3) 0.045(4) -0.003(3) 0.006(3) -0.005(2)
C13_1 0.043(4) 0.034(3) 0.060(4) 0.003(3) 0.017(3) 0.001(3)
C14_1 0.051(4) 0.047(4) 0.059(5) 0.007(3) 0.023(4) 0.004(3)
C15_1 0.038(4) 0.041(4) 0.051(4) -0.004(3) 0.008(3) 0.004(3)
C16_1 0.029(3) 0.043(4) 0.105(7) 0.019(4) -0.003(4) -0.002(3)
C17_1 0.034(4) 0.054(5) 0.197(13) 0.041(7) 0.019(6) 0.010(4)
C18_1 0.039(4) 0.038(4) 0.203(13) 0.029(6) 0.023(6) 0.014(3)
C19_1 0.051(4) 0.050(4) 0.042(4) -0.004(3) 0.012(3) 0.013(3)
C20_1 0.067(5) 0.042(4) 0.065(5) -0.021(4) 0.026(4) -0.001(4)
C21_1 0.075(5) 0.027(3) 0.075(5) -0.009(3) 0.033(4) 0.001(3)
C22_1 0.082(6) 0.023(3) 0.052(4) -0.001(3) 0.017(4) 0.009(3)
C23_1 0.103(7) 0.029(4) 0.057(5) 0.010(3) 0.017(5) 0.015(4)
C24_1 0.073(5) 0.031(3) 0.045(4) 0.010(3) 0.007(4) 0.008(3)
C25_1 0.052(4) 0.024(3) 0.053(4) 0.004(3) 0.015(3) -0.001(3)
C26_1 0.063(5) 0.027(3) 0.051(4) 0.010(3) 0.008(3) 0.005(3)
C27_1 0.062(5) 0.035(3) 0.044(4) 0.011(3) 0.005(3) 0.008(3)
C28_1 0.108(8) 0.060(5) 0.039(4) 0.009(4) 0.020(4) 0.009(5)
C29_1 0.151(11) 0.067(6) 0.035(4) 0.013(4) 0.006(5) 0.022(6)
C30_1 0.152(10) 0.047(5) 0.036(4) -0.001(4) -0.015(5) 0.011(6)
C31_1 0.122(9) 0.067(6) 0.084(7) 0.009(5) -0.058(7) 0.010(6)
C32_1 0.133(12) 0.108(10) 0.139(12) 0.023(9) -0.090(10) 0.011(9)
C33_1 0.111(10) 0.088(8) 0.122(10) 0.012(7) -0.070(8) -0.010(7)
C34_1 0.184(13) 0.052(5) 0.054(5) 0.004(4) -0.044(7) -0.013(7)
C35_1 0.211(15) 0.060(6) 0.052(5) -0.012(5) -0.044(7) -0.013(8)
C36_1 0.144(10) 0.040(4) 0.050(5) -0.016(4) -0.035(5) -0.009(5)
C37_1 0.047(4) 0.058(4) 0.036(3) -0.016(3) 0.012(3) -0.012(3)
C38_1 0.034(3) 0.054(4) 0.061(5) -0.030(4) 0.002(3) -0.001(3)
C39_1 0.043(4) 0.041(4) 0.049(4) -0.027(3) -0.001(3) 0.007(3)
C40_1 0.057(4) 0.039(4) 0.054(4) -0.019(3) 0.000(3) -0.007(3)
C41_1 0.078(6) 0.035(4) 0.069(5) -0.018(4) 0.010(4) -0.024(4)
C42_1 0.063(5) 0.030(3) 0.062(5) -0.008(3) 0.017(4) -0.010(3)
C43_1 0.052(4) 0.031(3) 0.067(5) 0.003(3) 0.015(4) 0.016(3)
C44_1 0.046(4) 0.035(3) 0.065(5) 0.010(3) 0.008(3) 0.015(3)
C45_1 0.049(4) 0.035(3) 0.053(4) 0.012(3) 0.001(3) 0.009(3)
C46_1 0.050(4) 0.023(3) 0.055(4) 0.002(3) 0.005(3) -0.001(3)
C47_1 0.053(4) 0.027(3) 0.070(5) 0.004(3) 0.007(4) -0.011(3)
C48_1 0.047(4) 0.033(3) 0.052(4) 0.004(3) 0.009(3) -0.009(3)
C49_1 0.054(4) 0.048(4) 0.041(4) 0.013(3) 0.002(3) -0.002(3)
C50_1 0.070(5) 0.057(5) 0.036(4) 0.011(3) 0.002(3) 0.004(4)
C51_1 0.075(5) 0.044(4) 0.036(3) -0.002(3) 0.007(4) 0.004(4)
C52_1 0.043(4) 0.050(4) 0.055(4) -0.011(3) 0.019(3) -0.012(3)
C53_1 0.035(4) 0.065(5) 0.062(5) -0.007(4) 0.011(3) -0.008(3)
C54_1 0.034(4) 0.055(4) 0.072(5) -0.006(4) 0.012(3) 0.006(3)
C55_1 0.115(8) 0.072(6) 0.090(7) -0.051(5) 0.072(7) -0.049(6)
C56_1 0.125(9) 0.074(7) 0.111(8) -0.061(6) 0.077(8) -0.047(7)
C57_1 0.084(6) 0.044(4) 0.074(6) -0.031(4) 0.041(5) -0.022(4)
C58_1 0.055(4) 0.042(4) 0.033(3) -0.009(3) -0.007(3) 0.002(3)
C59_1 0.034(3) 0.040(3) 0.044(4) -0.014(3) -0.009(3) 0.004(3)
C60_1 0.040(3) 0.030(3) 0.046(4) -0.012(3) 0.004(3) -0.005(3)
C61_1 0.093(6) 0.028(3) 0.040(4) -0.005(3) 0.020(4) 0.007(3)
C62_1 0.113(7) 0.022(3) 0.059(5) -0.003(3) 0.020(5) 0.003(4)
C63_1 0.110(7) 0.023(3) 0.050(4) 0.003(3) 0.016(5) -0.011(4)
C64_1 0.103(7) 0.044(4) 0.050(4) -0.019(3) 0.032(5) -0.041(4)
C65_1 0.087(6) 0.044(4) 0.064(5) -0.011(4) 0.024(5) -0.029(4)
C66_1 0.056(4) 0.043(4) 0.045(4) -0.001(3) 0.021(3) -0.011(3)
C67_1 0.074(5) 0.040(4) 0.062(5) 0.001(4) 0.028(4) -0.021(4)
C68_1 0.082(6) 0.051(5) 0.078(6) 0.002(4) 0.034(5) -0.022(4)
C69_1 0.090(7) 0.054(5) 0.055(5) -0.002(4) 0.030(5) -0.018(4)
C70_1 0.096(7) 0.050(4) 0.040(4) 0.012(3) 0.011(4) 0.007(4)
C71_1 0.121(8) 0.058(5) 0.035(4) 0.000(4) 0.005(5) 0.005(5)
C72_1 0.076(5) 0.044(4) 0.040(4) -0.005(3) 0.007(4) 0.002(4)
C73_1 0.061(5) 0.044(4) 0.047(4) -0.003(3) 0.022(4) 0.010(3)
C74_1 0.048(4) 0.040(4) 0.053(4) -0.005(3) 0.018(3) 0.013(3)
C75_1 0.036(3) 0.032(3) 0.049(4) -0.006(3) 0.009(3) 0.007(3)
C76_1 0.033(3) 0.029(3) 0.045(3) -0.009(3) 0.002(3) 0.003(2)
C77_1 0.043(4) 0.024(3) 0.052(4) -0.004(3) 0.005(3) 0.005(3)
C78_1 0.041(4) 0.031(3) 0.050(4) 0.005(3) -0.001(3) 0.010(3)
C79_1 0.038(3) 0.050(4) 0.042(4) 0.000(3) 0.000(3) 0.018(3)
C80_1 0.038(4) 0.051(4) 0.047(4) 0.007(3) -0.006(3) 0.011(3)
C81_1 0.038(3) 0.045(4) 0.036(3) 0.010(3) -0.006(3) 0.001(3)
C82_1 0.038(3) 0.042(4) 0.049(4) 0.017(3) -0.001(3) 0.003(3)
C83_1 0.046(4) 0.065(5) 0.063(5) 0.037(4) 0.013(4) 0.011(4)
C84_1 0.043(4) 0.065(5) 0.038(4) 0.015(3) 0.007(3) 0.008(3)
C85_1 0.098(7) 0.065(5) 0.034(4) -0.006(4) 0.011(4) -0.021(5)
C86_1 0.116(8) 0.084(7) 0.044(5) -0.019(5) 0.031(5) -0.017(6)
C87_1 0.083(6) 0.061(5) 0.041(4) -0.019(4) 0.011(4) -0.017(4)
C88_1 0.076(6) 0.060(5) 0.057(5) -0.003(4) -0.025(4) -0.021(4)
C89_1 0.083(7) 0.064(5) 0.077(6) 0.009(5) -0.041(5) -0.024(5)
C90_1 0.053(5) 0.051(5) 0.087(6) 0.002(4) -0.033(4) -0.017(4)
C91_1 0.043(4) 0.035(3) 0.054(4) -0.018(3) 0.000(3) -0.004(3)
C92_1 0.063(5) 0.035(4) 0.067(5) -0.024(4) 0.003(4) -0.012(3)
C93_1 0.064(5) 0.045(4) 0.061(5) -0.014(4) 0.012(4) -0.030(4)
C94_1 0.070(6) 0.116(9) 0.082(7) -0.045(6) 0.028(5) -0.060(6)
C95_1 0.069(6) 0.119(9) 0.108(9) -0.048(7) 0.038(6) -0.057(6)
C96_1 0.056(5) 0.093(7) 0.077(6) -0.027(5) 0.027(5) -0.028(5)
Si1_2 0.0305(10) 0.0211(7) 0.0278(8) -0.0024(6) 0.0023(8) -0.0012(7)
F1_2 0.052(3) 0.032(2) 0.058(3) -0.005(2) 0.009(2) 0.009(2)
F2_2 0.057(5) 0.054(4) 0.039(4) 0.014(3) 0.009(3) 0.002(4)
F3_2 0.049(3) 0.037(2) 0.048(3) -0.004(2) -0.009(2) -0.011(2)
F4_2 0.058(3) 0.055(2) 0.035(2) 0.0098(18) -0.0002(18) -0.007(2)
F5_2 0.045(3) 0.040(3) 0.053(3) -0.007(2) -0.004(2) -0.013(2)
F6_2 0.050(3) 0.032(2) 0.054(3) -0.0063(19) 0.003(2) 0.0082(19)
Si1B_2 0.0305(10) 0.0211(7) 0.0278(8) -0.0024(6) 0.0023(8) -0.0012(7)
F1B_2 0.052(3) 0.032(2) 0.058(3) -0.005(2) 0.009(2) 0.009(2)
F2B_2 0.028(13) 0.049(15) 0.026(14) 0.017(13) 0.010(12) -0.005(12)
F3B_2 0.049(11) 0.054(11) 0.035(10) -0.012(10) -0.010(9) 0.008(10)
F4B_2 0.058(3) 0.055(2) 0.035(2) 0.0098(18) -0.0002(18) -0.007(2)
F5B_2 0.017(9) 0.049(11) 0.044(10) -0.010(10) -0.005(8) 0.002(9)
F6B_2 0.047(11) 0.035(10) 0.068(12) -0.033(10) -0.010(10) 0.004(9)
N1_3 0.065(5) 0.078(6) 0.111(7) 0.014(6) -0.020(6) 0.006(5)
C1_3 0.058(7) 0.071(7) 0.105(8) 0.012(7) -0.008(7) 0.000(6)
C2_3 0.069(8) 0.078(10) 0.085(8) 0.015(9) -0.002(7) -0.006(8)
C3_3 0.067(8) 0.088(11) 0.075(8) 0.007(10) 0.002(7) -0.017(9)
C4_3 0.071(12) 0.108(17) 0.066(11) -0.007(15) 0.006(10) -0.020(15)
C5_3 0.061(6) 0.062(7) 0.103(8) 0.017(7) -0.027(7) 0.011(6)
C6_3 0.057(6) 0.049(6) 0.098(8) 0.018(7) -0.045(7) 0.007(6)
C7_3 0.054(6) 0.046(7) 0.099(9) -0.001(6) -0.044(6) 0.001(6)
C8_3 0.076(11) 0.039(10) 0.101(14) -0.037(9) -0.051(11) 0.001(9)
C9_3 0.086(8) 0.097(8) 0.115(9) 0.011(8) -0.019(8) 0.020(7)
C10_3 0.107(9) 0.114(9) 0.120(10) 0.010(9) -0.014(9) 0.021(8)
C11_3 0.125(11) 0.136(12) 0.124(12) 0.010(12) -0.007(11) 0.028(11)
C12_3 0.16(2) 0.19(2) 0.133(19) 0.020(19) 0.002(18) 0.012(19)
C13_3 0.077(7) 0.084(7) 0.119(8) 0.001(7) -0.008(7) -0.003(7)
C14_3 0.100(9) 0.098(9) 0.132(10) -0.005(9) 0.001(9) -0.006(8)
C15_3 0.125(14) 0.109(13) 0.135(15) 0.014(13) 0.002(13) -0.012(13)
C16_3 0.16(3) 0.11(2) 0.15(2) -0.01(2) 0.01(2) 0.00(2)
N1B_3 0.065(5) 0.070(5) 0.111(6) -0.001(5) -0.010(6) 0.002(5)
C1B_3 0.059(6) 0.069(7) 0.101(8) 0.002(7) -0.011(7) -0.003(6)
C2B_3 0.058(7) 0.069(9) 0.084(7) 0.005(8) -0.007(6) -0.004(7)
C3B_3 0.060(7) 0.074(10) 0.077(7) 0.008(9) -0.007(6) -0.011(8)
C4B_3 0.068(10) 0.102(14) 0.077(10) 0.015(12) -0.016(8) -0.033(11)
C5B_3 0.067(6) 0.066(7) 0.117(9) -0.001(7) -0.017(7) -0.004(6)
C6B_3 0.070(7) 0.073(7) 0.114(9) -0.004(7) -0.018(7) -0.009(7)
C7B_3 0.073(8) 0.071(9) 0.114(11) -0.012(8) -0.020(9) -0.008(8)
C8B_3 0.090(12) 0.118(14) 0.127(15) -0.004(13) -0.021(12) 0.022(12)
C9B_3 0.076(6) 0.075(7) 0.120(8) 0.005(7) -0.020(7) 0.018(6)
C10B_3 0.093(8) 0.090(8) 0.121(8) 0.010(7) -0.021(7) 0.011(7)
C11B_3 0.114(9) 0.110(9) 0.125(10) 0.001(9) -0.015(9) 0.030(8)
C12B_3 0.118(14) 0.147(15) 0.130(14) 0.006(14) -0.023(12) -0.019(13)
C13B_3 0.068(7) 0.075(7) 0.127(9) -0.014(7) 0.007(7) -0.010(6)
C14B_3 0.089(9) 0.087(9) 0.139(10) -0.019(9) 0.016(9) -0.009(8)
C15B_3 0.096(11) 0.086(11) 0.154(14) -0.028(11) 0.028(11) -0.018(9)
C16B_3 0.100(15) 0.092(15) 0.15(2) -0.010(15) 0.038(15) -0.021(13)
N1_4 0.070(6) 0.162(11) 0.183(11) -0.007(13) -0.067(8) -0.021(12)
C1_4 0.067(9) 0.135(13) 0.126(11) -0.003(12) -0.064(9) -0.005(11)
C2_4 0.075(10) 0.130(13) 0.070(9) -0.014(10) -0.040(8) -0.005(10)
C3_4 0.072(11) 0.131(14) 0.064(10) -0.003(10) -0.007(9) 0.001(11)
C4_4 0.141(19) 0.087(14) 0.063(12) 0.023(11) -0.025(13) -0.025(14)
C5_4 0.071(10) 0.178(15) 0.223(16) 0.026(15) -0.075(12) -0.035(13)
C6_4 0.095(14) 0.179(18) 0.248(19) 0.034(17) -0.068(14) -0.045(14)
C7_4 0.124(16) 0.20(2) 0.26(2) 0.04(2) -0.047(17) -0.053(17)
C8_4 0.14(2) 0.23(3) 0.23(3) 0.05(3) -0.02(2) -0.12(2)
C9_4 0.091(12) 0.166(15) 0.180(15) -0.025(16) -0.045(12) -0.040(14)
C10_4 0.110(14) 0.179(18) 0.183(18) -0.035(17) -0.019(15) -0.052(15)
C11_4 0.119(17) 0.17(2) 0.19(2) -0.04(2) 0.008(17) -0.081(16)
C12_4 0.18(3) 0.23(3) 0.22(3) -0.02(3) 0.02(3) -0.08(3)
C13_4 0.073(11) 0.182(15) 0.224(17) -0.030(16) -0.055(12) 0.007(13)
C14_4 0.076(12) 0.195(19) 0.26(2) -0.039(18) -0.019(15) 0.032(14)
C15_4 0.074(13) 0.20(2) 0.27(2) -0.04(2) 0.011(18) 0.044(15)
C16_4 0.13(2) 0.22(3) 0.30(4) -0.03(3) 0.03(3) 0.02(2)
N1_5 0.074(7) 0.103(8) 0.107(8) 0.000 -0.012(7) 0.000
C1_5 0.081(7) 0.113(8) 0.101(8) -0.004(6) -0.015(6) 0.001(6)
C2_5 0.081(7) 0.111(8) 0.095(8) 0.000(7) -0.012(6) 0.005(6)
C3_5 0.080(8) 0.110(9) 0.093(9) -0.006(8) 0.000(7) -0.004(7)
C4_5 0.076(10) 0.129(13) 0.097(12) -0.013(11) -0.004(9) -0.004(10)
C5_5 0.091(9) 0.111(10) 0.109(10) -0.008(8) -0.008(8) 0.004(8)
C6_5 0.104(9) 0.116(9) 0.115(9) -0.004(8) 0.002(8) 0.001(8)
C7_5 0.105(10) 0.094(10) 0.137(12) -0.001(9) 0.016(9) 0.014(8)
C8_5 0.097(11) 0.076(10) 0.163(15) 0.003(10) 0.015(11) 0.017(9)
N1B_5 0.075(8) 0.107(9) 0.102(9) 0.000 -0.013(8) 0.000
C1B_5 0.074(9) 0.105(9) 0.095(10) -0.002(8) -0.009(8) 0.001(8)
C2B_5 0.073(9) 0.105(9) 0.085(9) -0.002(8) -0.003(8) -0.001(8)
C3B_5 0.075(11) 0.108(11) 0.078(11) 0.002(10) 0.000(9) -0.006(10)
C4B_5 0.078(15) 0.102(17) 0.076(15) -0.019(14) 0.015(13) -0.012(14)
C5B_5 0.085(9) 0.114(9) 0.119(10) 0.004(8) -0.012(9) -0.001(8)
C6B_5 0.096(9) 0.120(9) 0.124(9) 0.001(8) -0.013(8) -0.002(8)
C7B_5 0.114(14) 0.143(15) 0.148(15) 0.002(14) -0.013(14) 0.002(14)
C8B_5 0.09(2) 0.13(2) 0.13(2) -0.04(2) 0.01(2) 0.028(19)
Cl1_6 0.229(9) 0.122(5) 0.095(4) -0.013(4) 0.043(5) -0.006(5)
C1_6 0.269(15) 0.210(14) 0.221(13) -0.039(12) 0.021(13) -0.036(13)
C2_6 0.262(16) 0.217(14) 0.217(14) -0.042(12) 0.033(14) -0.035(13)
C3_6 0.255(17) 0.224(15) 0.219(15) -0.037(14) 0.044(14) -0.043(14)
C4_6 0.257(17) 0.222(16) 0.213(15) -0.027(14) 0.057(15) -0.040(14)
C5_6 0.259(17) 0.225(15) 0.215(15) -0.018(14) 0.040(14) -0.045(14)
C6_6 0.265(17) 0.210(15) 0.221(15) -0.026(14) 0.022(14) -0.045(14)
Cl1B_6 0.304(16) 0.214(14) 0.251(14) -0.027(12) -0.009(13) -0.038(13)
C1B_6 0.268(16) 0.212(15) 0.227(14) -0.048(13) 0.026(14) -0.034(13)
C2B_6 0.27(2) 0.212(19) 0.237(19) -0.063(17) 0.019(18) -0.037(18)
C3B_6 0.26(2) 0.21(2) 0.24(2) -0.067(19) 0.02(2) -0.038(19)
C4B_6 0.27(2) 0.22(2) 0.24(2) -0.054(19) 0.02(2) -0.038(19)
C5B_6 0.26(2) 0.221(19) 0.235(19) -0.047(18) 0.030(19) -0.034(18)
C6B_6 0.265(17) 0.221(15) 0.226(15) -0.042(14) 0.033(15) -0.037(14)
Cl1C_6 0.234(18) 0.245(17) 0.217(16) 0.001(14) 0.016(14) -0.066(15)
C1C_6 0.25(2) 0.237(18) 0.208(18) -0.016(17) 0.020(17) -0.064(16)
C2C_6 0.259(18) 0.236(17) 0.213(16) -0.016(16) 0.033(16) -0.047(15)
C3C_6 0.261(17) 0.235(16) 0.217(16) -0.018(15) 0.042(15) -0.043(15)
C4C_6 0.27(2) 0.24(2) 0.228(19) -0.015(18) 0.034(18) -0.050(18)
C5C_6 0.26(2) 0.25(2) 0.23(2) -0.014(19) 0.02(2) -0.059(19)
C6C_6 0.25(2) 0.25(2) 0.22(2) -0.018(19) 0.015(19) -0.068(18)
Cl1_7 0.143(8) 0.132(7) 0.170(9) 0.040(6) -0.057(7) 0.030(6)
C1_7 0.133(10) 0.108(10) 0.144(11) 0.008(9) -0.061(10) 0.013(9)
C2_7 0.127(13) 0.088(11) 0.132(13) -0.006(11) -0.036(12) 0.014(11)
C3_7 0.127(14) 0.083(12) 0.125(14) -0.012(12) -0.031(13) 0.016(11)
C4_7 0.134(14) 0.087(12) 0.119(14) -0.013(12) -0.038(13) 0.011(12)
C5_7 0.139(14) 0.109(12) 0.130(13) -0.006(12) -0.038(13) 0.009(12)
C6_7 0.140(12) 0.117(11) 0.147(12) 0.006(10) -0.052(11) 0.009(10)
Cl1B_7 0.21(2) 0.27(2) 0.25(2) 0.00(2) 0.001(19) -0.048(19)
C1B_7 0.171(12) 0.223(14) 0.256(16) 0.014(13) -0.024(12) -0.044(12)
C2B_7 0.171(11) 0.221(13) 0.255(15) 0.016(12) -0.029(11) -0.042(11)
C3B_7 0.170(11) 0.220(13) 0.255(15) 0.015(12) -0.030(11) -0.042(11)
C4B_7 0.165(12) 0.218(14) 0.253(15) 0.011(13) -0.029(12) -0.043(12)
C5B_7 0.166(13) 0.219(14) 0.254(16) 0.013(13) -0.029(12) -0.044(12)
C6B_7 0.168(13) 0.221(15) 0.256(16) 0.014(14) -0.024(13) -0.044(13)
Cl1C_7 0.205(15) 0.163(14) 0.221(17) 0.002(15) -0.091(15) -0.001(13)
C1C_7 0.182(15) 0.207(15) 0.247(17) 0.019(15) -0.056(14) -0.027(14)
C2C_7 0.176(12) 0.212(14) 0.249(15) 0.026(12) -0.054(12) -0.031(12)
C3C_7 0.175(12) 0.217(13) 0.254(15) 0.026(12) -0.043(11) -0.036(11)
C4C_7 0.174(13) 0.219(15) 0.253(16) 0.021(13) -0.036(13) -0.040(13)
C5C_7 0.172(15) 0.210(16) 0.248(17) 0.020(15) -0.042(14) -0.042(14)
C6C_7 0.176(16) 0.210(17) 0.247(18) 0.019(16) -0.051(16) -0.039(16)
Cl1D_7 0.166(15) 0.218(17) 0.262(19) -0.004(15) -0.032(15) -0.034(14)
C1D_7 0.171(11) 0.220(13) 0.255(15) 0.014(12) -0.033(11) -0.040(11)
C2D_7 0.168(12) 0.220(14) 0.254(16) 0.011(13) -0.030(12) -0.042(12)
C3D_7 0.166(12) 0.219(14) 0.254(15) 0.011(12) -0.029(12) -0.043(12)
C4D_7 0.169(12) 0.220(14) 0.256(15) 0.013(12) -0.029(12) -0.042(11)
C5D_7 0.171(12) 0.218(14) 0.253(15) 0.018(13) -0.033(12) -0.042(12)
C6D_7 0.171(12) 0.220(13) 0.254(15) 0.019(12) -0.035(11) -0.040(11)
Cl1E_7 0.177(12) 0.208(13) 0.251(15) 0.049(11) -0.065(11) -0.027(11)
C1E_7 0.174(11) 0.219(13) 0.254(14) 0.021(11) -0.038(11) -0.038(11)
C2E_7 0.171(12) 0.221(14) 0.255(15) 0.014(12) -0.032(12) -0.042(11)
C3E_7 0.167(12) 0.218(14) 0.255(15) 0.012(12) -0.030(12) -0.043(11)
C4E_7 0.168(12) 0.221(14) 0.256(15) 0.014(12) -0.026(12) -0.044(12)
C5E_7 0.170(13) 0.223(15) 0.256(16) 0.014(13) -0.023(13) -0.044(12)
C6E_7 0.172(13) 0.223(15) 0.255(16) 0.016(13) -0.025(13) -0.042(13)
Cl1F_7 0.194(16) 0.201(16) 0.249(18) 0.009(17) -0.068(16) -0.003(15)
C1F_7 0.145(11) 0.122(11) 0.161(11) 0.014(10) -0.062(11) 0.012(10)
C2F_7 0.138(12) 0.111(12) 0.145(12) 0.010(11) -0.064(11) 0.014(11)
C3F_7 0.133(13) 0.105(13) 0.140(13) 0.012(12) -0.072(12) 0.019(12)
C4F_7 0.134(13) 0.110(12) 0.144(13) 0.013(12) -0.072(12) 0.018(12)
C5F_7 0.136(15) 0.115(14) 0.154(15) 0.020(14) -0.075(14) 0.018(13)
C6F_7 0.144(14) 0.119(14) 0.159(15) 0.017(13) -0.070(13) 0.017(13)
Cl1_8 0.247(16) 0.257(16) 0.199(12) 0.039(11) 0.077(11) -0.034(12)
C1_8 0.197(16) 0.179(15) 0.144(12) 0.027(11) 0.080(12) -0.033(12)
C2_8 0.192(16) 0.172(16) 0.136(13) 0.024(12) 0.084(12) -0.027(13)
C3_8 0.194(16) 0.173(16) 0.142(13) 0.026(12) 0.083(12) -0.029(13)
C4_8 0.188(16) 0.163(16) 0.132(13) 0.025(12) 0.084(12) -0.037(13)
C5_8 0.180(16) 0.158(15) 0.125(13) 0.027(11) 0.082(12) -0.033(12)
C6_8 0.191(16) 0.167(15) 0.136(12) 0.026(11) 0.083(12) -0.030(12)
Cl1B_8 0.19(2) 0.167(19) 0.155(17) 0.036(15) 0.059(16) -0.031(16)
C1B_8 0.194(16) 0.173(15) 0.140(12) 0.027(12) 0.081(12) -0.031(12)
C2B_8 0.191(16) 0.169(15) 0.136(12) 0.026(11) 0.082(12) -0.031(12)
C3B_8 0.186(17) 0.161(16) 0.131(13) 0.025(12) 0.082(13) -0.034(13)
C4B_8 0.191(17) 0.165(16) 0.134(14) 0.025(13) 0.079(14) -0.032(14)
C5B_8 0.193(18) 0.171(17) 0.140(14) 0.027(14) 0.079(14) -0.033(14)
C6B_8 0.195(16) 0.175(16) 0.142(13) 0.027(12) 0.081(13) -0.031(13)
C1_9 0.22(3) 0.32(3) 0.108(18) -0.03(2) -0.011(19) 0.09(3)
C2_9 0.22(3) 0.31(3) 0.095(14) -0.039(19) -0.011(16) 0.09(2)
C3_9 0.22(3) 0.31(3) 0.084(13) -0.042(18) -0.010(16) 0.10(2)
C4_9 0.22(3) 0.31(3) 0.084(13) -0.049(18) -0.011(16) 0.10(2)
C5_9 0.21(3) 0.30(3) 0.086(15) -0.043(19) -0.014(17) 0.10(2)
Cl1B_9 0.17(3) 0.28(3) 0.053(15) -0.06(2) -0.040(16) 0.12(2)
C1B_9 0.21(3) 0.31(3) 0.082(14) -0.046(18) -0.013(16) 0.10(2)
C2B_9 0.22(3) 0.31(3) 0.084(13) -0.045(18) -0.011(16) 0.10(2)
C3B_9 0.22(3) 0.31(3) 0.086(13) -0.044(18) -0.011(16) 0.10(2)
C4B_9 0.22(3) 0.31(3) 0.085(15) -0.043(19) -0.012(18) 0.10(2)
C5B_9 0.22(3) 0.31(3) 0.085(17) -0.04(2) -0.01(2) 0.10(3)
C6B_9 0.21(3) 0.31(3) 0.084(16) -0.04(2) -0.013(19) 0.10(2)
 
_geom_special_details
;
 All esds (except the esd in the dihedral angle between two l.s. planes)
 are estimated using the full covariance matrix.  The cell esds are taken
 into account individually in the estimation of esds in distances, angles
 and torsion angles; correlations between esds in cell parameters are only
 used when they are defined by crystal symmetry.  An approximate (isotropic)
 treatment of cell esds is used for estimating esds involving l.s. planes.
;
 
loop_
 _geom_bond_atom_site_label_1
 _geom_bond_atom_site_label_2
 _geom_bond_distance
 _geom_bond_site_symmetry_2
 _geom_bond_publ_flag
Cu1_1 O8_1 1.938(5) . ?
Cu1_1 O1_1 1.943(4) . ?
Cu1_1 N16_1 1.987(5) . ?
Cu1_1 N1_1 1.999(6) . ?
Cu2_1 O2_1 1.925(5) . ?
Cu2_1 O1_1 1.937(5) . ?
Cu2_1 N3_1 1.981(6) . ?
Cu2_1 N2_1 1.996(6) . ?
Cu3_1 O2_1 1.896(5) . ?
Cu3_1 O3_1 1.926(4) . ?
Cu3_1 N4_1 1.955(6) . ?
Cu3_1 N5_1 1.959(5) . ?
Cu4_1 O4_1 1.950(4) . ?
Cu4_1 O3_1 1.957(4) . ?
Cu4_1 N7_1 1.981(5) . ?
Cu4_1 N6_1 2.009(5) . ?
Cu4_1 O14_1 2.342(4) . ?
Cu5_1 O4_1 1.940(4) . ?
Cu5_1 O5_1 1.947(4) . ?
Cu5_1 N8_1 1.992(5) . ?
Cu5_1 N9_1 2.004(5) . ?
Cu5_1 O16_1 2.415(4) . ?
Cu6_1 O6_1 1.910(4) . ?
Cu6_1 O5_1 1.945(4) . ?
Cu6_1 N11_1 1.980(5) . ?
Cu6_1 N10_1 1.986(5) . ?
Cu7_1 O6_1 1.909(4) . ?
Cu7_1 O7_1 1.926(4) . ?
Cu7_1 N13_1 1.972(5) . ?
Cu7_1 N12_1 1.977(6) . ?
Cu8_1 O7_1 1.949(4) . ?
Cu8_1 O8_1 1.959(4) . ?
Cu8_1 N15_1 1.982(6) . ?
Cu8_1 N14_1 2.011(5) . ?
Cu8_1 O21_1 2.369(5) . ?
Cu9_1 O22_1 1.931(5) . ?
Cu9_1 O9_1 1.934(5) . ?
Cu9_1 N44_1 1.960(6) . ?
Cu9_1 N17_1 1.962(6) . ?
Cu10_1 O10_1 1.925(5) . ?
Cu10_1 O9_1 1.937(5) . ?
Cu10_1 N19_1 1.965(6) . ?
Cu10_1 N18_1 1.969(6) . ?
Cu11_1 O10_1 1.928(5) . ?
Cu11_1 O11_1 1.931(5) . ?
Cu11_1 N20_1 1.965(7) . ?
Cu11_1 N21_1 1.972(7) . ?
Cu12_1 O11_1 1.904(5) . ?
Cu12_1 O12_1 1.929(5) . ?
Cu12_1 N23_1 1.965(7) . ?
Cu12_1 N22_1 1.985(7) . ?
Cu13_1 O13_1 1.911(4) . ?
Cu13_1 O12_1 1.935(5) . ?
Cu13_1 N24_1 1.962(6) . ?
Cu13_1 N25_1 1.974(6) . ?
Cu14_1 O13_1 1.931(4) . ?
Cu14_1 O14_1 1.943(4) . ?
Cu14_1 N27_1 1.956(5) . ?
Cu14_1 N26_1 1.974(5) . ?
Cu15_1 O15_1 1.931(4) . ?
Cu15_1 O14_1 1.938(4) . ?
Cu15_1 N29_1 1.954(6) . ?
Cu15_1 N28_1 1.974(6) . ?
Cu16_1 O16_1 1.930(4) . ?
Cu16_1 O15_1 1.941(4) . ?
Cu16_1 N30_1 1.950(5) . ?
Cu16_1 N31_1 1.971(5) . ?
Cu17_1 O17_1 1.922(4) . ?
Cu17_1 O16_1 1.939(4) . ?
Cu17_1 N32_1 1.950(5) . ?
Cu17_1 N33_1 1.974(5) . ?
Cu18_1 O18_1 1.920(4) . ?
Cu18_1 O17_1 1.925(4) . ?
Cu18_1 N34_1 1.962(6) . ?
Cu18_1 N35_1 1.962(6) . ?
Cu19_1 O18_1 1.912(4) . ?
Cu19_1 O19_1 1.924(5) . ?
Cu19_1 N37_1 1.959(6) . ?
Cu19_1 N36_1 1.971(6) . ?
Cu20_1 O20_1 1.905(4) . ?
Cu20_1 O19_1 1.922(4) . ?
Cu20_1 N39_1 1.963(5) . ?
Cu20_1 N38_1 1.965(6) . ?
Cu21_1 O20_1 1.928(4) . ?
Cu21_1 O21_1 1.932(4) . ?
Cu21_1 N41_1 1.951(6) . ?
Cu21_1 N40_1 1.971(5) . ?
Cu22_1 O21_1 1.925(4) . ?
Cu22_1 O22_1 1.942(4) . ?
Cu22_1 N43_1 1.958(6) . ?
Cu22_1 N42_1 1.959(6) . ?
Cu23_1 O23_1 1.908(5) . ?
Cu23_1 O32_1 1.909(5) . ?
Cu23_1 N64_1 1.952(7) . ?
Cu23_1 N45_1 1.953(7) . ?
Cu24_1 O23_1 1.938(5) . ?
Cu24_1 O24_1 1.953(4) . ?
Cu24_1 N46_1 1.985(6) . ?
Cu24_1 N47_1 2.000(6) . ?
Cu24_1 O10_1 2.372(5) . ?
Cu25_1 O25_1 1.897(5) . ?
Cu25_1 O24_1 1.925(4) . ?
Cu25_1 N49_1 1.959(5) . ?
Cu25_1 N48_1 1.973(6) . ?
Cu26_1 O25_1 1.932(4) . ?
Cu26_1 O26_1 1.942(4) . ?
Cu26_1 N50_1 1.975(5) . ?
Cu26_1 N51_1 2.005(5) . ?
Cu26_1 O13_1 2.425(4) . ?
Cu27_1 O27_1 1.915(4) . ?
Cu27_1 O26_1 1.918(4) . ?
Cu27_1 N52_1 1.952(5) . ?
Cu27_1 N53_1 1.962(5) . ?
Cu28_1 O27_1 1.914(4) . ?
Cu28_1 O28_1 1.917(4) . ?
Cu28_1 N55_1 1.948(5) . ?
Cu28_1 N54_1 1.964(5) . ?
Cu29_1 O28_1 1.943(4) . ?
Cu29_1 O29_1 1.958(4) . ?
Cu29_1 N57_1 1.999(6) . ?
Cu29_1 N56_1 2.005(5) . ?
Cu29_1 O17_1 2.358(4) . ?
Cu30_1 O30_1 1.891(5) . ?
Cu30_1 O29_1 1.917(4) . ?
Cu30_1 N59_1 1.946(6) . ?
Cu30_1 N58_1 1.953(6) . ?
Cu31_1 O30_1 1.927(5) . ?
Cu31_1 O31_1 1.942(5) . ?
Cu31_1 N60_1 1.979(6) . ?
Cu31_1 N61_1 1.989(6) . ?
Cu32_1 O32_1 1.923(5) . ?
Cu32_1 O31_1 1.931(5) . ?
Cu32_1 N62_1 1.961(6) . ?
Cu32_1 N63_1 1.974(7) . ?
O1_1 H1O_1 0.84(3) . ?
O2_1 H2O_1 0.81(3) . ?
O3_1 H3O_1 0.82(3) . ?
O4_1 H4O_1 0.84(3) . ?
O5_1 H5O_1 0.82(3) . ?
O6_1 H6O_1 0.82(3) . ?
O7_1 H7O_1 0.81(3) . ?
O8_1 H8O_1 0.83(3) . ?
O9_1 H9O_1 0.84(3) . ?
O10_1 H10O_1 0.84(3) . ?
O11_1 H11O_1 0.82(3) . ?
O12_1 H12O_1 0.83(3) . ?
O13_1 H13O_1 0.83(3) . ?
O14_1 H14O_1 0.84(3) . ?
O15_1 H15O_1 0.84(3) . ?
O16_1 H16O_1 0.84(3) . ?
O17_1 H17O_1 0.83(3) . ?
O18_1 H18O_1 0.83(3) . ?
O19_1 H19O_1 0.82(3) . ?
O20_1 H20O_1 0.83(3) . ?
O21_1 H21O_1 0.81(3) . ?
O22_1 H22O_1 0.83(3) . ?
O23_1 H23O_1 0.82(3) . ?
O24_1 H24O_1 0.83(3) . ?
O25_1 H25O_1 0.82(3) . ?
O26_1 H26O_1 0.80(3) . ?
O27_1 H27O_1 0.82(3) . ?
O28_1 H28O_1 0.81(3) . ?
O29_1 H29O_1 0.83(3) . ?
O30_1 H30O_1 0.81(3) . ?
O31_1 H31O_1 0.80(3) . ?
O32_1 H32O_1 0.83(3) . ?
N1_1 C1_1 1.337(10) . ?
N1_1 N2_1 1.377(8) . ?
N2_1 C3_1 1.339(10) . ?
N3_1 C4_1 1.329(9) . ?
N3_1 N4_1 1.367(8) . ?
N4_1 C6_1 1.345(9) . ?
N5_1 C7_1 1.346(9) . ?
N5_1 N6_1 1.366(8) . ?
N6_1 C9_1 1.348(9) . ?
N7_1 C10_1 1.347(8) . ?
N7_1 N8_1 1.376(7) . ?
N8_1 C12_1 1.349(8) . ?
N9_1 C13_1 1.332(8) . ?
N9_1 N10_1 1.375(7) . ?
N10_1 C15_1 1.327(9) . ?
N11_1 C16_1 1.338(9) . ?
N11_1 N12_1 1.370(8) . ?
N12_1 C18_1 1.335(10) . ?
N13_1 C19_1 1.335(9) . ?
N13_1 N14_1 1.350(8) . ?
N14_1 C21_1 1.337(9) . ?
N15_1 C22_1 1.358(8) . ?
N15_1 N16_1 1.370(8) . ?
N16_1 C24_1 1.339(8) . ?
N17_1 N18_1 1.345(8) . ?
N17_1 C25_1 1.354(8) . ?
N18_1 C27_1 1.333(9) . ?
N19_1 C28_1 1.350(10) . ?
N19_1 N20_1 1.371(10) . ?
N20_1 C30_1 1.357(11) . ?
N21_1 C31_1 1.336(11) . ?
N21_1 N22_1 1.358(10) . ?
N22_1 C33_1 1.326(13) . ?
N23_1 C34_1 1.316(11) . ?
N23_1 N24_1 1.367(9) . ?
N24_1 C36_1 1.347(10) . ?
N25_1 C37_1 1.344(9) . ?
N25_1 N26_1 1.365(8) . ?
N26_1 C39_1 1.347(8) . ?
N27_1 C40_1 1.353(9) . ?
N27_1 N28_1 1.353(8) . ?
N28_1 C42_1 1.341(9) . ?
N29_1 N30_1 1.339(8) . ?
N29_1 C43_1 1.352(8) . ?
N30_1 C45_1 1.343(8) . ?
N31_1 C46_1 1.354(8) . ?
N31_1 N32_1 1.368(7) . ?
N32_1 C48_1 1.338(8) . ?
N33_1 C49_1 1.342(9) . ?
N33_1 N34_1 1.350(8) . ?
N34_1 C51_1 1.335(9) . ?
N35_1 N36_1 1.355(8) . ?
N35_1 C52_1 1.355(9) . ?
N36_1 C54_1 1.341(9) . ?
N37_1 C55_1 1.327(10) . ?
N37_1 N38_1 1.362(8) . ?
N38_1 C57_1 1.336(9) . ?
N39_1 C58_1 1.333(8) . ?
N39_1 N40_1 1.363(7) . ?
N40_1 C60_1 1.335(8) . ?
N41_1 C61_1 1.348(9) . ?
N41_1 N42_1 1.364(8) . ?
N42_1 C63_1 1.348(9) . ?
N43_1 C64_1 1.344(10) . ?
N43_1 N44_1 1.355(8) . ?
N44_1 C66_1 1.333(9) . ?
N45_1 C67_1 1.334(9) . ?
N45_1 N46_1 1.375(9) . ?
N46_1 C69_1 1.344(10) . ?
N47_1 C70_1 1.340(10) . ?
N47_1 N48_1 1.376(8) . ?
N48_1 C72_1 1.336(9) . ?
N49_1 C73_1 1.336(9) . ?
N49_1 N50_1 1.364(7) . ?
N50_1 C75_1 1.334(8) . ?
N51_1 C76_1 1.342(8) . ?
N51_1 N52_1 1.377(7) . ?
N52_1 C78_1 1.345(8) . ?
N53_1 C79_1 1.338(8) . ?
N53_1 N54_1 1.365(8) . ?
N54_1 C81_1 1.324(8) . ?
N55_1 C82_1 1.338(8) . ?
N55_1 N56_1 1.374(7) . ?
N56_1 C84_1 1.331(9) . ?
N57_1 C85_1 1.331(10) . ?
N57_1 N58_1 1.379(8) . ?
N58_1 C87_1 1.335(9) . ?
N59_1 C88_1 1.339(10) . ?
N59_1 N60_1 1.368(8) . ?
N60_1 C90_1 1.347(9) . ?
N61_1 C91_1 1.347(8) . ?
N61_1 N62_1 1.367(8) . ?
N62_1 C93_1 1.349(9) . ?
N63_1 C94_1 1.347(11) . ?
N63_1 N64_1 1.376(10) . ?
N64_1 C96_1 1.349(10) . ?
C1_1 C2_1 1.362(14) . ?
C1_1 H1_1 0.9500 . ?
C2_1 C3_1 1.409(12) . ?
C2_1 H2_1 0.9500 . ?
C3_1 H3_1 0.9500 . ?
C4_1 C5_1 1.381(12) . ?
C4_1 H4_1 0.9500 . ?
C5_1 C6_1 1.383(11) . ?
C5_1 H5_1 0.9500 . ?
C6_1 H6_1 0.9500 . ?
C7_1 C8_1 1.369(12) . ?
C7_1 H7_1 0.9500 . ?
C8_1 C9_1 1.369(11) . ?
C8_1 H8_1 0.9500 . ?
C9_1 H9_1 0.9500 . ?
C10_1 C11_1 1.377(10) . ?
C10_1 H10_1 0.9500 . ?
C11_1 C12_1 1.387(9) . ?
C11_1 H11_1 0.9500 . ?
C12_1 H12_1 0.9500 . ?
C13_1 C14_1 1.392(10) . ?
C13_1 H13_1 0.9500 . ?
C14_1 C15_1 1.387(10) . ?
C14_1 H14_1 0.9500 . ?
C15_1 H15_1 0.9500 . ?
C16_1 C17_1 1.374(12) . ?
C16_1 H16_1 0.9500 . ?
C17_1 C18_1 1.388(13) . ?
C17_1 H17_1 0.9500 . ?
C18_1 H18_1 0.9500 . ?
C19_1 C20_1 1.355(11) . ?
C19_1 H19_1 0.9500 . ?
C20_1 C21_1 1.385(11) . ?
C20_1 H20_1 0.9500 . ?
C21_1 H21_1 0.9500 . ?
C22_1 C23_1 1.370(11) . ?
C22_1 H22_1 0.9500 . ?
C23_1 C24_1 1.359(11) . ?
C23_1 H23_1 0.9500 . ?
C24_1 H24_1 0.9500 . ?
C25_1 C26_1 1.389(11) . ?
C25_1 H25_1 0.9500 . ?
C26_1 C27_1 1.384(10) . ?
C26_1 H26_1 0.9500 . ?
C27_1 H27_1 0.9500 . ?
C28_1 C29_1 1.373(13) . ?
C28_1 H28_1 0.9500 . ?
C29_1 C30_1 1.363(16) . ?
C29_1 H29_1 0.9500 . ?
C30_1 H30_1 0.9500 . ?
C31_1 C32_1 1.379(18) . ?
C31_1 H31_1 0.9500 . ?
C32_1 C33_1 1.375(17) . ?
C32_1 H32_1 0.9500 . ?
C33_1 H33_1 0.9500 . ?
C34_1 C35_1 1.376(15) . ?
C34_1 H34_1 0.9500 . ?
C35_1 C36_1 1.352(13) . ?
C35_1 H35_1 0.9500 . ?
C36_1 H36_1 0.9500 . ?
C37_1 C38_1 1.373(11) . ?
C37_1 H37_1 0.9500 . ?
C38_1 C39_1 1.375(11) . ?
C38_1 H38_1 0.9500 . ?
C39_1 H39_1 0.9500 . ?
C40_1 C41_1 1.361(11) . ?
C40_1 H40_1 0.9500 . ?
C41_1 C42_1 1.384(11) . ?
C41_1 H41_1 0.9500 . ?
C42_1 H42_1 0.9500 . ?
C43_1 C44_1 1.369(11) . ?
C43_1 H43_1 0.9500 . ?
C44_1 C45_1 1.381(10) . ?
C44_1 H44_1 0.9500 . ?
C45_1 H45_1 0.9500 . ?
C46_1 C47_1 1.370(10) . ?
C46_1 H46_1 0.9500 . ?
C47_1 C48_1 1.378(10) . ?
C47_1 H47_1 0.9500 . ?
C48_1 H48_1 0.9500 . ?
C49_1 C50_1 1.392(11) . ?
C49_1 H49_1 0.9500 . ?
C50_1 C51_1 1.385(11) . ?
C50_1 H50_1 0.9500 . ?
C51_1 H51_1 0.9500 . ?
C52_1 C53_1 1.363(11) . ?
C52_1 H52_1 0.9500 . ?
C53_1 C54_1 1.372(11) . ?
C53_1 H53_1 0.9500 . ?
C54_1 H54_1 0.9500 . ?
C55_1 C56_1 1.364(13) . ?
C55_1 H55_1 0.9500 . ?
C56_1 C57_1 1.365(12) . ?
C56_1 H56_1 0.9500 . ?
C57_1 H57_1 0.9500 . ?
C58_1 C59_1 1.370(10) . ?
C58_1 H58_1 0.9500 . ?
C59_1 C60_1 1.375(10) . ?
C59_1 H59_1 0.9500 . ?
C60_1 H60_1 0.9500 . ?
C61_1 C62_1 1.388(11) . ?
C61_1 H61_1 0.9500 . ?
C62_1 C63_1 1.365(12) . ?
C62_1 H62_1 0.9500 . ?
C63_1 H63_1 0.9500 . ?
C64_1 C65_1 1.380(11) . ?
C64_1 H64_1 0.9500 . ?
C65_1 C66_1 1.375(11) . ?
C65_1 H65_1 0.9500 . ?
C66_1 H66_1 0.9500 . ?
C67_1 C68_1 1.381(13) . ?
C67_1 H67_1 0.9500 . ?
C68_1 C69_1 1.380(12) . ?
C68_1 H68_1 0.9500 . ?
C69_1 H69_1 0.9500 . ?
C70_1 C71_1 1.378(12) . ?
C70_1 H70_1 0.9500 . ?
C71_1 C72_1 1.380(11) . ?
C71_1 H71_1 0.9500 . ?
C72_1 H72_1 0.9500 . ?
C73_1 C74_1 1.367(10) . ?
C73_1 H73_1 0.9500 . ?
C74_1 C75_1 1.385(10) . ?
C74_1 H74_1 0.9500 . ?
C75_1 H75_1 0.9500 . ?
C76_1 C77_1 1.371(9) . ?
C76_1 H76_1 0.9500 . ?
C77_1 C78_1 1.380(10) . ?
C77_1 H77_1 0.9500 . ?
C78_1 H78_1 0.9500 . ?
C79_1 C80_1 1.385(10) . ?
C79_1 H79_1 0.9500 . ?
C80_1 C81_1 1.366(10) . ?
C80_1 H80_1 0.9500 . ?
C81_1 H81_1 0.9500 . ?
C82_1 C83_1 1.371(11) . ?
C82_1 H82_1 0.9500 . ?
C83_1 C84_1 1.358(12) . ?
C83_1 H83_1 0.9500 . ?
C84_1 H84_1 0.9500 . ?
C85_1 C86_1 1.386(13) . ?
C85_1 H85_1 0.9500 . ?
C86_1 C87_1 1.401(13) . ?
C86_1 H86_1 0.9500 . ?
C87_1 H87_1 0.9500 . ?
C88_1 C89_1 1.372(12) . ?
C88_1 H88_1 0.9500 . ?
C89_1 C90_1 1.373(13) . ?
C89_1 H89_1 0.9500 . ?
C90_1 H90_1 0.9500 . ?
C91_1 C92_1 1.384(11) . ?
C91_1 H91_1 0.9500 . ?
C92_1 C93_1 1.355(11) . ?
C92_1 H92_1 0.9500 . ?
C93_1 H93_1 0.9500 . ?
C94_1 C95_1 1.385(14) . ?
C94_1 H94_1 0.9500 . ?
C95_1 C96_1 1.368(14) . ?
C95_1 H95_1 0.9500 . ?
C96_1 H96_1 0.9500 . ?
Si1_2 F5_2 1.659(5) . ?
Si1_2 F6_2 1.664(6) . ?
Si1_2 F1_2 1.680(6) . ?
Si1_2 F3_2 1.686(6) . ?
Si1_2 F4_2 1.694(5) . ?
Si1_2 F2_2 1.707(6) . ?
Si1B_2 F6B_2 1.67(2) . ?
Si1B_2 F1B_2 1.68(2) . ?
Si1B_2 F4B_2 1.69(2) . ?
Si1B_2 F5B_2 1.70(2) . ?
Si1B_2 F2B_2 1.70(2) . ?
Si1B_2 F3B_2 1.74(2) . ?
N1_3 C1_3 1.506(17) . ?
N1_3 C5_3 1.539(17) . ?
N1_3 C13_3 1.544(17) . ?
N1_3 C9_3 1.545(18) . ?
C1_3 C2_3 1.537(19) . ?
C1_3 H1A_3 0.9900 . ?
C1_3 H1B_3 0.9900 . ?
C2_3 C3_3 1.57(2) . ?
C2_3 H2A_3 0.9900 . ?
C2_3 H2B_3 0.9900 . ?
C3_3 C4_3 1.41(2) . ?
C3_3 H3A_3 0.9900 . ?
C3_3 H3B_3 0.9900 . ?
C4_3 H4A_3 0.9800 . ?
C4_3 H4B_3 0.9800 . ?
C4_3 H4C_3 0.9800 . ?
C5_3 C6_3 1.568(18) . ?
C5_3 H5A_3 0.9900 . ?
C5_3 H5B_3 0.9900 . ?
C6_3 C7_3 1.555(19) . ?
C6_3 H6A_3 0.9900 . ?
C6_3 H6B_3 0.9900 . ?
C7_3 C8_3 1.446(19) . ?
C7_3 H7A_3 0.9900 . ?
C7_3 H7B_3 0.9900 . ?
C8_3 H8A_3 0.9800 . ?
C8_3 H8B_3 0.9800 . ?
C8_3 H8C_3 0.9800 . ?
C9_3 C10_3 1.55(2) . ?
C9_3 H9A_3 0.9900 . ?
C9_3 H9B_3 0.9900 . ?
C10_3 C11_3 1.57(2) . ?
C10_3 H10A_3 0.9900 . ?
C10_3 H10B_3 0.9900 . ?
C11_3 C12_3 1.43(2) . ?
C11_3 H11A_3 0.9900 . ?
C11_3 H11B_3 0.9900 . ?
C12_3 H12A_3 0.9800 . ?
C12_3 H12B_3 0.9800 . ?
C12_3 H12C_3 0.9800 . ?
C13_3 C14_3 1.54(2) . ?
C13_3 H13A_3 0.9900 . ?
C13_3 H13B_3 0.9900 . ?
C14_3 C15_3 1.54(2) . ?
C14_3 H14A_3 0.9900 . ?
C14_3 H14B_3 0.9900 . ?
C15_3 C16_3 1.43(2) . ?
C15_3 H15A_3 0.9900 . ?
C15_3 H15B_3 0.9900 . ?
C16_3 H16A_3 0.9800 . ?
C16_3 H16B_3 0.9800 . ?
C16_3 H16C_3 0.9800 . ?
N1B_3 C13B_3 1.507(16) . ?
N1B_3 C1B_3 1.513(16) . ?
N1B_3 C9B_3 1.545(16) . ?
N1B_3 C5B_3 1.549(16) . ?
C1B_3 C2B_3 1.535(17) . ?
C1B_3 H1C_3 0.9900 . ?
C1B_3 H1D_3 0.9900 . ?
C2B_3 C3B_3 1.546(17) . ?
C2B_3 H2C_3 0.9900 . ?
C2B_3 H2D_3 0.9900 . ?
C3B_3 C4B_3 1.418(18) . ?
C3B_3 H3C_3 0.9900 . ?
C3B_3 H3D_3 0.9900 . ?
C4B_3 H4D_3 0.9800 . ?
C4B_3 H4E_3 0.9800 . ?
C4B_3 H4F_3 0.9800 . ?
C5B_3 C6B_3 1.551(18) . ?
C5B_3 H5C_3 0.9900 . ?
C5B_3 H5D_3 0.9900 . ?
C6B_3 C7B_3 1.567(19) . ?
C6B_3 H6C_3 0.9900 . ?
C6B_3 H6D_3 0.9900 . ?
C7B_3 C8B_3 1.398(19) . ?
C7B_3 H7C_3 0.9900 . ?
C7B_3 H7D_3 0.9900 . ?
C8B_3 H8D_3 0.9800 . ?
C8B_3 H8E_3 0.9800 . ?
C8B_3 H8F_3 0.9800 . ?
C9B_3 C10B_3 1.557(19) . ?
C9B_3 H9C_3 0.9900 . ?
C9B_3 H9D_3 0.9900 . ?
C10B_3 C11B_3 1.508(19) . ?
C10B_3 H10C_3 0.9900 . ?
C10B_3 H10D_3 0.9900 . ?
C11B_3 C12B_3 1.41(2) . ?
C11B_3 H11C_3 0.9900 . ?
C11B_3 H11D_3 0.9900 . ?
C12B_3 H12D_3 0.9800 . ?
C12B_3 H12E_3 0.9800 . ?
C12B_3 H12F_3 0.9800 . ?
C13B_3 C14B_3 1.551(18) . ?
C13B_3 H13C_3 0.9900 . ?
C13B_3 H13D_3 0.9900 . ?
C14B_3 C15B_3 1.524(18) . ?
C14B_3 H14C_3 0.9900 . ?
C14B_3 H14D_3 0.9900 . ?
C15B_3 C16B_3 1.424(19) . ?
C15B_3 H15C_3 0.9900 . ?
C15B_3 H15D_3 0.9900 . ?
C16B_3 H16D_3 0.9800 . ?
C16B_3 H16E_3 0.9800 . ?
C16B_3 H16F_3 0.9800 . ?
N1_4 C1_4 1.528(19) . ?
N1_4 C13_4 1.531(19) . ?
N1_4 C9_4 1.540(19) . ?
N1_4 C5_4 1.564(19) . ?
C1_4 C2_4 1.553(19) . ?
C1_4 H1A_4 0.9900 . ?
C1_4 H1B_4 0.9900 . ?
C2_4 C3_4 1.554(19) . ?
C2_4 H2A_4 0.9900 . ?
C2_4 H2B_4 0.9900 . ?
C3_4 C4_4 1.43(2) . ?
C3_4 H3A_4 0.9900 . ?
C3_4 H3B_4 0.9900 . ?
C4_4 H4A_4 0.9800 . ?
C4_4 H4B_4 0.9800 . ?
C4_4 H4C_4 0.9800 . ?
C5_4 C6_4 1.60(2) . ?
C5_4 H5A_4 0.9900 . ?
C5_4 H5B_4 0.9900 . ?
C6_4 C7_4 1.52(2) . ?
C6_4 H6A_4 0.9900 . ?
C6_4 H6B_4 0.9900 . ?
C7_4 C8_4 1.41(2) . ?
C7_4 H7A_4 0.9900 . ?
C7_4 H7B_4 0.9900 . ?
C8_4 H8A_4 0.9800 . ?
C8_4 H8B_4 0.9800 . ?
C8_4 H8C_4 0.9800 . ?
C9_4 C10_4 1.57(2) . ?
C9_4 H9A_4 0.9900 . ?
C9_4 H9B_4 0.9900 . ?
C10_4 C11_4 1.57(2) . ?
C10_4 H10A_4 0.9900 . ?
C10_4 H10B_4 0.9900 . ?
C11_4 C12_4 1.40(2) . ?
C11_4 H11A_4 0.9900 . ?
C11_4 H11B_4 0.9900 . ?
C12_4 H12A_4 0.9800 . ?
C12_4 H12B_4 0.9800 . ?
C12_4 H12C_4 0.9800 . ?
C13_4 C14_4 1.60(2) . ?
C13_4 H13A_4 0.9900 . ?
C13_4 H13B_4 0.9900 . ?
C14_4 C15_4 1.53(2) . ?
C14_4 H14A_4 0.9900 . ?
C14_4 H14B_4 0.9900 . ?
C15_4 C16_4 1.37(2) . ?
C15_4 H15A_4 0.9900 . ?
C15_4 H15B_4 0.9900 . ?
C16_4 H16A_4 0.9800 . ?
C16_4 H16B_4 0.9800 . ?
C16_4 H16C_4 0.9800 . ?
N1_5 C5_5 1.498(16) . ?
N1_5 C5_5 1.498(16) 5_655 ?
N1_5 C1_5 1.530(15) . ?
N1_5 C1_5 1.530(16) 5_655 ?
C1_5 C2_5 1.529(18) . ?
C1_5 H1A_5 0.9900 . ?
C1_5 H1B_5 0.9900 . ?
C2_5 C3_5 1.541(18) . ?
C2_5 H2A_5 0.9900 . ?
C2_5 H2B_5 0.9900 . ?
C3_5 C4_5 1.437(19) . ?
C3_5 H3A_5 0.9900 . ?
C3_5 H3B_5 0.9900 . ?
C4_5 H4A_5 0.9800 . ?
C4_5 H4B_5 0.9800 . ?
C4_5 H4C_5 0.9800 . ?
C5_5 C6_5 1.556(18) . ?
C5_5 H5A_5 0.9900 . ?
C5_5 H5B_5 0.9900 . ?
C6_5 C7_5 1.548(18) . ?
C6_5 H6A_5 0.9900 . ?
C6_5 H6B_5 0.9900 . ?
C7_5 C8_5 1.391(18) . ?
C7_5 H7A_5 0.9900 . ?
C7_5 H7B_5 0.9900 . ?
C8_5 C1_9 1.46(6) . ?
C8_5 H8A_5 0.9800 . ?
C8_5 H8B_5 0.9800 . ?
C8_5 H8C_5 0.9800 . ?
N1B_5 C1B_5 1.521(19) 5_655 ?
N1B_5 C1B_5 1.521(19) . ?
N1B_5 C5B_5 1.550(19) . ?
N1B_5 C5B_5 1.550(19) 5_655 ?
C1B_5 C2B_5 1.57(2) . ?
C1B_5 H1C_5 0.9900 . ?
C1B_5 H1D_5 0.9900 . ?
C2B_5 C3B_5 1.54(2) . ?
C2B_5 H2C_5 0.9900 . ?
C2B_5 H2D_5 0.9900 . ?
C3B_5 C4B_5 1.41(2) . ?
C3B_5 H3C_5 0.9900 . ?
C3B_5 H3D_5 0.9900 . ?
C4B_5 H4D_5 0.9800 . ?
C4B_5 H4E_5 0.9800 . ?
C4B_5 H4F_5 0.9800 . ?
C5B_5 C6B_5 1.55(2) . ?
C5B_5 H5C_5 0.9900 . ?
C5B_5 H5D_5 0.9900 . ?
C6B_5 C7B_5 1.52(2) . ?
C6B_5 H6C_5 0.9900 . ?
C6B_5 H6D_5 0.9900 . ?
C7B_5 C8B_5 1.39(2) . ?
C7B_5 H7C_5 0.9900 . ?
C7B_5 H7D_5 0.9900 . ?
C8B_5 H8D_5 0.9800 . ?
C8B_5 H8E_5 0.9800 . ?
C8B_5 H8F_5 0.9800 . ?
Cl1_6 C1_6 1.694(17) . ?
C1_6 C2_6 1.3900 . ?
C1_6 C6_6 1.3900 . ?
C2_6 C3_6 1.3900 . ?
C2_6 H2_6 0.9500 . ?
C3_6 C4_6 1.3900 . ?
C3_6 H3_6 0.9500 . ?
C4_6 C5_6 1.3900 . ?
C4_6 H4_6 0.9500 . ?
C5_6 C6_6 1.3900 . ?
C5_6 H5_6 0.9500 . ?
C6_6 H6_6 0.9500 . ?
Cl1B_6 C1B_6 1.68(2) . ?
C1B_6 C2B_6 1.3900 . ?
C1B_6 C6B_6 1.3900 . ?
C2B_6 C3B_6 1.3900 . ?
C2B_6 H2B_6 0.9500 . ?
C3B_6 C4B_6 1.3900 . ?
C3B_6 H3B_6 0.9500 . ?
C4B_6 C5B_6 1.3900 . ?
C4B_6 H4B_6 0.9500 . ?
C5B_6 C6B_6 1.3900 . ?
C5B_6 H5B_6 0.9500 . ?
C6B_6 H6B_6 0.9500 . ?
Cl1C_6 C1C_6 1.634(19) . ?
C1C_6 C2C_6 1.3900 . ?
C1C_6 C6C_6 1.3900 . ?
C2C_6 C3C_6 1.3900 . ?
C2C_6 H2C_6 0.9500 . ?
C3C_6 C4C_6 1.3900 . ?
C3C_6 H3C_6 0.9500 . ?
C4C_6 C5C_6 1.3900 . ?
C4C_6 H4C_6 0.9500 . ?
C5C_6 C6C_6 1.3900 . ?
C5C_6 H5C_6 0.9500 . ?
C6C_6 H6C_6 0.9500 . ?
Cl1_7 C1_7 1.707(14) . ?
C1_7 C2_7 1.3900 . ?
C1_7 C6_7 1.3900 . ?
C2_7 C3_7 1.3900 . ?
C2_7 H2_7 0.9500 . ?
C3_7 C4_7 1.3900 . ?
C3_7 H3_7 0.9500 . ?
C4_7 C5_7 1.3900 . ?
C4_7 H4_7 0.9500 . ?
C5_7 C6_7 1.3900 . ?
C5_7 H5_7 0.9500 . ?
C6_7 H6_7 0.9500 . ?
Cl1B_7 C1B_7 1.69(2) . ?
C1B_7 C2B_7 1.3900 . ?
C1B_7 C6B_7 1.3900 . ?
C2B_7 C3B_7 1.3900 . ?
C2B_7 H2B_7 0.9500 . ?
C3B_7 C4B_7 1.3900 . ?
C3B_7 H3B_7 0.9500 . ?
C4B_7 C5B_7 1.3900 . ?
C4B_7 H4B_7 0.9500 . ?
C5B_7 C6B_7 1.3900 . ?
C5B_7 H5B_7 0.9500 . ?
C6B_7 H6B_7 0.9500 . ?
Cl1C_7 C1C_7 1.73(2) . ?
C1C_7 C2C_7 1.3900 . ?
C1C_7 C6C_7 1.3900 . ?
C2C_7 C3C_7 1.3900 . ?
C2C_7 H2C_7 0.9500 . ?
C3C_7 C4C_7 1.3900 . ?
C3C_7 H3C_7 0.9500 . ?
C4C_7 C5C_7 1.3900 . ?
C4C_7 H4C_7 0.9500 . ?
C5C_7 C6C_7 1.3900 . ?
C5C_7 H5C_7 0.9500 . ?
C6C_7 H6C_7 0.9500 . ?
Cl1D_7 C1D_7 1.67(2) . ?
Cl1D_7 Cl1E_7 2.02(4) . ?
Cl1D_7 C2E_7 2.06(6) . ?
Cl1D_7 C1E_7 2.25(5) . ?
C1D_7 C2E_7 0.59(7) . ?
C1D_7 C2D_7 1.3900 . ?
C1D_7 C6D_7 1.3900 . ?
C1D_7 C1E_7 1.41(6) . ?
C1D_7 C3E_7 1.86(6) . ?
C2D_7 C3E_7 0.84(8) . ?
C2D_7 C2E_7 0.96(6) . ?
C2D_7 C3D_7 1.3900 . ?
C3D_7 C3E_7 0.63(7) . ?
C3D_7 C4E_7 1.23(12) . ?
C3D_7 C4D_7 1.3900 . ?
C3D_7 C2E_7 1.99(6) . ?
C4D_7 C4E_7 1.29(9) . ?
C4D_7 C5D_7 1.3900 . ?
C4D_7 C3E_7 1.69(9) . ?
C4D_7 C5E_7 2.01(9) . ?
C4D_7 H4D_7 1.1200 . ?
C5D_7 C6D_7 1.3900 . ?
C5D_7 H5D_7 0.9500 . ?
C6D_7 C1E_7 1.46(6) . ?
C6D_7 C2E_7 1.67(7) . ?
C6D_7 H6D_7 1.1200 . ?
Cl1E_7 C1E_7 1.71(2) . ?
C1E_7 C2E_7 1.3900 . ?
C1E_7 C6E_7 1.3900 . ?
C2E_7 C3E_7 1.3900 . ?
C3E_7 C4E_7 1.3900 . ?
C4E_7 C5E_7 1.3900 . ?
C5E_7 C6E_7 1.3900 . ?
C5E_7 H5E_7 0.9500 . ?
C6E_7 H6E_7 0.9500 . ?
Cl1F_7 C1F_7 1.71(2) . ?
C1F_7 C2F_7 1.3900 . ?
C1F_7 C6F_7 1.3900 . ?
C2F_7 C3F_7 1.3900 . ?
C2F_7 H2F_7 0.9500 . ?
C3F_7 C4F_7 1.3900 . ?
C3F_7 H3F_7 0.9500 . ?
C4F_7 C5F_7 1.3900 . ?
C4F_7 H4F_7 0.9500 . ?
C5F_7 C6F_7 1.3900 . ?
C5F_7 H5F_7 0.9500 . ?
C6F_7 H6F_7 0.9500 . ?
Cl1_8 C1_8 1.70(2) . ?
C1_8 C6_8 1.355(19) . ?
C1_8 C2_8 1.414(19) . ?
C2_8 C3_8 1.371(19) . ?
C2_8 H2_8 0.9500 . ?
C3_8 C4_8 1.413(19) . ?
C3_8 H3_8 0.9500 . ?
C4_8 C5_8 1.40(2) . ?
C4_8 H4_8 0.9500 . ?
C5_8 C6_8 1.419(19) . ?
C5_8 H5_8 0.9500 . ?
C6_8 H6_8 0.9500 . ?
Cl1B_8 C1B_8 1.71(2) . ?
C1B_8 C2B_8 1.3900 . ?
C1B_8 C6B_8 1.3900 . ?
C2B_8 C3B_8 1.3900 . ?
C2B_8 H2B_8 0.9500 . ?
C3B_8 C4B_8 1.3900 . ?
C3B_8 H3B_8 0.9500 . ?
C4B_8 C5B_8 1.3900 . ?
C4B_8 H4B_8 0.9500 . ?
C5B_8 C6B_8 1.3900 . ?
C5B_8 H5B_8 0.9500 . ?
C6B_8 H6B_8 0.9500 . ?
C1_9 C2_9 1.53(3) . ?
C1_9 H1A_9 0.9800 . ?
C1_9 H1B_9 0.9800 . ?
C1_9 H1C_9 0.9800 . ?
C2_9 C3_9 1.53(3) . ?
C2_9 H2A_9 0.9900 . ?
C2_9 H2B_9 0.9900 . ?
C3_9 C4_9 1.53(3) . ?
C3_9 H3A_9 0.9900 . ?
C3_9 H3B_9 0.9900 . ?
C4_9 C5_9 1.55(3) . ?
C4_9 H4A_9 0.9900 . ?
C4_9 H4B_9 0.9900 . ?
C5_9 H5A_9 0.9800 . ?
C5_9 H5B_9 0.9800 . ?
C5_9 H5C_9 0.9800 . ?
Cl1B_9 C1B_9 1.70(2) . ?
C1B_9 C2B_9 1.3900 . ?
C1B_9 C6B_9 1.3900 . ?
C2B_9 C3B_9 1.3900 . ?
C2B_9 H2BA_9 0.9500 . ?
C3B_9 C4B_9 1.3900 . ?
C3B_9 H3BA_9 0.9500 . ?
C4B_9 C5B_9 1.3900 . ?
C4B_9 H4BA_9 0.9500 . ?
C5B_9 C6B_9 1.3900 . ?
C5B_9 H5BA_9 0.9500 . ?
C6B_9 H6B_9 0.9500 . ?
 
loop_
 _geom_angle_atom_site_label_1
 _geom_angle_atom_site_label_2
 _geom_angle_atom_site_label_3
 _geom_angle
 _geom_angle_site_symmetry_1
 _geom_angle_site_symmetry_3
 _geom_angle_publ_flag
O8_1 Cu1_1 O1_1 92.49(18) . . ?
O8_1 Cu1_1 N16_1 84.9(2) . . ?
O1_1 Cu1_1 N16_1 177.3(2) . . ?
O8_1 Cu1_1 N1_1 166.1(3) . . ?
O1_1 Cu1_1 N1_1 84.2(2) . . ?
N16_1 Cu1_1 N1_1 98.4(2) . . ?
O2_1 Cu2_1 O1_1 92.86(19) . . ?
O2_1 Cu2_1 N3_1 86.3(2) . . ?
O1_1 Cu2_1 N3_1 168.8(2) . . ?
O2_1 Cu2_1 N2_1 176.5(2) . . ?
O1_1 Cu2_1 N2_1 83.7(2) . . ?
N3_1 Cu2_1 N2_1 96.9(2) . . ?
O2_1 Cu3_1 O3_1 92.69(18) . . ?
O2_1 Cu3_1 N4_1 87.3(2) . . ?
O3_1 Cu3_1 N4_1 170.6(2) . . ?
O2_1 Cu3_1 N5_1 174.0(2) . . ?
O3_1 Cu3_1 N5_1 84.17(19) . . ?
N4_1 Cu3_1 N5_1 96.6(2) . . ?
O4_1 Cu4_1 O3_1 91.02(17) . . ?
O4_1 Cu4_1 N7_1 85.14(18) . . ?
O3_1 Cu4_1 N7_1 172.84(19) . . ?
O4_1 Cu4_1 N6_1 168.0(2) . . ?
O3_1 Cu4_1 N6_1 83.7(2) . . ?
N7_1 Cu4_1 N6_1 98.9(2) . . ?
O4_1 Cu4_1 O14_1 94.83(16) . . ?
O3_1 Cu4_1 O14_1 92.24(16) . . ?
N7_1 Cu4_1 O14_1 94.11(17) . . ?
N6_1 Cu4_1 O14_1 96.10(19) . . ?
O4_1 Cu5_1 O5_1 92.04(17) . . ?
O4_1 Cu5_1 N8_1 84.62(18) . . ?
O5_1 Cu5_1 N8_1 176.16(19) . . ?
O4_1 Cu5_1 N9_1 166.7(2) . . ?
O5_1 Cu5_1 N9_1 83.94(18) . . ?
N8_1 Cu5_1 N9_1 98.9(2) . . ?
O4_1 Cu5_1 O16_1 96.29(16) . . ?
O5_1 Cu5_1 O16_1 92.84(16) . . ?
N8_1 Cu5_1 O16_1 89.42(17) . . ?
N9_1 Cu5_1 O16_1 96.60(18) . . ?
O6_1 Cu6_1 O5_1 93.71(18) . . ?
O6_1 Cu6_1 N11_1 86.6(2) . . ?
O5_1 Cu6_1 N11_1 169.4(2) . . ?
O6_1 Cu6_1 N10_1 177.4(2) . . ?
O5_1 Cu6_1 N10_1 83.74(19) . . ?
N11_1 Cu6_1 N10_1 96.0(2) . . ?
O6_1 Cu7_1 O7_1 91.93(18) . . ?
O6_1 Cu7_1 N13_1 175.5(2) . . ?
O7_1 Cu7_1 N13_1 84.1(2) . . ?
O6_1 Cu7_1 N12_1 87.5(2) . . ?
O7_1 Cu7_1 N12_1 170.4(3) . . ?
N13_1 Cu7_1 N12_1 96.7(2) . . ?
O7_1 Cu8_1 O8_1 91.42(17) . . ?
O7_1 Cu8_1 N15_1 174.5(2) . . ?
O8_1 Cu8_1 N15_1 85.3(2) . . ?
O7_1 Cu8_1 N14_1 83.5(2) . . ?
O8_1 Cu8_1 N14_1 166.6(2) . . ?
N15_1 Cu8_1 N14_1 98.7(2) . . ?
O7_1 Cu8_1 O21_1 90.53(17) . . ?
O8_1 Cu8_1 O21_1 93.01(18) . . ?
N15_1 Cu8_1 O21_1 94.1(2) . . ?
N14_1 Cu8_1 O21_1 99.4(2) . . ?
O22_1 Cu9_1 O9_1 94.25(19) . . ?
O22_1 Cu9_1 N44_1 86.2(2) . . ?
O9_1 Cu9_1 N44_1 171.4(2) . . ?
O22_1 Cu9_1 N17_1 165.0(2) . . ?
O9_1 Cu9_1 N17_1 88.0(2) . . ?
N44_1 Cu9_1 N17_1 93.8(2) . . ?
O10_1 Cu10_1 O9_1 89.68(19) . . ?
O10_1 Cu10_1 N19_1 86.9(2) . . ?
O9_1 Cu10_1 N19_1 175.5(2) . . ?
O10_1 Cu10_1 N18_1 174.5(2) . . ?
O9_1 Cu10_1 N18_1 87.5(2) . . ?
N19_1 Cu10_1 N18_1 96.2(2) . . ?
O10_1 Cu11_1 O11_1 89.8(2) . . ?
O10_1 Cu11_1 N20_1 88.1(3) . . ?
O11_1 Cu11_1 N20_1 171.1(3) . . ?
O10_1 Cu11_1 N21_1 170.0(3) . . ?
O11_1 Cu11_1 N21_1 86.8(2) . . ?
N20_1 Cu11_1 N21_1 96.6(3) . . ?
O11_1 Cu12_1 O12_1 95.8(2) . . ?
O11_1 Cu12_1 N23_1 166.1(3) . . ?
O12_1 Cu12_1 N23_1 86.2(2) . . ?
O11_1 Cu12_1 N22_1 85.2(3) . . ?
O12_1 Cu12_1 N22_1 168.2(3) . . ?
N23_1 Cu12_1 N22_1 95.7(3) . . ?
O13_1 Cu13_1 O12_1 95.24(19) . . ?
O13_1 Cu13_1 N24_1 168.0(2) . . ?
O12_1 Cu13_1 N24_1 86.6(2) . . ?
O13_1 Cu13_1 N25_1 85.1(2) . . ?
O12_1 Cu13_1 N25_1 169.0(2) . . ?
N24_1 Cu13_1 N25_1 95.4(3) . . ?
O13_1 Cu14_1 O14_1 90.73(17) . . ?
O13_1 Cu14_1 N27_1 173.6(2) . . ?
O14_1 Cu14_1 N27_1 87.4(2) . . ?
O13_1 Cu14_1 N26_1 87.3(2) . . ?
O14_1 Cu14_1 N26_1 170.6(2) . . ?
N27_1 Cu14_1 N26_1 95.5(2) . . ?
O15_1 Cu15_1 O14_1 93.18(17) . . ?
O15_1 Cu15_1 N29_1 86.5(2) . . ?
O14_1 Cu15_1 N29_1 172.9(2) . . ?
O15_1 Cu15_1 N28_1 168.6(2) . . ?
O14_1 Cu15_1 N28_1 87.5(2) . . ?
N29_1 Cu15_1 N28_1 94.2(2) . . ?
O16_1 Cu16_1 O15_1 94.12(17) . . ?
O16_1 Cu16_1 N30_1 172.3(2) . . ?
O15_1 Cu16_1 N30_1 86.0(2) . . ?
O16_1 Cu16_1 N31_1 88.11(19) . . ?
O15_1 Cu16_1 N31_1 165.0(2) . . ?
N30_1 Cu16_1 N31_1 93.8(2) . . ?
O17_1 Cu17_1 O16_1 89.91(17) . . ?
O17_1 Cu17_1 N32_1 174.2(2) . . ?
O16_1 Cu17_1 N32_1 87.9(2) . . ?
O17_1 Cu17_1 N33_1 86.9(2) . . ?
O16_1 Cu17_1 N33_1 173.9(2) . . ?
N32_1 Cu17_1 N33_1 95.7(2) . . ?
O18_1 Cu18_1 O17_1 89.85(18) . . ?
O18_1 Cu18_1 N34_1 171.0(2) . . ?
O17_1 Cu18_1 N34_1 87.7(2) . . ?
O18_1 Cu18_1 N35_1 88.1(2) . . ?
O17_1 Cu18_1 N35_1 169.7(2) . . ?
N34_1 Cu18_1 N35_1 95.8(2) . . ?
O18_1 Cu19_1 O19_1 95.05(18) . . ?
O18_1 Cu19_1 N37_1 166.5(3) . . ?
O19_1 Cu19_1 N37_1 87.3(2) . . ?
O18_1 Cu19_1 N36_1 86.0(2) . . ?
O19_1 Cu19_1 N36_1 169.4(2) . . ?
N37_1 Cu19_1 N36_1 94.1(2) . . ?
O20_1 Cu20_1 O19_1 94.87(18) . . ?
O20_1 Cu20_1 N39_1 85.79(19) . . ?
O19_1 Cu20_1 N39_1 168.8(2) . . ?
O20_1 Cu20_1 N38_1 166.7(2) . . ?
O19_1 Cu20_1 N38_1 87.0(2) . . ?
N39_1 Cu20_1 N38_1 94.9(2) . . ?
O20_1 Cu21_1 O21_1 90.55(18) . . ?
O20_1 Cu21_1 N41_1 172.5(2) . . ?
O21_1 Cu21_1 N41_1 87.7(2) . . ?
O20_1 Cu21_1 N40_1 87.56(19) . . ?
O21_1 Cu21_1 N40_1 170.5(2) . . ?
N41_1 Cu21_1 N40_1 95.4(2) . . ?
O21_1 Cu22_1 O22_1 92.18(18) . . ?
O21_1 Cu22_1 N43_1 170.3(3) . . ?
O22_1 Cu22_1 N43_1 86.9(2) . . ?
O21_1 Cu22_1 N42_1 87.5(2) . . ?
O22_1 Cu22_1 N42_1 167.9(3) . . ?
N43_1 Cu22_1 N42_1 95.4(2) . . ?
O23_1 Cu23_1 O32_1 92.9(2) . . ?
O23_1 Cu23_1 N64_1 179.1(3) . . ?
O32_1 Cu23_1 N64_1 86.3(3) . . ?
O23_1 Cu23_1 N45_1 84.7(2) . . ?
O32_1 Cu23_1 N45_1 176.5(2) . . ?
N64_1 Cu23_1 N45_1 96.1(3) . . ?
O23_1 Cu24_1 O24_1 90.15(18) . . ?
O23_1 Cu24_1 N46_1 84.6(2) . . ?
O24_1 Cu24_1 N46_1 169.7(3) . . ?
O23_1 Cu24_1 N47_1 173.1(2) . . ?
O24_1 Cu24_1 N47_1 84.7(2) . . ?
N46_1 Cu24_1 N47_1 99.8(2) . . ?
O23_1 Cu24_1 O10_1 92.42(19) . . ?
O24_1 Cu24_1 O10_1 93.84(18) . . ?
N46_1 Cu24_1 O10_1 95.3(2) . . ?
N47_1 Cu24_1 O10_1 92.4(2) . . ?
O25_1 Cu25_1 O24_1 91.80(18) . . ?
O25_1 Cu25_1 N49_1 86.8(2) . . ?
O24_1 Cu25_1 N49_1 175.5(2) . . ?
O25_1 Cu25_1 N48_1 176.1(2) . . ?
O24_1 Cu25_1 N48_1 84.7(2) . . ?
N49_1 Cu25_1 N48_1 96.5(2) . . ?
O25_1 Cu26_1 O26_1 90.89(17) . . ?
O25_1 Cu26_1 N50_1 85.1(2) . . ?
O26_1 Cu26_1 N50_1 169.7(2) . . ?
O25_1 Cu26_1 N51_1 171.4(2) . . ?
O26_1 Cu26_1 N51_1 85.03(18) . . ?
N50_1 Cu26_1 N51_1 97.6(2) . . ?
O25_1 Cu26_1 O13_1 90.79(19) . . ?
O26_1 Cu26_1 O13_1 91.12(16) . . ?
N50_1 Cu26_1 O13_1 98.38(18) . . ?
N51_1 Cu26_1 O13_1 96.85(18) . . ?
O27_1 Cu27_1 O26_1 92.37(17) . . ?
O27_1 Cu27_1 N52_1 175.7(2) . . ?
O26_1 Cu27_1 N52_1 85.64(19) . . ?
O27_1 Cu27_1 N53_1 85.7(2) . . ?
O26_1 Cu27_1 N53_1 173.3(2) . . ?
N52_1 Cu27_1 N53_1 95.9(2) . . ?
O27_1 Cu28_1 O28_1 93.33(18) . . ?
O27_1 Cu28_1 N55_1 178.4(2) . . ?
O28_1 Cu28_1 N55_1 85.2(2) . . ?
O27_1 Cu28_1 N54_1 85.7(2) . . ?
O28_1 Cu28_1 N54_1 178.0(2) . . ?
N55_1 Cu28_1 N54_1 95.7(2) . . ?
O28_1 Cu29_1 O29_1 89.43(18) . . ?
O28_1 Cu29_1 N57_1 171.7(2) . . ?
O29_1 Cu29_1 N57_1 84.5(2) . . ?
O28_1 Cu29_1 N56_1 84.6(2) . . ?
O29_1 Cu29_1 N56_1 170.8(2) . . ?
N57_1 Cu29_1 N56_1 100.8(2) . . ?
O28_1 Cu29_1 O17_1 93.02(16) . . ?
O29_1 Cu29_1 O17_1 90.67(17) . . ?
N57_1 Cu29_1 O17_1 92.7(2) . . ?
N56_1 Cu29_1 O17_1 96.62(18) . . ?
O30_1 Cu30_1 O29_1 92.50(19) . . ?
O30_1 Cu30_1 N59_1 87.6(2) . . ?
O29_1 Cu30_1 N59_1 173.0(2) . . ?
O30_1 Cu30_1 N58_1 175.2(2) . . ?
O29_1 Cu30_1 N58_1 84.0(2) . . ?
N59_1 Cu30_1 N58_1 96.3(2) . . ?
O30_1 Cu31_1 O31_1 91.7(2) . . ?
O30_1 Cu31_1 N60_1 86.3(2) . . ?
O31_1 Cu31_1 N60_1 167.0(2) . . ?
O30_1 Cu31_1 N61_1 174.8(2) . . ?
O31_1 Cu31_1 N61_1 84.4(2) . . ?
N60_1 Cu31_1 N61_1 96.8(2) . . ?
O32_1 Cu32_1 O31_1 93.1(2) . . ?
O32_1 Cu32_1 N62_1 174.1(3) . . ?
O31_1 Cu32_1 N62_1 84.9(2) . . ?
O32_1 Cu32_1 N63_1 85.5(2) . . ?
O31_1 Cu32_1 N63_1 176.8(3) . . ?
N62_1 Cu32_1 N63_1 96.2(3) . . ?
Cu2_1 O1_1 Cu1_1 121.3(2) . . ?
Cu2_1 O1_1 H1O_1 108(6) . . ?
Cu1_1 O1_1 H1O_1 119(6) . . ?
Cu3_1 O2_1 Cu2_1 123.0(2) . . ?
Cu3_1 O2_1 H2O_1 120(7) . . ?
Cu2_1 O2_1 H2O_1 115(7) . . ?
Cu3_1 O3_1 Cu4_1 114.3(2) . . ?
Cu3_1 O3_1 H3O_1 114(6) . . ?
Cu4_1 O3_1 H3O_1 106(5) . . ?
Cu5_1 O4_1 Cu4_1 118.1(2) . . ?
Cu5_1 O4_1 H4O_1 106(5) . . ?
Cu4_1 O4_1 H4O_1 108(6) . . ?
Cu6_1 O5_1 Cu5_1 121.0(2) . . ?
Cu6_1 O5_1 H5O_1 116(6) . . ?
Cu5_1 O5_1 H5O_1 114(5) . . ?
Cu7_1 O6_1 Cu6_1 123.2(2) . . ?
Cu7_1 O6_1 H6O_1 109(6) . . ?
Cu6_1 O6_1 H6O_1 117(6) . . ?
Cu7_1 O7_1 Cu8_1 116.5(2) . . ?
Cu7_1 O7_1 H7O_1 117(6) . . ?
Cu8_1 O7_1 H7O_1 115(6) . . ?
Cu1_1 O8_1 Cu8_1 116.3(2) . . ?
Cu1_1 O8_1 H8O_1 109(6) . . ?
Cu8_1 O8_1 H8O_1 112(6) . . ?
Cu9_1 O9_1 Cu10_1 118.4(2) . . ?
Cu9_1 O9_1 H9O_1 113(6) . . ?
Cu10_1 O9_1 H9O_1 99(6) . . ?
Cu10_1 O10_1 Cu11_1 118.8(2) . . ?
Cu10_1 O10_1 Cu24_1 109.8(2) . . ?
Cu11_1 O10_1 Cu24_1 114.3(2) . . ?
Cu10_1 O10_1 H10O_1 110(6) . . ?
Cu11_1 O10_1 H10O_1 102(6) . . ?
Cu24_1 O10_1 H10O_1 99(6) . . ?
Cu12_1 O11_1 Cu11_1 116.0(2) . . ?
Cu12_1 O11_1 H11O_1 112(7) . . ?
Cu11_1 O11_1 H11O_1 104(7) . . ?
Cu12_1 O12_1 Cu13_1 124.3(2) . . ?
Cu12_1 O12_1 H12O_1 108(7) . . ?
Cu13_1 O12_1 H12O_1 122(7) . . ?
Cu13_1 O13_1 Cu14_1 116.9(2) . . ?
Cu13_1 O13_1 Cu26_1 116.6(2) . . ?
Cu14_1 O13_1 Cu26_1 102.35(18) . . ?
Cu13_1 O13_1 H13O_1 114(6) . . ?
Cu14_1 O13_1 H13O_1 106(6) . . ?
Cu26_1 O13_1 H13O_1 99(6) . . ?
Cu15_1 O14_1 Cu14_1 117.2(2) . . ?
Cu15_1 O14_1 Cu4_1 116.39(19) . . ?
Cu14_1 O14_1 Cu4_1 111.16(18) . . ?
Cu15_1 O14_1 H14O_1 102(5) . . ?
Cu14_1 O14_1 H14O_1 114(5) . . ?
Cu4_1 O14_1 H14O_1 94(5) . . ?
Cu15_1 O15_1 Cu16_1 110.7(2) . . ?
Cu15_1 O15_1 H15O_1 104(5) . . ?
Cu16_1 O15_1 H15O_1 120(5) . . ?
Cu16_1 O16_1 Cu17_1 117.9(2) . . ?
Cu16_1 O16_1 Cu5_1 116.92(19) . . ?
Cu17_1 O16_1 Cu5_1 108.17(18) . . ?
Cu16_1 O16_1 H16O_1 98(5) . . ?
Cu17_1 O16_1 H16O_1 110(5) . . ?
Cu5_1 O16_1 H16O_1 104(5) . . ?
Cu17_1 O17_1 Cu18_1 117.8(2) . . ?
Cu17_1 O17_1 Cu29_1 110.10(18) . . ?
Cu18_1 O17_1 Cu29_1 115.67(19) . . ?
Cu17_1 O17_1 H17O_1 100(6) . . ?
Cu18_1 O17_1 H17O_1 95(5) . . ?
Cu29_1 O17_1 H17O_1 116(6) . . ?
Cu19_1 O18_1 Cu18_1 115.6(2) . . ?
Cu19_1 O18_1 H18O_1 112(6) . . ?
Cu18_1 O18_1 H18O_1 108(6) . . ?
Cu20_1 O19_1 Cu19_1 123.3(2) . . ?
Cu20_1 O19_1 H19O_1 117(6) . . ?
Cu19_1 O19_1 H19O_1 119(6) . . ?
Cu20_1 O20_1 Cu21_1 115.6(2) . . ?
Cu20_1 O20_1 H20O_1 119(6) . . ?
Cu21_1 O20_1 H20O_1 103(6) . . ?
Cu22_1 O21_1 Cu21_1 116.9(2) . . ?
Cu22_1 O21_1 Cu8_1 116.2(2) . . ?
Cu21_1 O21_1 Cu8_1 110.4(2) . . ?
Cu22_1 O21_1 H21O_1 97(6) . . ?
Cu21_1 O21_1 H21O_1 117(6) . . ?
Cu8_1 O21_1 H21O_1 97(6) . . ?
Cu9_1 O22_1 Cu22_1 109.7(2) . . ?
Cu9_1 O22_1 H22O_1 106(6) . . ?
Cu22_1 O22_1 H22O_1 111(6) . . ?
Cu23_1 O23_1 Cu24_1 121.6(2) . . ?
Cu23_1 O23_1 H23O_1 111(6) . . ?
Cu24_1 O23_1 H23O_1 116(6) . . ?
Cu25_1 O24_1 Cu24_1 113.1(2) . . ?
Cu25_1 O24_1 H24O_1 109(6) . . ?
Cu24_1 O24_1 H24O_1 120(6) . . ?
Cu25_1 O25_1 Cu26_1 121.8(2) . . ?
Cu25_1 O25_1 H25O_1 126(6) . . ?
Cu26_1 O25_1 H25O_1 110(7) . . ?
Cu27_1 O26_1 Cu26_1 116.9(2) . . ?
Cu27_1 O26_1 H26O_1 112(6) . . ?
Cu26_1 O26_1 H26O_1 109(6) . . ?
Cu28_1 O27_1 Cu27_1 109.5(2) . . ?
Cu28_1 O27_1 H27O_1 111(6) . . ?
Cu27_1 O27_1 H27O_1 112(6) . . ?
Cu28_1 O28_1 Cu29_1 119.5(2) . . ?
Cu28_1 O28_1 H28O_1 118(6) . . ?
Cu29_1 O28_1 H28O_1 101(6) . . ?
Cu30_1 O29_1 Cu29_1 114.1(2) . . ?
Cu30_1 O29_1 H29O_1 109(6) . . ?
Cu29_1 O29_1 H29O_1 114(6) . . ?
Cu30_1 O30_1 Cu31_1 123.0(2) . . ?
Cu30_1 O30_1 H30O_1 117(7) . . ?
Cu31_1 O30_1 H30O_1 100(7) . . ?
Cu32_1 O31_1 Cu31_1 118.4(2) . . ?
Cu32_1 O31_1 H31O_1 117(7) . . ?
Cu31_1 O31_1 H31O_1 107(7) . . ?
Cu23_1 O32_1 Cu32_1 110.7(3) . . ?
Cu23_1 O32_1 H32O_1 124(7) . . ?
Cu32_1 O32_1 H32O_1 106(7) . . ?
C1_1 N1_1 N2_1 106.5(6) . . ?
C1_1 N1_1 Cu1_1 133.7(6) . . ?
N2_1 N1_1 Cu1_1 119.1(4) . . ?
C3_1 N2_1 N1_1 109.0(6) . . ?
C3_1 N2_1 Cu2_1 129.3(5) . . ?
N1_1 N2_1 Cu2_1 121.1(4) . . ?
C4_1 N3_1 N4_1 108.2(6) . . ?
C4_1 N3_1 Cu2_1 132.9(5) . . ?
N4_1 N3_1 Cu2_1 118.8(4) . . ?
C6_1 N4_1 N3_1 107.3(6) . . ?
C6_1 N4_1 Cu3_1 128.6(5) . . ?
N3_1 N4_1 Cu3_1 121.0(4) . . ?
C7_1 N5_1 N6_1 108.4(5) . . ?
C7_1 N5_1 Cu3_1 130.6(5) . . ?
N6_1 N5_1 Cu3_1 119.6(4) . . ?
C9_1 N6_1 N5_1 106.9(5) . . ?
C9_1 N6_1 Cu4_1 133.0(5) . . ?
N5_1 N6_1 Cu4_1 117.5(4) . . ?
C10_1 N7_1 N8_1 107.2(5) . . ?
C10_1 N7_1 Cu4_1 130.4(4) . . ?
N8_1 N7_1 Cu4_1 119.8(4) . . ?
C12_1 N8_1 N7_1 107.9(5) . . ?
C12_1 N8_1 Cu5_1 131.7(4) . . ?
N7_1 N8_1 Cu5_1 119.3(4) . . ?
C13_1 N9_1 N10_1 107.3(5) . . ?
C13_1 N9_1 Cu5_1 133.0(4) . . ?
N10_1 N9_1 Cu5_1 118.9(4) . . ?
C15_1 N10_1 N9_1 108.3(5) . . ?
C15_1 N10_1 Cu6_1 128.6(5) . . ?
N9_1 N10_1 Cu6_1 121.7(4) . . ?
C16_1 N11_1 N12_1 108.4(6) . . ?
C16_1 N11_1 Cu6_1 132.0(5) . . ?
N12_1 N11_1 Cu6_1 119.5(4) . . ?
C18_1 N12_1 N11_1 106.8(6) . . ?
C18_1 N12_1 Cu7_1 131.2(5) . . ?
N11_1 N12_1 Cu7_1 119.4(4) . . ?
C19_1 N13_1 N14_1 108.4(6) . . ?
C19_1 N13_1 Cu7_1 132.5(5) . . ?
N14_1 N13_1 Cu7_1 118.9(4) . . ?
C21_1 N14_1 N13_1 107.0(6) . . ?
C21_1 N14_1 Cu8_1 132.6(5) . . ?
N13_1 N14_1 Cu8_1 119.3(4) . . ?
C22_1 N15_1 N16_1 107.2(5) . . ?
C22_1 N15_1 Cu8_1 131.6(5) . . ?
N16_1 N15_1 Cu8_1 119.0(4) . . ?
C24_1 N16_1 N15_1 107.3(5) . . ?
C24_1 N16_1 Cu1_1 131.9(5) . . ?
N15_1 N16_1 Cu1_1 119.5(4) . . ?
N18_1 N17_1 C25_1 108.4(6) . . ?
N18_1 N17_1 Cu9_1 120.8(4) . . ?
C25_1 N17_1 Cu9_1 128.5(5) . . ?
C27_1 N18_1 N17_1 108.3(6) . . ?
C27_1 N18_1 Cu10_1 132.4(5) . . ?
N17_1 N18_1 Cu10_1 119.1(4) . . ?
C28_1 N19_1 N20_1 107.9(7) . . ?
C28_1 N19_1 Cu10_1 132.5(6) . . ?
N20_1 N19_1 Cu10_1 119.4(5) . . ?
C30_1 N20_1 N19_1 107.3(7) . . ?
C30_1 N20_1 Cu11_1 130.9(6) . . ?
N19_1 N20_1 Cu11_1 119.2(5) . . ?
C31_1 N21_1 N22_1 108.2(8) . . ?
C31_1 N21_1 Cu11_1 130.1(7) . . ?
N22_1 N21_1 Cu11_1 118.6(5) . . ?
C33_1 N22_1 N21_1 108.5(8) . . ?
C33_1 N22_1 Cu12_1 133.9(8) . . ?
N21_1 N22_1 Cu12_1 117.5(6) . . ?
C34_1 N23_1 N24_1 107.5(7) . . ?
C34_1 N23_1 Cu12_1 130.6(6) . . ?
N24_1 N23_1 Cu12_1 121.9(5) . . ?
C36_1 N24_1 N23_1 106.9(6) . . ?
C36_1 N24_1 Cu13_1 131.9(6) . . ?
N23_1 N24_1 Cu13_1 120.9(5) . . ?
C37_1 N25_1 N26_1 108.0(6) . . ?
C37_1 N25_1 Cu13_1 134.2(5) . . ?
N26_1 N25_1 Cu13_1 117.8(4) . . ?
C39_1 N26_1 N25_1 107.2(6) . . ?
C39_1 N26_1 Cu14_1 130.3(5) . . ?
N25_1 N26_1 Cu14_1 117.9(4) . . ?
C40_1 N27_1 N28_1 107.5(6) . . ?
C40_1 N27_1 Cu14_1 132.2(5) . . ?
N28_1 N27_1 Cu14_1 119.8(4) . . ?
C42_1 N28_1 N27_1 108.4(6) . . ?
C42_1 N28_1 Cu15_1 130.1(5) . . ?
N27_1 N28_1 Cu15_1 119.9(4) . . ?
N30_1 N29_1 C43_1 107.3(6) . . ?
N30_1 N29_1 Cu15_1 118.6(4) . . ?
C43_1 N29_1 Cu15_1 134.1(5) . . ?
N29_1 N30_1 C45_1 108.5(5) . . ?
N29_1 N30_1 Cu16_1 117.8(4) . . ?
C45_1 N30_1 Cu16_1 133.6(5) . . ?
C46_1 N31_1 N32_1 107.3(5) . . ?
C46_1 N31_1 Cu16_1 130.0(5) . . ?
N32_1 N31_1 Cu16_1 120.1(4) . . ?
C48_1 N32_1 N31_1 108.0(5) . . ?
C48_1 N32_1 Cu17_1 133.1(5) . . ?
N31_1 N32_1 Cu17_1 118.7(4) . . ?
C49_1 N33_1 N34_1 108.2(6) . . ?
C49_1 N33_1 Cu17_1 131.0(5) . . ?
N34_1 N33_1 Cu17_1 119.9(4) . . ?
C51_1 N34_1 N33_1 108.4(6) . . ?
C51_1 N34_1 Cu18_1 131.0(5) . . ?
N33_1 N34_1 Cu18_1 119.3(4) . . ?
N36_1 N35_1 C52_1 107.0(6) . . ?
N36_1 N35_1 Cu18_1 118.5(4) . . ?
C52_1 N35_1 Cu18_1 131.1(5) . . ?
C54_1 N36_1 N35_1 107.8(6) . . ?
C54_1 N36_1 Cu19_1 135.3(5) . . ?
N35_1 N36_1 Cu19_1 116.8(4) . . ?
C55_1 N37_1 N38_1 107.1(6) . . ?
C55_1 N37_1 Cu19_1 131.9(5) . . ?
N38_1 N37_1 Cu19_1 120.8(4) . . ?
C57_1 N38_1 N37_1 108.2(6) . . ?
C57_1 N38_1 Cu20_1 130.9(5) . . ?
N37_1 N38_1 Cu20_1 120.8(4) . . ?
C58_1 N39_1 N40_1 107.3(5) . . ?
C58_1 N39_1 Cu20_1 134.6(5) . . ?
N40_1 N39_1 Cu20_1 118.0(4) . . ?
C60_1 N40_1 N39_1 107.7(5) . . ?
C60_1 N40_1 Cu21_1 131.3(5) . . ?
N39_1 N40_1 Cu21_1 117.7(4) . . ?
C61_1 N41_1 N42_1 108.2(6) . . ?
C61_1 N41_1 Cu21_1 133.3(5) . . ?
N42_1 N41_1 Cu21_1 118.4(4) . . ?
C63_1 N42_1 N41_1 107.0(6) . . ?
C63_1 N42_1 Cu22_1 131.6(5) . . ?
N41_1 N42_1 Cu22_1 120.3(4) . . ?
C64_1 N43_1 N44_1 107.3(6) . . ?
C64_1 N43_1 Cu22_1 134.1(5) . . ?
N44_1 N43_1 Cu22_1 118.2(4) . . ?
C66_1 N44_1 N43_1 108.0(6) . . ?
C66_1 N44_1 Cu9_1 135.4(5) . . ?
N43_1 N44_1 Cu9_1 116.6(4) . . ?
C67_1 N45_1 N46_1 107.6(7) . . ?
C67_1 N45_1 Cu23_1 132.4(6) . . ?
N46_1 N45_1 Cu23_1 120.0(4) . . ?
C69_1 N46_1 N45_1 107.4(6) . . ?
C69_1 N46_1 Cu24_1 131.2(6) . . ?
N45_1 N46_1 Cu24_1 119.8(4) . . ?
C70_1 N47_1 N48_1 106.7(6) . . ?
C70_1 N47_1 Cu24_1 132.3(5) . . ?
N48_1 N47_1 Cu24_1 117.7(4) . . ?
C72_1 N48_1 N47_1 108.1(6) . . ?
C72_1 N48_1 Cu25_1 132.7(5) . . ?
N47_1 N48_1 Cu25_1 117.9(4) . . ?
C73_1 N49_1 N50_1 107.1(5) . . ?
C73_1 N49_1 Cu25_1 130.3(5) . . ?
N50_1 N49_1 Cu25_1 120.3(4) . . ?
C75_1 N50_1 N49_1 108.1(5) . . ?
C75_1 N50_1 Cu26_1 132.7(5) . . ?
N49_1 N50_1 Cu26_1 119.1(4) . . ?
C76_1 N51_1 N52_1 107.2(5) . . ?
C76_1 N51_1 Cu26_1 134.9(4) . . ?
N52_1 N51_1 Cu26_1 117.9(4) . . ?
C78_1 N52_1 N51_1 107.3(5) . . ?
C78_1 N52_1 Cu27_1 132.7(5) . . ?
N51_1 N52_1 Cu27_1 119.8(4) . . ?
C79_1 N53_1 N54_1 107.1(5) . . ?
C79_1 N53_1 Cu27_1 133.7(5) . . ?
N54_1 N53_1 Cu27_1 117.5(4) . . ?
C81_1 N54_1 N53_1 108.1(5) . . ?
C81_1 N54_1 Cu28_1 135.3(5) . . ?
N53_1 N54_1 Cu28_1 115.8(4) . . ?
C82_1 N55_1 N56_1 108.4(5) . . ?
C82_1 N55_1 Cu28_1 130.7(5) . . ?
N56_1 N55_1 Cu28_1 120.7(4) . . ?
C84_1 N56_1 N55_1 106.4(6) . . ?
C84_1 N56_1 Cu29_1 134.5(5) . . ?
N55_1 N56_1 Cu29_1 118.6(4) . . ?
C85_1 N57_1 N58_1 108.0(6) . . ?
C85_1 N57_1 Cu29_1 132.4(5) . . ?
N58_1 N57_1 Cu29_1 117.0(4) . . ?
C87_1 N58_1 N57_1 107.9(6) . . ?
C87_1 N58_1 Cu30_1 132.1(6) . . ?
N57_1 N58_1 Cu30_1 119.2(4) . . ?
C88_1 N59_1 N60_1 107.7(6) . . ?
C88_1 N59_1 Cu30_1 130.0(5) . . ?
N60_1 N59_1 Cu30_1 121.1(4) . . ?
C90_1 N60_1 N59_1 107.4(6) . . ?
C90_1 N60_1 Cu31_1 132.9(6) . . ?
N59_1 N60_1 Cu31_1 119.6(4) . . ?
C91_1 N61_1 N62_1 107.2(6) . . ?
C91_1 N61_1 Cu31_1 133.1(5) . . ?
N62_1 N61_1 Cu31_1 119.6(4) . . ?
C93_1 N62_1 N61_1 107.7(6) . . ?
C93_1 N62_1 Cu32_1 132.4(6) . . ?
N61_1 N62_1 Cu32_1 119.9(4) . . ?
C94_1 N63_1 N64_1 107.7(7) . . ?
C94_1 N63_1 Cu32_1 134.9(7) . . ?
N64_1 N63_1 Cu32_1 117.0(5) . . ?
C96_1 N64_1 N63_1 107.5(7) . . ?
C96_1 N64_1 Cu23_1 135.4(6) . . ?
N63_1 N64_1 Cu23_1 116.8(5) . . ?
N1_1 C1_1 C2_1 111.5(8) . . ?
N1_1 C1_1 H1_1 124.3 . . ?
C2_1 C1_1 H1_1 124.3 . . ?
C1_1 C2_1 C3_1 104.6(8) . . ?
C1_1 C2_1 H2_1 127.7 . . ?
C3_1 C2_1 H2_1 127.7 . . ?
N2_1 C3_1 C2_1 108.4(8) . . ?
N2_1 C3_1 H3_1 125.8 . . ?
C2_1 C3_1 H3_1 125.8 . . ?
N3_1 C4_1 C5_1 110.3(7) . . ?
N3_1 C4_1 H4_1 124.8 . . ?
C5_1 C4_1 H4_1 124.8 . . ?
C4_1 C5_1 C6_1 104.2(7) . . ?
C4_1 C5_1 H5_1 127.9 . . ?
C6_1 C5_1 H5_1 127.9 . . ?
N4_1 C6_1 C5_1 110.0(8) . . ?
N4_1 C6_1 H6_1 125.0 . . ?
C5_1 C6_1 H6_1 125.0 . . ?
N5_1 C7_1 C8_1 109.1(7) . . ?
N5_1 C7_1 H7_1 125.5 . . ?
C8_1 C7_1 H7_1 125.5 . . ?
C7_1 C8_1 C9_1 105.7(6) . . ?
C7_1 C8_1 H8_1 127.1 . . ?
C9_1 C8_1 H8_1 127.1 . . ?
N6_1 C9_1 C8_1 109.9(7) . . ?
N6_1 C9_1 H9_1 125.0 . . ?
C8_1 C9_1 H9_1 125.0 . . ?
N7_1 C10_1 C11_1 110.5(6) . . ?
N7_1 C10_1 H10_1 124.7 . . ?
C11_1 C10_1 H10_1 124.7 . . ?
C10_1 C11_1 C12_1 104.7(6) . . ?
C10_1 C11_1 H11_1 127.6 . . ?
C12_1 C11_1 H11_1 127.6 . . ?
N8_1 C12_1 C11_1 109.6(6) . . ?
N8_1 C12_1 H12_1 125.2 . . ?
C11_1 C12_1 H12_1 125.2 . . ?
N9_1 C13_1 C14_1 110.3(6) . . ?
N9_1 C13_1 H13_1 124.9 . . ?
C14_1 C13_1 H13_1 124.9 . . ?
C15_1 C14_1 C13_1 104.0(6) . . ?
C15_1 C14_1 H14_1 128.0 . . ?
C13_1 C14_1 H14_1 128.0 . . ?
N10_1 C15_1 C14_1 110.1(6) . . ?
N10_1 C15_1 H15_1 125.0 . . ?
C14_1 C15_1 H15_1 125.0 . . ?
N11_1 C16_1 C17_1 109.9(7) . . ?
N11_1 C16_1 H16_1 125.0 . . ?
C17_1 C16_1 H16_1 125.0 . . ?
C16_1 C17_1 C18_1 104.2(7) . . ?
C16_1 C17_1 H17_1 127.9 . . ?
C18_1 C17_1 H17_1 127.9 . . ?
N12_1 C18_1 C17_1 110.6(7) . . ?
N12_1 C18_1 H18_1 124.7 . . ?
C17_1 C18_1 H18_1 124.7 . . ?
N13_1 C19_1 C20_1 110.2(7) . . ?
N13_1 C19_1 H19_1 124.9 . . ?
C20_1 C19_1 H19_1 124.9 . . ?
C19_1 C20_1 C21_1 104.3(6) . . ?
C19_1 C20_1 H20_1 127.8 . . ?
C21_1 C20_1 H20_1 127.8 . . ?
N14_1 C21_1 C20_1 110.0(7) . . ?
N14_1 C21_1 H21_1 125.0 . . ?
C20_1 C21_1 H21_1 125.0 . . ?
N15_1 C22_1 C23_1 109.4(7) . . ?
N15_1 C22_1 H22_1 125.3 . . ?
C23_1 C22_1 H22_1 125.3 . . ?
C24_1 C23_1 C22_1 105.4(6) . . ?
C24_1 C23_1 H23_1 127.3 . . ?
C22_1 C23_1 H23_1 127.3 . . ?
N16_1 C24_1 C23_1 110.6(7) . . ?
N16_1 C24_1 H24_1 124.7 . . ?
C23_1 C24_1 H24_1 124.7 . . ?
N17_1 C25_1 C26_1 108.7(6) . . ?
N17_1 C25_1 H25_1 125.6 . . ?
C26_1 C25_1 H25_1 125.6 . . ?
C27_1 C26_1 C25_1 104.5(6) . . ?
C27_1 C26_1 H26_1 127.8 . . ?
C25_1 C26_1 H26_1 127.8 . . ?
N18_1 C27_1 C26_1 110.0(7) . . ?
N18_1 C27_1 H27_1 125.0 . . ?
C26_1 C27_1 H27_1 125.0 . . ?
N19_1 C28_1 C29_1 109.1(9) . . ?
N19_1 C28_1 H28_1 125.4 . . ?
C29_1 C28_1 H28_1 125.4 . . ?
C30_1 C29_1 C28_1 106.2(8) . . ?
C30_1 C29_1 H29_1 126.9 . . ?
C28_1 C29_1 H29_1 126.9 . . ?
N20_1 C30_1 C29_1 109.5(8) . . ?
N20_1 C30_1 H30_1 125.3 . . ?
C29_1 C30_1 H30_1 125.3 . . ?
N21_1 C31_1 C32_1 108.5(9) . . ?
N21_1 C31_1 H31_1 125.8 . . ?
C32_1 C31_1 H31_1 125.8 . . ?
C33_1 C32_1 C31_1 105.8(10) . . ?
C33_1 C32_1 H32_1 127.1 . . ?
C31_1 C32_1 H32_1 127.1 . . ?
N22_1 C33_1 C32_1 108.9(11) . . ?
N22_1 C33_1 H33_1 125.6 . . ?
C32_1 C33_1 H33_1 125.6 . . ?
N23_1 C34_1 C35_1 110.9(9) . . ?
N23_1 C34_1 H34_1 124.6 . . ?
C35_1 C34_1 H34_1 124.6 . . ?
C36_1 C35_1 C34_1 104.3(8) . . ?
C36_1 C35_1 H35_1 127.9 . . ?
C34_1 C35_1 H35_1 127.9 . . ?
N24_1 C36_1 C35_1 110.4(8) . . ?
N24_1 C36_1 H36_1 124.8 . . ?
C35_1 C36_1 H36_1 124.8 . . ?
N25_1 C37_1 C38_1 109.8(7) . . ?
N25_1 C37_1 H37_1 125.1 . . ?
C38_1 C37_1 H37_1 125.1 . . ?
C37_1 C38_1 C39_1 104.9(6) . . ?
C37_1 C38_1 H38_1 127.6 . . ?
C39_1 C38_1 H38_1 127.6 . . ?
N26_1 C39_1 C38_1 110.1(7) . . ?
N26_1 C39_1 H39_1 125.0 . . ?
C38_1 C39_1 H39_1 125.0 . . ?
N27_1 C40_1 C41_1 109.8(7) . . ?
N27_1 C40_1 H40_1 125.1 . . ?
C41_1 C40_1 H40_1 125.1 . . ?
C40_1 C41_1 C42_1 105.3(6) . . ?
C40_1 C41_1 H41_1 127.3 . . ?
C42_1 C41_1 H41_1 127.3 . . ?
N28_1 C42_1 C41_1 109.1(7) . . ?
N28_1 C42_1 H42_1 125.5 . . ?
C41_1 C42_1 H42_1 125.5 . . ?
N29_1 C43_1 C44_1 110.5(7) . . ?
N29_1 C43_1 H43_1 124.8 . . ?
C44_1 C43_1 H43_1 124.8 . . ?
C43_1 C44_1 C45_1 104.0(6) . . ?
C43_1 C44_1 H44_1 128.0 . . ?
C45_1 C44_1 H44_1 128.0 . . ?
N30_1 C45_1 C44_1 109.7(7) . . ?
N30_1 C45_1 H45_1 125.1 . . ?
C44_1 C45_1 H45_1 125.1 . . ?
N31_1 C46_1 C47_1 109.7(6) . . ?
N31_1 C46_1 H46_1 125.2 . . ?
C47_1 C46_1 H46_1 125.2 . . ?
C46_1 C47_1 C48_1 105.3(6) . . ?
C46_1 C47_1 H47_1 127.3 . . ?
C48_1 C47_1 H47_1 127.3 . . ?
N32_1 C48_1 C47_1 109.7(6) . . ?
N32_1 C48_1 H48_1 125.1 . . ?
C47_1 C48_1 H48_1 125.1 . . ?
N33_1 C49_1 C50_1 109.4(7) . . ?
N33_1 C49_1 H49_1 125.3 . . ?
C50_1 C49_1 H49_1 125.3 . . ?
C51_1 C50_1 C49_1 104.1(6) . . ?
C51_1 C50_1 H50_1 128.0 . . ?
C49_1 C50_1 H50_1 128.0 . . ?
N34_1 C51_1 C50_1 109.9(7) . . ?
N34_1 C51_1 H51_1 125.1 . . ?
C50_1 C51_1 H51_1 125.1 . . ?
N35_1 C52_1 C53_1 110.4(7) . . ?
N35_1 C52_1 H52_1 124.8 . . ?
C53_1 C52_1 H52_1 124.8 . . ?
C52_1 C53_1 C54_1 104.5(6) . . ?
C52_1 C53_1 H53_1 127.7 . . ?
C54_1 C53_1 H53_1 127.7 . . ?
N36_1 C54_1 C53_1 110.3(7) . . ?
N36_1 C54_1 H54_1 124.9 . . ?
C53_1 C54_1 H54_1 124.9 . . ?
N37_1 C55_1 C56_1 110.3(8) . . ?
N37_1 C55_1 H55_1 124.9 . . ?
C56_1 C55_1 H55_1 124.9 . . ?
C55_1 C56_1 C57_1 105.3(7) . . ?
C55_1 C56_1 H56_1 127.4 . . ?
C57_1 C56_1 H56_1 127.4 . . ?
N38_1 C57_1 C56_1 109.1(7) . . ?
N38_1 C57_1 H57_1 125.4 . . ?
C56_1 C57_1 H57_1 125.4 . . ?
N39_1 C58_1 C59_1 110.6(6) . . ?
N39_1 C58_1 H58_1 124.7 . . ?
C59_1 C58_1 H58_1 124.7 . . ?
C58_1 C59_1 C60_1 104.3(6) . . ?
C58_1 C59_1 H59_1 127.9 . . ?
C60_1 C59_1 H59_1 127.9 . . ?
N40_1 C60_1 C59_1 110.1(6) . . ?
N40_1 C60_1 H60_1 125.0 . . ?
C59_1 C60_1 H60_1 125.0 . . ?
N41_1 C61_1 C62_1 109.3(6) . . ?
N41_1 C61_1 H61_1 125.3 . . ?
C62_1 C61_1 H61_1 125.3 . . ?
C63_1 C62_1 C61_1 104.7(6) . . ?
C63_1 C62_1 H62_1 127.7 . . ?
C61_1 C62_1 H62_1 127.7 . . ?
N42_1 C63_1 C62_1 110.8(7) . . ?
N42_1 C63_1 H63_1 124.6 . . ?
C62_1 C63_1 H63_1 124.6 . . ?
N43_1 C64_1 C65_1 110.3(7) . . ?
N43_1 C64_1 H64_1 124.8 . . ?
C65_1 C64_1 H64_1 124.8 . . ?
C66_1 C65_1 C64_1 103.7(7) . . ?
C66_1 C65_1 H65_1 128.1 . . ?
C64_1 C65_1 H65_1 128.1 . . ?
N44_1 C66_1 C65_1 110.6(6) . . ?
N44_1 C66_1 H66_1 124.7 . . ?
C65_1 C66_1 H66_1 124.7 . . ?
N45_1 C67_1 C68_1 110.5(7) . . ?
N45_1 C67_1 H67_1 124.8 . . ?
C68_1 C67_1 H67_1 124.8 . . ?
C69_1 C68_1 C67_1 104.3(7) . . ?
C69_1 C68_1 H68_1 127.8 . . ?
C67_1 C68_1 H68_1 127.8 . . ?
N46_1 C69_1 C68_1 110.2(8) . . ?
N46_1 C69_1 H69_1 124.9 . . ?
C68_1 C69_1 H69_1 124.9 . . ?
N47_1 C70_1 C71_1 110.9(7) . . ?
N47_1 C70_1 H70_1 124.6 . . ?
C71_1 C70_1 H70_1 124.6 . . ?
C70_1 C71_1 C72_1 104.2(7) . . ?
C70_1 C71_1 H71_1 127.9 . . ?
C72_1 C71_1 H71_1 127.9 . . ?
N48_1 C72_1 C71_1 110.2(7) . . ?
N48_1 C72_1 H72_1 124.9 . . ?
C71_1 C72_1 H72_1 124.9 . . ?
N49_1 C73_1 C74_1 110.8(7) . . ?
N49_1 C73_1 H73_1 124.6 . . ?
C74_1 C73_1 H73_1 124.6 . . ?
C73_1 C74_1 C75_1 104.3(6) . . ?
C73_1 C74_1 H74_1 127.9 . . ?
C75_1 C74_1 H74_1 127.9 . . ?
N50_1 C75_1 C74_1 109.7(6) . . ?
N50_1 C75_1 H75_1 125.2 . . ?
C74_1 C75_1 H75_1 125.2 . . ?
N51_1 C76_1 C77_1 110.8(6) . . ?
N51_1 C76_1 H76_1 124.6 . . ?
C77_1 C76_1 H76_1 124.6 . . ?
C76_1 C77_1 C78_1 104.5(5) . . ?
C76_1 C77_1 H77_1 127.8 . . ?
C78_1 C77_1 H77_1 127.8 . . ?
N52_1 C78_1 C77_1 110.3(6) . . ?
N52_1 C78_1 H78_1 124.9 . . ?
C77_1 C78_1 H78_1 124.9 . . ?
N53_1 C79_1 C80_1 109.9(6) . . ?
N53_1 C79_1 H79_1 125.0 . . ?
C80_1 C79_1 H79_1 125.0 . . ?
C81_1 C80_1 C79_1 104.2(6) . . ?
C81_1 C80_1 H80_1 127.9 . . ?
C79_1 C80_1 H80_1 127.9 . . ?
N54_1 C81_1 C80_1 110.6(6) . . ?
N54_1 C81_1 H81_1 124.7 . . ?
C80_1 C81_1 H81_1 124.7 . . ?
N55_1 C82_1 C83_1 108.7(7) . . ?
N55_1 C82_1 H82_1 125.6 . . ?
C83_1 C82_1 H82_1 125.6 . . ?
C84_1 C83_1 C82_1 105.6(6) . . ?
C84_1 C83_1 H83_1 127.2 . . ?
C82_1 C83_1 H83_1 127.2 . . ?
N56_1 C84_1 C83_1 110.8(7) . . ?
N56_1 C84_1 H84_1 124.6 . . ?
C83_1 C84_1 H84_1 124.6 . . ?
N57_1 C85_1 C86_1 110.2(8) . . ?
N57_1 C85_1 H85_1 124.9 . . ?
C86_1 C85_1 H85_1 124.9 . . ?
C85_1 C86_1 C87_1 104.3(7) . . ?
C85_1 C86_1 H86_1 127.9 . . ?
C87_1 C86_1 H86_1 127.9 . . ?
N58_1 C87_1 C86_1 109.6(7) . . ?
N58_1 C87_1 H87_1 125.2 . . ?
C86_1 C87_1 H87_1 125.2 . . ?
N59_1 C88_1 C89_1 110.0(8) . . ?
N59_1 C88_1 H88_1 125.0 . . ?
C89_1 C88_1 H88_1 125.0 . . ?
C88_1 C89_1 C90_1 105.1(8) . . ?
C88_1 C89_1 H89_1 127.5 . . ?
C90_1 C89_1 H89_1 127.5 . . ?
N60_1 C90_1 C89_1 109.8(7) . . ?
N60_1 C90_1 H90_1 125.1 . . ?
C89_1 C90_1 H90_1 125.1 . . ?
N61_1 C91_1 C92_1 109.8(6) . . ?
N61_1 C91_1 H91_1 125.1 . . ?
C92_1 C91_1 H91_1 125.1 . . ?
C93_1 C92_1 C91_1 105.1(6) . . ?
C93_1 C92_1 H92_1 127.5 . . ?
C91_1 C92_1 H92_1 127.5 . . ?
N62_1 C93_1 C92_1 110.3(7) . . ?
N62_1 C93_1 H93_1 124.9 . . ?
C92_1 C93_1 H93_1 124.9 . . ?
N63_1 C94_1 C95_1 109.4(9) . . ?
N63_1 C94_1 H94_1 125.3 . . ?
C95_1 C94_1 H94_1 125.3 . . ?
C96_1 C95_1 C94_1 105.4(8) . . ?
C96_1 C95_1 H95_1 127.3 . . ?
C94_1 C95_1 H95_1 127.3 . . ?
N64_1 C96_1 C95_1 110.0(8) . . ?
N64_1 C96_1 H96_1 125.0 . . ?
C95_1 C96_1 H96_1 125.0 . . ?
F5_2 Si1_2 F6_2 90.6(3) . . ?
F5_2 Si1_2 F1_2 91.1(3) . . ?
F6_2 Si1_2 F1_2 177.8(4) . . ?
F5_2 Si1_2 F3_2 179.0(4) . . ?
F6_2 Si1_2 F3_2 89.8(3) . . ?
F1_2 Si1_2 F3_2 88.5(3) . . ?
F5_2 Si1_2 F4_2 90.7(4) . . ?
F6_2 Si1_2 F4_2 90.8(4) . . ?
F1_2 Si1_2 F4_2 90.5(4) . . ?
F3_2 Si1_2 F4_2 88.4(4) . . ?
F5_2 Si1_2 F2_2 90.7(4) . . ?
F6_2 Si1_2 F2_2 89.7(4) . . ?
F1_2 Si1_2 F2_2 88.9(4) . . ?
F3_2 Si1_2 F2_2 90.1(4) . . ?
F4_2 Si1_2 F2_2 178.4(5) . . ?
F6B_2 Si1B_2 F1B_2 179(3) . . ?
F6B_2 Si1B_2 F4B_2 90(2) . . ?
F1B_2 Si1B_2 F4B_2 89(2) . . ?
F6B_2 Si1B_2 F5B_2 89.6(16) . . ?
F1B_2 Si1B_2 F5B_2 90.8(16) . . ?
F4B_2 Si1B_2 F5B_2 92(2) . . ?
F6B_2 Si1B_2 F2B_2 91(2) . . ?
F1B_2 Si1B_2 F2B_2 90(2) . . ?
F4B_2 Si1B_2 F2B_2 177(3) . . ?
F5B_2 Si1B_2 F2B_2 91(2) . . ?
F6B_2 Si1B_2 F3B_2 91.5(16) . . ?
F1B_2 Si1B_2 F3B_2 88.1(17) . . ?
F4B_2 Si1B_2 F3B_2 89(2) . . ?
F5B_2 Si1B_2 F3B_2 179(2) . . ?
F2B_2 Si1B_2 F3B_2 89(2) . . ?
C1_3 N1_3 C5_3 111.5(16) . . ?
C1_3 N1_3 C13_3 94.3(14) . . ?
C5_3 N1_3 C13_3 120.2(18) . . ?
C1_3 N1_3 C9_3 114.5(18) . . ?
C5_3 N1_3 C9_3 110.1(15) . . ?
C13_3 N1_3 C9_3 105.7(17) . . ?
N1_3 C1_3 C2_3 117.7(18) . . ?
N1_3 C1_3 H1A_3 107.9 . . ?
C2_3 C1_3 H1A_3 107.9 . . ?
N1_3 C1_3 H1B_3 107.9 . . ?
C2_3 C1_3 H1B_3 107.9 . . ?
H1A_3 C1_3 H1B_3 107.2 . . ?
C1_3 C2_3 C3_3 106.4(17) . . ?
C1_3 C2_3 H2A_3 110.4 . . ?
C3_3 C2_3 H2A_3 110.4 . . ?
C1_3 C2_3 H2B_3 110.4 . . ?
C3_3 C2_3 H2B_3 110.4 . . ?
H2A_3 C2_3 H2B_3 108.6 . . ?
C4_3 C3_3 C2_3 111(2) . . ?
C4_3 C3_3 H3A_3 109.5 . . ?
C2_3 C3_3 H3A_3 109.5 . . ?
C4_3 C3_3 H3B_3 109.5 . . ?
C2_3 C3_3 H3B_3 109.5 . . ?
H3A_3 C3_3 H3B_3 108.1 . . ?
C3_3 C4_3 H4A_3 109.5 . . ?
C3_3 C4_3 H4B_3 109.5 . . ?
H4A_3 C4_3 H4B_3 109.5 . . ?
C3_3 C4_3 H4C_3 109.5 . . ?
H4A_3 C4_3 H4C_3 109.5 . . ?
H4B_3 C4_3 H4C_3 109.5 . . ?
N1_3 C5_3 C6_3 119.1(15) . . ?
N1_3 C5_3 H5A_3 107.6 . . ?
C6_3 C5_3 H5A_3 107.6 . . ?
N1_3 C5_3 H5B_3 107.6 . . ?
C6_3 C5_3 H5B_3 107.6 . . ?
H5A_3 C5_3 H5B_3 107.0 . . ?
C7_3 C6_3 C5_3 113.7(14) . . ?
C7_3 C6_3 H6A_3 108.8 . . ?
C5_3 C6_3 H6A_3 108.8 . . ?
C7_3 C6_3 H6B_3 108.8 . . ?
C5_3 C6_3 H6B_3 108.8 . . ?
H6A_3 C6_3 H6B_3 107.7 . . ?
C8_3 C7_3 C6_3 115.3(16) . . ?
C8_3 C7_3 H7A_3 108.4 . . ?
C6_3 C7_3 H7A_3 108.4 . . ?
C8_3 C7_3 H7B_3 108.4 . . ?
C6_3 C7_3 H7B_3 108.4 . . ?
H7A_3 C7_3 H7B_3 107.5 . . ?
C7_3 C8_3 H8A_3 109.5 . . ?
C7_3 C8_3 H8B_3 109.5 . . ?
H8A_3 C8_3 H8B_3 109.5 . . ?
C7_3 C8_3 H8C_3 109.5 . . ?
H8A_3 C8_3 H8C_3 109.5 . . ?
H8B_3 C8_3 H8C_3 109.5 . . ?
N1_3 C9_3 C10_3 121.7(18) . . ?
N1_3 C9_3 H9A_3 106.9 . . ?
C10_3 C9_3 H9A_3 106.9 . . ?
N1_3 C9_3 H9B_3 106.9 . . ?
C10_3 C9_3 H9B_3 106.9 . . ?
H9A_3 C9_3 H9B_3 106.7 . . ?
C9_3 C10_3 C11_3 111(2) . . ?
C9_3 C10_3 H10A_3 109.3 . . ?
C11_3 C10_3 H10A_3 109.3 . . ?
C9_3 C10_3 H10B_3 109.3 . . ?
C11_3 C10_3 H10B_3 109.3 . . ?
H10A_3 C10_3 H10B_3 108.0 . . ?
C12_3 C11_3 C10_3 109(2) . . ?
C12_3 C11_3 H11A_3 109.8 . . ?
C10_3 C11_3 H11A_3 109.8 . . ?
C12_3 C11_3 H11B_3 109.8 . . ?
C10_3 C11_3 H11B_3 109.8 . . ?
H11A_3 C11_3 H11B_3 108.3 . . ?
C11_3 C12_3 H12A_3 109.5 . . ?
C11_3 C12_3 H12B_3 109.5 . . ?
H12A_3 C12_3 H12B_3 109.5 . . ?
C11_3 C12_3 H12C_3 109.5 . . ?
H12A_3 C12_3 H12C_3 109.5 . . ?
H12B_3 C12_3 H12C_3 109.5 . . ?
C14_3 C13_3 N1_3 114.2(17) . . ?
C14_3 C13_3 H13A_3 108.7 . . ?
N1_3 C13_3 H13A_3 108.7 . . ?
C14_3 C13_3 H13B_3 108.7 . . ?
N1_3 C13_3 H13B_3 108.7 . . ?
H13A_3 C13_3 H13B_3 107.6 . . ?
C15_3 C14_3 C13_3 107.8(19) . . ?
C15_3 C14_3 H14A_3 110.2 . . ?
C13_3 C14_3 H14A_3 110.2 . . ?
C15_3 C14_3 H14B_3 110.2 . . ?
C13_3 C14_3 H14B_3 110.2 . . ?
H14A_3 C14_3 H14B_3 108.5 . . ?
C16_3 C15_3 C14_3 120(3) . . ?
C16_3 C15_3 H15A_3 107.4 . . ?
C14_3 C15_3 H15A_3 107.4 . . ?
C16_3 C15_3 H15B_3 107.4 . . ?
C14_3 C15_3 H15B_3 107.4 . . ?
H15A_3 C15_3 H15B_3 107.0 . . ?
C15_3 C16_3 H16A_3 109.5 . . ?
C15_3 C16_3 H16B_3 109.5 . . ?
H16A_3 C16_3 H16B_3 109.5 . . ?
C15_3 C16_3 H16C_3 109.5 . . ?
H16A_3 C16_3 H16C_3 109.5 . . ?
H16B_3 C16_3 H16C_3 109.5 . . ?
C13B_3 N1B_3 C1B_3 103.5(12) . . ?
C13B_3 N1B_3 C9B_3 107.7(14) . . ?
C1B_3 N1B_3 C9B_3 112.5(14) . . ?
C13B_3 N1B_3 C5B_3 113.8(14) . . ?
C1B_3 N1B_3 C5B_3 107.3(13) . . ?
C9B_3 N1B_3 C5B_3 111.8(13) . . ?
N1B_3 C1B_3 C2B_3 111.7(13) . . ?
N1B_3 C1B_3 H1C_3 109.3 . . ?
C2B_3 C1B_3 H1C_3 109.3 . . ?
N1B_3 C1B_3 H1D_3 109.3 . . ?
C2B_3 C1B_3 H1D_3 109.3 . . ?
H1C_3 C1B_3 H1D_3 107.9 . . ?
C1B_3 C2B_3 C3B_3 108.6(14) . . ?
C1B_3 C2B_3 H2C_3 110.0 . . ?
C3B_3 C2B_3 H2C_3 110.0 . . ?
C1B_3 C2B_3 H2D_3 110.0 . . ?
C3B_3 C2B_3 H2D_3 110.0 . . ?
H2C_3 C2B_3 H2D_3 108.4 . . ?
C4B_3 C3B_3 C2B_3 105.4(16) . . ?
C4B_3 C3B_3 H3C_3 110.7 . . ?
C2B_3 C3B_3 H3C_3 110.7 . . ?
C4B_3 C3B_3 H3D_3 110.7 . . ?
C2B_3 C3B_3 H3D_3 110.7 . . ?
H3C_3 C3B_3 H3D_3 108.8 . . ?
C3B_3 C4B_3 H4D_3 109.5 . . ?
C3B_3 C4B_3 H4E_3 109.5 . . ?
H4D_3 C4B_3 H4E_3 109.5 . . ?
C3B_3 C4B_3 H4F_3 109.5 . . ?
H4D_3 C4B_3 H4F_3 109.5 . . ?
H4E_3 C4B_3 H4F_3 109.5 . . ?
N1B_3 C5B_3 C6B_3 117.5(14) . . ?
N1B_3 C5B_3 H5C_3 107.9 . . ?
C6B_3 C5B_3 H5C_3 107.9 . . ?
N1B_3 C5B_3 H5D_3 107.9 . . ?
C6B_3 C5B_3 H5D_3 107.9 . . ?
H5C_3 C5B_3 H5D_3 107.2 . . ?
C5B_3 C6B_3 C7B_3 117.1(16) . . ?
C5B_3 C6B_3 H6C_3 108.0 . . ?
C7B_3 C6B_3 H6C_3 108.0 . . ?
C5B_3 C6B_3 H6D_3 108.0 . . ?
C7B_3 C6B_3 H6D_3 108.0 . . ?
H6C_3 C6B_3 H6D_3 107.3 . . ?
C8B_3 C7B_3 C6B_3 116.3(19) . . ?
C8B_3 C7B_3 H7C_3 108.2 . . ?
C6B_3 C7B_3 H7C_3 108.2 . . ?
C8B_3 C7B_3 H7D_3 108.2 . . ?
C6B_3 C7B_3 H7D_3 108.2 . . ?
H7C_3 C7B_3 H7D_3 107.4 . . ?
C7B_3 C8B_3 H8D_3 109.5 . . ?
C7B_3 C8B_3 H8E_3 109.5 . . ?
H8D_3 C8B_3 H8E_3 109.5 . . ?
C7B_3 C8B_3 H8F_3 109.5 . . ?
H8D_3 C8B_3 H8F_3 109.5 . . ?
H8E_3 C8B_3 H8F_3 109.5 . . ?
N1B_3 C9B_3 C10B_3 116.7(14) . . ?
N1B_3 C9B_3 H9C_3 108.1 . . ?
C10B_3 C9B_3 H9C_3 108.1 . . ?
N1B_3 C9B_3 H9D_3 108.1 . . ?
C10B_3 C9B_3 H9D_3 108.1 . . ?
H9C_3 C9B_3 H9D_3 107.3 . . ?
C11B_3 C10B_3 C9B_3 112.2(17) . . ?
C11B_3 C10B_3 H10C_3 109.2 . . ?
C9B_3 C10B_3 H10C_3 109.2 . . ?
C11B_3 C10B_3 H10D_3 109.2 . . ?
C9B_3 C10B_3 H10D_3 109.2 . . ?
H10C_3 C10B_3 H10D_3 107.9 . . ?
C12B_3 C11B_3 C10B_3 119(2) . . ?
C12B_3 C11B_3 H11C_3 107.5 . . ?
C10B_3 C11B_3 H11C_3 107.5 . . ?
C12B_3 C11B_3 H11D_3 107.5 . . ?
C10B_3 C11B_3 H11D_3 107.5 . . ?
H11C_3 C11B_3 H11D_3 107.0 . . ?
C11B_3 C12B_3 H12D_3 109.5 . . ?
C11B_3 C12B_3 H12E_3 109.5 . . ?
H12D_3 C12B_3 H12E_3 109.5 . . ?
C11B_3 C12B_3 H12F_3 109.5 . . ?
H12D_3 C12B_3 H12F_3 109.5 . . ?
H12E_3 C12B_3 H12F_3 109.5 . . ?
N1B_3 C13B_3 C14B_3 113.2(13) . . ?
N1B_3 C13B_3 H13C_3 108.9 . . ?
C14B_3 C13B_3 H13C_3 108.9 . . ?
N1B_3 C13B_3 H13D_3 108.9 . . ?
C14B_3 C13B_3 H13D_3 108.9 . . ?
H13C_3 C13B_3 H13D_3 107.8 . . ?
C15B_3 C14B_3 C13B_3 109.0(15) . . ?
C15B_3 C14B_3 H14C_3 109.9 . . ?
C13B_3 C14B_3 H14C_3 109.9 . . ?
C15B_3 C14B_3 H14D_3 109.9 . . ?
C13B_3 C14B_3 H14D_3 109.9 . . ?
H14C_3 C14B_3 H14D_3 108.3 . . ?
C16B_3 C15B_3 C14B_3 112.6(17) . . ?
C16B_3 C15B_3 H15C_3 109.1 . . ?
C14B_3 C15B_3 H15C_3 109.1 . . ?
C16B_3 C15B_3 H15D_3 109.1 . . ?
C14B_3 C15B_3 H15D_3 109.1 . . ?
H15C_3 C15B_3 H15D_3 107.8 . . ?
C15B_3 C16B_3 H16D_3 109.5 . . ?
C15B_3 C16B_3 H16E_3 109.5 . . ?
H16D_3 C16B_3 H16E_3 109.5 . . ?
C15B_3 C16B_3 H16F_3 109.5 . . ?
H16D_3 C16B_3 H16F_3 109.5 . . ?
H16E_3 C16B_3 H16F_3 109.5 . . ?
C1_4 N1_4 C13_4 106(2) . . ?
C1_4 N1_4 C9_4 109.7(16) . . ?
C13_4 N1_4 C9_4 107(2) . . ?
C1_4 N1_4 C5_4 107(2) . . ?
C13_4 N1_4 C5_4 113(2) . . ?
C9_4 N1_4 C5_4 114(2) . . ?
N1_4 C1_4 C2_4 113.0(19) . . ?
N1_4 C1_4 H1A_4 109.0 . . ?
C2_4 C1_4 H1A_4 109.0 . . ?
N1_4 C1_4 H1B_4 109.0 . . ?
C2_4 C1_4 H1B_4 109.0 . . ?
H1A_4 C1_4 H1B_4 107.8 . . ?
C1_4 C2_4 C3_4 109.9(16) . . ?
C1_4 C2_4 H2A_4 109.7 . . ?
C3_4 C2_4 H2A_4 109.7 . . ?
C1_4 C2_4 H2B_4 109.7 . . ?
C3_4 C2_4 H2B_4 109.7 . . ?
H2A_4 C2_4 H2B_4 108.2 . . ?
C4_4 C3_4 C2_4 113.2(19) . . ?
C4_4 C3_4 H3A_4 108.9 . . ?
C2_4 C3_4 H3A_4 108.9 . . ?
C4_4 C3_4 H3B_4 108.9 . . ?
C2_4 C3_4 H3B_4 108.9 . . ?
H3A_4 C3_4 H3B_4 107.8 . . ?
C3_4 C4_4 H4A_4 109.5 . . ?
C3_4 C4_4 H4B_4 109.5 . . ?
H4A_4 C4_4 H4B_4 109.5 . . ?
C3_4 C4_4 H4C_4 109.5 . . ?
H4A_4 C4_4 H4C_4 109.5 . . ?
H4B_4 C4_4 H4C_4 109.5 . . ?
N1_4 C5_4 C6_4 104.5(19) . . ?
N1_4 C5_4 H5A_4 110.9 . . ?
C6_4 C5_4 H5A_4 110.9 . . ?
N1_4 C5_4 H5B_4 110.9 . . ?
C6_4 C5_4 H5B_4 110.9 . . ?
H5A_4 C5_4 H5B_4 108.9 . . ?
C7_4 C6_4 C5_4 115(2) . . ?
C7_4 C6_4 H6A_4 108.5 . . ?
C5_4 C6_4 H6A_4 108.5 . . ?
C7_4 C6_4 H6B_4 108.5 . . ?
C5_4 C6_4 H6B_4 108.5 . . ?
H6A_4 C6_4 H6B_4 107.5 . . ?
C8_4 C7_4 C6_4 114(3) . . ?
C8_4 C7_4 H7A_4 108.7 . . ?
C6_4 C7_4 H7A_4 108.7 . . ?
C8_4 C7_4 H7B_4 108.7 . . ?
C6_4 C7_4 H7B_4 108.7 . . ?
H7A_4 C7_4 H7B_4 107.6 . . ?
C7_4 C8_4 H8A_4 109.5 . . ?
C7_4 C8_4 H8B_4 109.5 . . ?
H8A_4 C8_4 H8B_4 109.5 . . ?
C7_4 C8_4 H8C_4 109.5 . . ?
H8A_4 C8_4 H8C_4 109.5 . . ?
H8B_4 C8_4 H8C_4 109.5 . . ?
N1_4 C9_4 C10_4 122(2) . . ?
N1_4 C9_4 H9A_4 106.9 . . ?
C10_4 C9_4 H9A_4 106.9 . . ?
N1_4 C9_4 H9B_4 106.9 . . ?
C10_4 C9_4 H9B_4 106.9 . . ?
H9A_4 C9_4 H9B_4 106.7 . . ?
C11_4 C10_4 C9_4 107(2) . . ?
C11_4 C10_4 H10A_4 110.4 . . ?
C9_4 C10_4 H10A_4 110.4 . . ?
C11_4 C10_4 H10B_4 110.4 . . ?
C9_4 C10_4 H10B_4 110.4 . . ?
H10A_4 C10_4 H10B_4 108.6 . . ?
C12_4 C11_4 C10_4 112(3) . . ?
C12_4 C11_4 H11A_4 109.2 . . ?
C10_4 C11_4 H11A_4 109.2 . . ?
C12_4 C11_4 H11B_4 109.2 . . ?
C10_4 C11_4 H11B_4 109.2 . . ?
H11A_4 C11_4 H11B_4 107.9 . . ?
C11_4 C12_4 H12A_4 109.5 . . ?
C11_4 C12_4 H12B_4 109.5 . . ?
H12A_4 C12_4 H12B_4 109.5 . . ?
C11_4 C12_4 H12C_4 109.5 . . ?
H12A_4 C12_4 H12C_4 109.5 . . ?
H12B_4 C12_4 H12C_4 109.5 . . ?
N1_4 C13_4 C14_4 116(2) . . ?
N1_4 C13_4 H13A_4 108.3 . . ?
C14_4 C13_4 H13A_4 108.3 . . ?
N1_4 C13_4 H13B_4 108.3 . . ?
C14_4 C13_4 H13B_4 108.3 . . ?
H13A_4 C13_4 H13B_4 107.4 . . ?
C15_4 C14_4 C13_4 110(2) . . ?
C15_4 C14_4 H14A_4 109.6 . . ?
C13_4 C14_4 H14A_4 109.6 . . ?
C15_4 C14_4 H14B_4 109.6 . . ?
C13_4 C14_4 H14B_4 109.6 . . ?
H14A_4 C14_4 H14B_4 108.1 . . ?
C16_4 C15_4 C14_4 116(3) . . ?
C16_4 C15_4 H15A_4 108.3 . . ?
C14_4 C15_4 H15A_4 108.3 . . ?
C16_4 C15_4 H15B_4 108.3 . . ?
C14_4 C15_4 H15B_4 108.3 . . ?
H15A_4 C15_4 H15B_4 107.4 . . ?
C15_4 C16_4 H16A_4 109.5 . . ?
C15_4 C16_4 H16B_4 109.5 . . ?
H16A_4 C16_4 H16B_4 109.5 . . ?
C15_4 C16_4 H16C_4 109.5 . . ?
H16A_4 C16_4 H16C_4 109.5 . . ?
H16B_4 C16_4 H16C_4 109.5 . . ?
C5_5 N1_5 C5_5 110(2) . 5_655 ?
C5_5 N1_5 C1_5 111.7(11) . . ?
C5_5 N1_5 C1_5 106.1(10) 5_655 . ?
C5_5 N1_5 C1_5 106.1(10) . 5_655 ?
C5_5 N1_5 C1_5 111.7(11) 5_655 5_655 ?
C1_5 N1_5 C1_5 111(2) . 5_655 ?
C2_5 C1_5 N1_5 117.1(15) . . ?
C2_5 C1_5 H1A_5 108.0 . . ?
N1_5 C1_5 H1A_5 108.0 . . ?
C2_5 C1_5 H1B_5 108.0 . . ?
N1_5 C1_5 H1B_5 108.0 . . ?
H1A_5 C1_5 H1B_5 107.3 . . ?
C1_5 C2_5 C3_5 110.0(14) . . ?
C1_5 C2_5 H2A_5 109.7 . . ?
C3_5 C2_5 H2A_5 109.7 . . ?
C1_5 C2_5 H2B_5 109.7 . . ?
C3_5 C2_5 H2B_5 109.7 . . ?
H2A_5 C2_5 H2B_5 108.2 . . ?
C4_5 C3_5 C2_5 112.1(16) . . ?
C4_5 C3_5 H3A_5 109.2 . . ?
C2_5 C3_5 H3A_5 109.2 . . ?
C4_5 C3_5 H3B_5 109.2 . . ?
C2_5 C3_5 H3B_5 109.2 . . ?
H3A_5 C3_5 H3B_5 107.9 . . ?
C3_5 C4_5 H4A_5 109.5 . . ?
C3_5 C4_5 H4B_5 109.5 . . ?
H4A_5 C4_5 H4B_5 109.5 . . ?
C3_5 C4_5 H4C_5 109.5 . . ?
H4A_5 C4_5 H4C_5 109.5 . . ?
H4B_5 C4_5 H4C_5 109.5 . . ?
N1_5 C5_5 C6_5 114.3(15) . . ?
N1_5 C5_5 H5A_5 108.7 . . ?
C6_5 C5_5 H5A_5 108.7 . . ?
N1_5 C5_5 H5B_5 108.7 . . ?
C6_5 C5_5 H5B_5 108.7 . . ?
H5A_5 C5_5 H5B_5 107.6 . . ?
C7_5 C6_5 C5_5 108.7(15) . . ?
C7_5 C6_5 H6A_5 109.9 . . ?
C5_5 C6_5 H6A_5 109.9 . . ?
C7_5 C6_5 H6B_5 109.9 . . ?
C5_5 C6_5 H6B_5 109.9 . . ?
H6A_5 C6_5 H6B_5 108.3 . . ?
C8_5 C7_5 C6_5 113.0(18) . . ?
C8_5 C7_5 H7A_5 109.0 . . ?
C6_5 C7_5 H7A_5 109.0 . . ?
C8_5 C7_5 H7B_5 109.0 . . ?
C6_5 C7_5 H7B_5 109.0 . . ?
H7A_5 C7_5 H7B_5 107.8 . . ?
C7_5 C8_5 C1_9 106(3) . . ?
C7_5 C8_5 H8A_5 109.5 . . ?
C1_9 C8_5 H8A_5 62.8 . . ?
C7_5 C8_5 H8B_5 109.5 . . ?
C1_9 C8_5 H8B_5 143.6 . . ?
H8A_5 C8_5 H8B_5 109.5 . . ?
C7_5 C8_5 H8C_5 109.5 . . ?
C1_9 C8_5 H8C_5 50.9 . . ?
H8A_5 C8_5 H8C_5 109.5 . . ?
H8B_5 C8_5 H8C_5 109.5 . . ?
C1B_5 N1B_5 C1B_5 108(3) 5_655 . ?
C1B_5 N1B_5 C5B_5 98.4(15) 5_655 . ?
C1B_5 N1B_5 C5B_5 111(2) . . ?
C1B_5 N1B_5 C5B_5 111(2) 5_655 5_655 ?
C1B_5 N1B_5 C5B_5 98.4(15) . 5_655 ?
C5B_5 N1B_5 C5B_5 130(4) . 5_655 ?
N1B_5 C1B_5 C2B_5 113(2) . . ?
N1B_5 C1B_5 H1C_5 108.9 . . ?
C2B_5 C1B_5 H1C_5 108.9 . . ?
N1B_5 C1B_5 H1D_5 108.9 . . ?
C2B_5 C1B_5 H1D_5 108.9 . . ?
H1C_5 C1B_5 H1D_5 107.7 . . ?
C3B_5 C2B_5 C1B_5 112.6(19) . . ?
C3B_5 C2B_5 H2C_5 109.1 . . ?
C1B_5 C2B_5 H2C_5 109.1 . . ?
C3B_5 C2B_5 H2D_5 109.1 . . ?
C1B_5 C2B_5 H2D_5 109.1 . . ?
H2C_5 C2B_5 H2D_5 107.8 . . ?
C4B_5 C3B_5 C2B_5 115(2) . . ?
C4B_5 C3B_5 H3C_5 108.5 . . ?
C2B_5 C3B_5 H3C_5 108.5 . . ?
C4B_5 C3B_5 H3D_5 108.5 . . ?
C2B_5 C3B_5 H3D_5 108.5 . . ?
H3C_5 C3B_5 H3D_5 107.5 . . ?
C3B_5 C4B_5 H4D_5 109.5 . . ?
C3B_5 C4B_5 H4E_5 109.5 . . ?
H4D_5 C4B_5 H4E_5 109.5 . . ?
C3B_5 C4B_5 H4F_5 109.5 . . ?
H4D_5 C4B_5 H4F_5 109.5 . . ?
H4E_5 C4B_5 H4F_5 109.5 . . ?
N1B_5 C5B_5 C6B_5 107(2) . . ?
N1B_5 C5B_5 H5C_5 110.3 . . ?
C6B_5 C5B_5 H5C_5 110.3 . . ?
N1B_5 C5B_5 H5D_5 110.3 . . ?
C6B_5 C5B_5 H5D_5 110.3 . . ?
H5C_5 C5B_5 H5D_5 108.5 . . ?
C7B_5 C6B_5 C5B_5 112(2) . . ?
C7B_5 C6B_5 H6C_5 109.1 . . ?
C5B_5 C6B_5 H6C_5 109.1 . . ?
C7B_5 C6B_5 H6D_5 109.1 . . ?
C5B_5 C6B_5 H6D_5 109.1 . . ?
H6C_5 C6B_5 H6D_5 107.9 . . ?
C8B_5 C7B_5 C6B_5 117(3) . . ?
C8B_5 C7B_5 H7C_5 108.1 . . ?
C6B_5 C7B_5 H7C_5 108.1 . . ?
C8B_5 C7B_5 H7D_5 108.1 . . ?
C6B_5 C7B_5 H7D_5 108.1 . . ?
H7C_5 C7B_5 H7D_5 107.3 . . ?
C7B_5 C8B_5 H8D_5 109.5 . . ?
C7B_5 C8B_5 H8E_5 109.5 . . ?
H8D_5 C8B_5 H8E_5 109.5 . . ?
C7B_5 C8B_5 H8F_5 109.5 . . ?
H8D_5 C8B_5 H8F_5 109.5 . . ?
H8E_5 C8B_5 H8F_5 109.5 . . ?
C2_6 C1_6 C6_6 120.0 . . ?
C2_6 C1_6 Cl1_6 123.5(19) . . ?
C6_6 C1_6 Cl1_6 116.4(19) . . ?
C1_6 C2_6 C3_6 120.0 . . ?
C1_6 C2_6 H2_6 120.0 . . ?
C3_6 C2_6 H2_6 120.0 . . ?
C4_6 C3_6 C2_6 120.0 . . ?
C4_6 C3_6 H3_6 120.0 . . ?
C2_6 C3_6 H3_6 120.0 . . ?
C3_6 C4_6 C5_6 120.0 . . ?
C3_6 C4_6 H4_6 120.0 . . ?
C5_6 C4_6 H4_6 120.0 . . ?
C4_6 C5_6 C6_6 120.0 . . ?
C4_6 C5_6 H5_6 120.0 . . ?
C6_6 C5_6 H5_6 120.0 . . ?
C5_6 C6_6 C1_6 120.0 . . ?
C5_6 C6_6 H6_6 120.0 . . ?
C1_6 C6_6 H6_6 120.0 . . ?
C2B_6 C1B_6 C6B_6 120.0 . . ?
C2B_6 C1B_6 Cl1B_6 124(2) . . ?
C6B_6 C1B_6 Cl1B_6 116(2) . . ?
C3B_6 C2B_6 C1B_6 120.0 . . ?
C3B_6 C2B_6 H2B_6 120.0 . . ?
C1B_6 C2B_6 H2B_6 120.0 . . ?
C4B_6 C3B_6 C2B_6 120.0 . . ?
C4B_6 C3B_6 H3B_6 120.0 . . ?
C2B_6 C3B_6 H3B_6 120.0 . . ?
C3B_6 C4B_6 C5B_6 120.0 . . ?
C3B_6 C4B_6 H4B_6 120.0 . . ?
C5B_6 C4B_6 H4B_6 120.0 . . ?
C6B_6 C5B_6 C4B_6 120.0 . . ?
C6B_6 C5B_6 H5B_6 120.0 . . ?
C4B_6 C5B_6 H5B_6 120.0 . . ?
C5B_6 C6B_6 C1B_6 120.0 . . ?
C5B_6 C6B_6 H6B_6 120.0 . . ?
C1B_6 C6B_6 H6B_6 120.0 . . ?
C2C_6 C1C_6 C6C_6 120.0 . . ?
C2C_6 C1C_6 Cl1C_6 127(2) . . ?
C6C_6 C1C_6 Cl1C_6 113(2) . . ?
C3C_6 C2C_6 C1C_6 120.0 . . ?
C3C_6 C2C_6 H2C_6 120.0 . . ?
C1C_6 C2C_6 H2C_6 120.0 . . ?
C2C_6 C3C_6 C4C_6 120.0 . . ?
C2C_6 C3C_6 H3C_6 120.0 . . ?
C4C_6 C3C_6 H3C_6 120.0 . . ?
C3C_6 C4C_6 C5C_6 120.0 . . ?
C3C_6 C4C_6 H4C_6 120.0 . . ?
C5C_6 C4C_6 H4C_6 120.0 . . ?
C6C_6 C5C_6 C4C_6 120.0 . . ?
C6C_6 C5C_6 H5C_6 120.0 . . ?
C4C_6 C5C_6 H5C_6 120.0 . . ?
C5C_6 C6C_6 C1C_6 120.0 . . ?
C5C_6 C6C_6 H6C_6 120.0 . . ?
C1C_6 C6C_6 H6C_6 120.0 . . ?
C2_7 C1_7 C6_7 120.0 . . ?
C2_7 C1_7 Cl1_7 122.6(13) . . ?
C6_7 C1_7 Cl1_7 117.4(13) . . ?
C3_7 C2_7 C1_7 120.0 . . ?
C3_7 C2_7 H2_7 120.0 . . ?
C1_7 C2_7 H2_7 120.0 . . ?
C2_7 C3_7 C4_7 120.0 . . ?
C2_7 C3_7 H3_7 120.0 . . ?
C4_7 C3_7 H3_7 120.0 . . ?
C5_7 C4_7 C3_7 120.0 . . ?
C5_7 C4_7 H4_7 120.0 . . ?
C3_7 C4_7 H4_7 120.0 . . ?
C4_7 C5_7 C6_7 120.0 . . ?
C4_7 C5_7 H5_7 120.0 . . ?
C6_7 C5_7 H5_7 120.0 . . ?
C5_7 C6_7 C1_7 120.0 . . ?
C5_7 C6_7 H6_7 120.0 . . ?
C1_7 C6_7 H6_7 120.0 . . ?
C2B_7 C1B_7 C6B_7 120.0 . . ?
C2B_7 C1B_7 Cl1B_7 123(3) . . ?
C6B_7 C1B_7 Cl1B_7 117(3) . . ?
C1B_7 C2B_7 C3B_7 120.0 . . ?
C1B_7 C2B_7 H2B_7 120.0 . . ?
C3B_7 C2B_7 H2B_7 120.0 . . ?
C4B_7 C3B_7 C2B_7 120.0 . . ?
C4B_7 C3B_7 H3B_7 120.0 . . ?
C2B_7 C3B_7 H3B_7 120.0 . . ?
C3B_7 C4B_7 C5B_7 120.0 . . ?
C3B_7 C4B_7 H4B_7 120.0 . . ?
C5B_7 C4B_7 H4B_7 120.0 . . ?
C6B_7 C5B_7 C4B_7 120.0 . . ?
C6B_7 C5B_7 H5B_7 120.0 . . ?
C4B_7 C5B_7 H5B_7 120.0 . . ?
C5B_7 C6B_7 C1B_7 120.0 . . ?
C5B_7 C6B_7 H6B_7 120.0 . . ?
C1B_7 C6B_7 H6B_7 120.0 . . ?
C2C_7 C1C_7 C6C_7 120.0 . . ?
C2C_7 C1C_7 Cl1C_7 122(2) . . ?
C6C_7 C1C_7 Cl1C_7 118(2) . . ?
C1C_7 C2C_7 C3C_7 120.0 . . ?
C1C_7 C2C_7 H2C_7 120.0 . . ?
C3C_7 C2C_7 H2C_7 120.0 . . ?
C4C_7 C3C_7 C2C_7 120.0 . . ?
C4C_7 C3C_7 H3C_7 120.0 . . ?
C2C_7 C3C_7 H3C_7 120.0 . . ?
C3C_7 C4C_7 C5C_7 120.0 . . ?
C3C_7 C4C_7 H4C_7 120.0 . . ?
C5C_7 C4C_7 H4C_7 120.0 . . ?
C4C_7 C5C_7 C6C_7 120.0 . . ?
C4C_7 C5C_7 H5C_7 120.0 . . ?
C6C_7 C5C_7 H5C_7 120.0 . . ?
C5C_7 C6C_7 C1C_7 120.0 . . ?
C5C_7 C6C_7 H6C_7 120.0 . . ?
C1C_7 C6C_7 H6C_7 120.0 . . ?
C1D_7 Cl1D_7 Cl1E_7 83.4(18) . . ?
C1D_7 Cl1D_7 C2E_7 14(2) . . ?
Cl1E_7 Cl1D_7 C2E_7 84.2(18) . . ?
C1D_7 Cl1D_7 C1E_7 38.6(16) . . ?
Cl1E_7 Cl1D_7 C1E_7 46.8(11) . . ?
C2E_7 Cl1D_7 C1E_7 37.3(9) . . ?
C2E_7 C1D_7 C2D_7 34(7) . . ?
C2E_7 C1D_7 C6D_7 109(6) . . ?
C2D_7 C1D_7 C6D_7 120.0 . . ?
C2E_7 C1D_7 C1E_7 76(6) . . ?
C2D_7 C1D_7 C1E_7 110(3) . . ?
C6D_7 C1D_7 C1E_7 63(3) . . ?
C2E_7 C1D_7 Cl1D_7 124(7) . . ?
C2D_7 C1D_7 Cl1D_7 125(2) . . ?
C6D_7 C1D_7 Cl1D_7 115(2) . . ?
C1E_7 C1D_7 Cl1D_7 94(2) . . ?
C2E_7 C1D_7 C3E_7 30(5) . . ?
C2D_7 C1D_7 C3E_7 25(3) . . ?
C6D_7 C1D_7 C3E_7 96(3) . . ?
C1E_7 C1D_7 C3E_7 94(3) . . ?
Cl1D_7 C1D_7 C3E_7 149(4) . . ?
C3E_7 C2D_7 C2E_7 101(8) . . ?
C3E_7 C2D_7 C3D_7 17(7) . . ?
C2E_7 C2D_7 C3D_7 114(4) . . ?
C3E_7 C2D_7 C1D_7 111(5) . . ?
C2E_7 C2D_7 C1D_7 20(5) . . ?
C3D_7 C2D_7 C1D_7 120.0 . . ?
C3E_7 C3D_7 C4E_7 90(10) . . ?
C3E_7 C3D_7 C2D_7 23(10) . . ?
C4E_7 C3D_7 C2D_7 113(3) . . ?
C3E_7 C3D_7 C4D_7 107(8) . . ?
C4E_7 C3D_7 C4D_7 59(4) . . ?
C2D_7 C3D_7 C4D_7 120.0 . . ?
C3E_7 C3D_7 C2E_7 16(7) . . ?
C4E_7 C3D_7 C2E_7 94(5) . . ?
C2D_7 C3D_7 C2E_7 26.1(19) . . ?
C4D_7 C3D_7 C2E_7 95.4(19) . . ?
C4E_7 C4D_7 C5D_7 115(4) . . ?
C4E_7 C4D_7 C3D_7 55(6) . . ?
C5D_7 C4D_7 C3D_7 120.0 . . ?
C4E_7 C4D_7 C3E_7 54(3) . . ?
C5D_7 C4D_7 C3E_7 100.2(19) . . ?
C3D_7 C4D_7 C3E_7 21(2) . . ?
C4E_7 C4D_7 C5E_7 43(3) . . ?
C5D_7 C4D_7 C5E_7 78(4) . . ?
C3D_7 C4D_7 C5E_7 92(4) . . ?
C3E_7 C4D_7 C5E_7 81(3) . . ?
C4E_7 C4D_7 H4D_7 145.2 . . ?
C5D_7 C4D_7 H4D_7 92.2 . . ?
C3D_7 C4D_7 H4D_7 130.7 . . ?
C3E_7 C4D_7 H4D_7 146.2 . . ?
C5E_7 C4D_7 H4D_7 132.9 . . ?
C4D_7 C5D_7 C6D_7 120.0 . . ?
C4D_7 C5D_7 H5D_7 120.0 . . ?
C6D_7 C5D_7 H5D_7 120.0 . . ?
C5D_7 C6D_7 C1D_7 120.0 . . ?
C5D_7 C6D_7 C1E_7 111(2) . . ?
C1D_7 C6D_7 C1E_7 59(3) . . ?
C5D_7 C6D_7 C2E_7 103.6(19) . . ?
C1D_7 C6D_7 C2E_7 19(2) . . ?
C1E_7 C6D_7 C2E_7 52(2) . . ?
C5D_7 C6D_7 H6D_7 87.7 . . ?
C1D_7 C6D_7 H6D_7 143.4 . . ?
C1E_7 C6D_7 H6D_7 136.4 . . ?
C2E_7 C6D_7 H6D_7 162.1 . . ?
C1E_7 Cl1E_7 Cl1D_7 73.8(19) . . ?
C2E_7 C1E_7 C6E_7 120.0 . . ?
C2E_7 C1E_7 C1D_7 24(3) . . ?
C6E_7 C1E_7 C1D_7 136(2) . . ?
C2E_7 C1E_7 C6D_7 72(3) . . ?
C6E_7 C1E_7 C6D_7 97(3) . . ?
C1D_7 C1E_7 C6D_7 58(2) . . ?
C2E_7 C1E_7 Cl1E_7 123(2) . . ?
C6E_7 C1E_7 Cl1E_7 117(2) . . ?
C1D_7 C1E_7 Cl1E_7 104(3) . . ?
C6D_7 C1E_7 Cl1E_7 102(2) . . ?
C2E_7 C1E_7 Cl1D_7 64(2) . . ?
C6E_7 C1E_7 Cl1D_7 176(2) . . ?
C1D_7 C1E_7 Cl1D_7 47.8(17) . . ?
C6D_7 C1E_7 Cl1D_7 85(3) . . ?
Cl1E_7 C1E_7 Cl1D_7 59.4(15) . . ?
C1D_7 C2E_7 C2D_7 127(10) . . ?
C1D_7 C2E_7 C3E_7 137(6) . . ?
C2D_7 C2E_7 C3E_7 37(5) . . ?
C1D_7 C2E_7 C1E_7 79(6) . . ?
C2D_7 C2E_7 C1E_7 153(7) . . ?
C3E_7 C2E_7 C1E_7 120.0 . . ?
C1D_7 C2E_7 C6D_7 52(6) . . ?
C2D_7 C2E_7 C6D_7 131(6) . . ?
C3E_7 C2E_7 C6D_7 105(2) . . ?
C1E_7 C2E_7 C6D_7 56(3) . . ?
C1D_7 C2E_7 C3D_7 130(9) . . ?
C2D_7 C2E_7 C3D_7 40(2) . . ?
C3E_7 C2E_7 C3D_7 7(4) . . ?
C1E_7 C2E_7 C3D_7 120(3) . . ?
C6D_7 C2E_7 C3D_7 99(3) . . ?
C1D_7 C2E_7 Cl1D_7 42(5) . . ?
C2D_7 C2E_7 Cl1D_7 125(5) . . ?
C3E_7 C2E_7 Cl1D_7 161(2) . . ?
C1E_7 C2E_7 Cl1D_7 79(2) . . ?
C6D_7 C2E_7 Cl1D_7 87(3) . . ?
C3D_7 C2E_7 Cl1D_7 161(4) . . ?
C3D_7 C3E_7 C2D_7 140(10) . . ?
C3D_7 C3E_7 C2E_7 156(10) . . ?
C2D_7 C3E_7 C2E_7 43(4) . . ?
C3D_7 C3E_7 C4E_7 63(10) . . ?
C2D_7 C3E_7 C4E_7 157(8) . . ?
C2E_7 C3E_7 C4E_7 120.0 . . ?
C3D_7 C3E_7 C4D_7 52(7) . . ?
C2D_7 C3E_7 C4D_7 142(9) . . ?
C2E_7 C3E_7 C4D_7 110(3) . . ?
C4E_7 C3E_7 C4D_7 48(3) . . ?
C3D_7 C3E_7 C1D_7 145(10) . . ?
C2D_7 C3E_7 C1D_7 44(3) . . ?
C2E_7 C3E_7 C1D_7 12(2) . . ?
C4E_7 C3E_7 C1D_7 123.1(19) . . ?
C4D_7 C3E_7 C1D_7 103(4) . . ?
C3D_7 C4E_7 C4D_7 67(5) . . ?
C3D_7 C4E_7 C5E_7 143(3) . . ?
C4D_7 C4E_7 C5E_7 97(5) . . ?
C3D_7 C4E_7 C3E_7 27(3) . . ?
C4D_7 C4E_7 C3E_7 78(4) . . ?
C5E_7 C4E_7 C3E_7 120.0 . . ?
C6E_7 C5E_7 C4E_7 120.0 . . ?
C6E_7 C5E_7 C4D_7 106.8(19) . . ?
C4E_7 C5E_7 C4D_7 40(3) . . ?
C6E_7 C5E_7 H5E_7 120.0 . . ?
C4E_7 C5E_7 H5E_7 120.0 . . ?
C4D_7 C5E_7 H5E_7 118.7 . . ?
C5E_7 C6E_7 C1E_7 120.0 . . ?
C5E_7 C6E_7 H6E_7 120.0 . . ?
C1E_7 C6E_7 H6E_7 120.0 . . ?
C2F_7 C1F_7 C6F_7 120.0 . . ?
C2F_7 C1F_7 Cl1F_7 124(2) . . ?
C6F_7 C1F_7 Cl1F_7 116(2) . . ?
C3F_7 C2F_7 C1F_7 120.0 . . ?
C3F_7 C2F_7 H2F_7 120.0 . . ?
C1F_7 C2F_7 H2F_7 120.0 . . ?
C4F_7 C3F_7 C2F_7 120.0 . . ?
C4F_7 C3F_7 H3F_7 120.0 . . ?
C2F_7 C3F_7 H3F_7 120.0 . . ?
C5F_7 C4F_7 C3F_7 120.0 . . ?
C5F_7 C4F_7 H4F_7 120.0 . . ?
C3F_7 C4F_7 H4F_7 120.0 . . ?
C4F_7 C5F_7 C6F_7 120.0 . . ?
C4F_7 C5F_7 H5F_7 120.0 . . ?
C6F_7 C5F_7 H5F_7 120.0 . . ?
C5F_7 C6F_7 C1F_7 120.0 . . ?
C5F_7 C6F_7 H6F_7 120.0 . . ?
C1F_7 C6F_7 H6F_7 120.0 . . ?
C6_8 C1_8 C2_8 111(2) . . ?
C6_8 C1_8 Cl1_8 120(2) . . ?
C2_8 C1_8 Cl1_8 124(3) . . ?
C3_8 C2_8 C1_8 120(2) . . ?
C3_8 C2_8 H2_8 119.8 . . ?
C1_8 C2_8 H2_8 119.8 . . ?
C2_8 C3_8 C4_8 122(2) . . ?
C2_8 C3_8 H3_8 118.8 . . ?
C4_8 C3_8 H3_8 118.8 . . ?
C5_8 C4_8 C3_8 118(2) . . ?
C5_8 C4_8 H4_8 121.2 . . ?
C3_8 C4_8 H4_8 121.2 . . ?
C4_8 C5_8 C6_8 115(2) . . ?
C4_8 C5_8 H5_8 122.5 . . ?
C6_8 C5_8 H5_8 122.5 . . ?
C1_8 C6_8 C5_8 129(2) . . ?
C1_8 C6_8 H6_8 115.7 . . ?
C5_8 C6_8 H6_8 115.7 . . ?
C2B_8 C1B_8 C6B_8 120.0 . . ?
C2B_8 C1B_8 Cl1B_8 123(3) . . ?
C6B_8 C1B_8 Cl1B_8 116(3) . . ?
C3B_8 C2B_8 C1B_8 120.00(5) . . ?
C3B_8 C2B_8 H2B_8 120.0 . . ?
C1B_8 C2B_8 H2B_8 120.0 . . ?
C4B_8 C3B_8 C2B_8 120.0 . . ?
C4B_8 C3B_8 H3B_8 120.0 . . ?
C2B_8 C3B_8 H3B_8 120.0 . . ?
C3B_8 C4B_8 C5B_8 120.0 . . ?
C3B_8 C4B_8 H4B_8 120.0 . . ?
C5B_8 C4B_8 H4B_8 120.0 . . ?
C6B_8 C5B_8 C4B_8 120.0 . . ?
C6B_8 C5B_8 H5B_8 120.0 . . ?
C4B_8 C5B_8 H5B_8 120.0 . . ?
C5B_8 C6B_8 C1B_8 120.0 . . ?
C5B_8 C6B_8 H6B_8 120.0 . . ?
C1B_8 C6B_8 H6B_8 120.0 . . ?
C8_5 C1_9 C2_9 111(5) . . ?
C8_5 C1_9 H1A_9 9.8 . . ?
C2_9 C1_9 H1A_9 109.5 . . ?
C8_5 C1_9 H1B_9 116.8 . . ?
C2_9 C1_9 H1B_9 109.5 . . ?
H1A_9 C1_9 H1B_9 109.5 . . ?
C8_5 C1_9 H1C_9 100.2 . . ?
C2_9 C1_9 H1C_9 109.5 . . ?
H1A_9 C1_9 H1C_9 109.5 . . ?
H1B_9 C1_9 H1C_9 109.5 . . ?
C3_9 C2_9 C1_9 111(5) . . ?
C3_9 C2_9 H2A_9 109.3 . . ?
C1_9 C2_9 H2A_9 109.3 . . ?
C3_9 C2_9 H2B_9 109.3 . . ?
C1_9 C2_9 H2B_9 109.3 . . ?
H2A_9 C2_9 H2B_9 108.0 . . ?
C4_9 C3_9 C2_9 115(5) . . ?
C4_9 C3_9 H3A_9 108.6 . . ?
C2_9 C3_9 H3A_9 108.6 . . ?
C4_9 C3_9 H3B_9 108.6 . . ?
C2_9 C3_9 H3B_9 108.6 . . ?
H3A_9 C3_9 H3B_9 107.6 . . ?
C3_9 C4_9 C5_9 116(5) . . ?
C3_9 C4_9 H4A_9 108.3 . . ?
C5_9 C4_9 H4A_9 108.3 . . ?
C3_9 C4_9 H4B_9 108.3 . . ?
C5_9 C4_9 H4B_9 108.3 . . ?
H4A_9 C4_9 H4B_9 107.4 . . ?
C4_9 C5_9 H5A_9 109.5 . . ?
C4_9 C5_9 H5B_9 109.5 . . ?
H5A_9 C5_9 H5B_9 109.5 . . ?
C4_9 C5_9 H5C_9 109.5 . . ?
H5A_9 C5_9 H5C_9 109.5 . . ?
H5B_9 C5_9 H5C_9 109.5 . . ?
C2B_9 C1B_9 C6B_9 120.00(6) . . ?
C2B_9 C1B_9 Cl1B_9 123(3) . . ?
C6B_9 C1B_9 Cl1B_9 117(3) . . ?
C3B_9 C2B_9 C1B_9 120.00(12) . . ?
C3B_9 C2B_9 H2BA_9 120.0 . . ?
C1B_9 C2B_9 H2BA_9 120.0 . . ?
C2B_9 C3B_9 C4B_9 120.00(14) . . ?
C2B_9 C3B_9 H3BA_9 120.0 . . ?
C4B_9 C3B_9 H3BA_9 120.0 . . ?
C5B_9 C4B_9 C3B_9 120.00(12) . . ?
C5B_9 C4B_9 H4BA_9 120.0 . . ?
C3B_9 C4B_9 H4BA_9 120.0 . . ?
C6B_9 C5B_9 C4B_9 120.00(10) . . ?
C6B_9 C5B_9 H5BA_9 120.0 . . ?
C4B_9 C5B_9 H5BA_9 120.0 . . ?
C5B_9 C6B_9 C1B_9 120.00(8) . . ?
C5B_9 C6B_9 H6B_9 120.0 . . ?
C1B_9 C6B_9 H6B_9 120.0 . . ?
 
loop_
 _geom_torsion_atom_site_label_1
 _geom_torsion_atom_site_label_2
 _geom_torsion_atom_site_label_3
 _geom_torsion_atom_site_label_4
 _geom_torsion
 _geom_torsion_site_symmetry_1
 _geom_torsion_site_symmetry_2
 _geom_torsion_site_symmetry_3
 _geom_torsion_site_symmetry_4
 _geom_torsion_publ_flag
O3_1 Cu3_1 O2_1 Cu2_1 -177.6(3) . . . . ?
N4_1 Cu3_1 O2_1 Cu2_1 11.8(3) . . . . ?
O24_1 Cu25_1 O25_1 Cu26_1 -163.6(3) . . . . ?
N49_1 Cu25_1 O25_1 Cu26_1 20.7(3) . . . . ?
O29_1 Cu30_1 O30_1 Cu31_1 -173.3(3) . . . . ?
N59_1 Cu30_1 O30_1 Cu31_1 13.7(4) . . . . ?
C1_1 N1_1 N2_1 C3_1 1.4(10) . . . . ?
Cu1_1 N1_1 N2_1 C3_1 173.5(6) . . . . ?
C1_1 N1_1 N2_1 Cu2_1 -170.4(7) . . . . ?
Cu1_1 N1_1 N2_1 Cu2_1 1.7(8) . . . . ?
C4_1 N3_1 N4_1 C6_1 0.1(8) . . . . ?
Cu2_1 N3_1 N4_1 C6_1 -177.1(5) . . . . ?
C4_1 N3_1 N4_1 Cu3_1 162.0(5) . . . . ?
Cu2_1 N3_1 N4_1 Cu3_1 -15.2(7) . . . . ?
C7_1 N5_1 N6_1 C9_1 -0.4(8) . . . . ?
Cu3_1 N5_1 N6_1 C9_1 167.3(5) . . . . ?
C7_1 N5_1 N6_1 Cu4_1 -164.4(5) . . . . ?
Cu3_1 N5_1 N6_1 Cu4_1 3.4(6) . . . . ?
C10_1 N7_1 N8_1 C12_1 1.3(7) . . . . ?
Cu4_1 N7_1 N8_1 C12_1 164.7(4) . . . . ?
C10_1 N7_1 N8_1 Cu5_1 -168.1(4) . . . . ?
Cu4_1 N7_1 N8_1 Cu5_1 -4.6(6) . . . . ?
C13_1 N9_1 N10_1 C15_1 -0.5(7) . . . . ?
Cu5_1 N9_1 N10_1 C15_1 170.5(4) . . . . ?
C13_1 N9_1 N10_1 Cu6_1 -167.9(5) . . . . ?
Cu5_1 N9_1 N10_1 Cu6_1 3.1(6) . . . . ?
C16_1 N11_1 N12_1 C18_1 -0.4(11) . . . . ?
Cu6_1 N11_1 N12_1 C18_1 178.4(8) . . . . ?
C16_1 N11_1 N12_1 Cu7_1 163.4(6) . . . . ?
Cu6_1 N11_1 N12_1 Cu7_1 -17.7(8) . . . . ?
C19_1 N13_1 N14_1 C21_1 0.3(8) . . . . ?
Cu7_1 N13_1 N14_1 C21_1 176.6(6) . . . . ?
C19_1 N13_1 N14_1 Cu8_1 -169.5(5) . . . . ?
Cu7_1 N13_1 N14_1 Cu8_1 6.8(7) . . . . ?
C22_1 N15_1 N16_1 C24_1 0.1(8) . . . . ?
Cu8_1 N15_1 N16_1 C24_1 165.2(5) . . . . ?
C22_1 N15_1 N16_1 Cu1_1 -168.6(5) . . . . ?
Cu8_1 N15_1 N16_1 Cu1_1 -3.5(7) . . . . ?
C25_1 N17_1 N18_1 C27_1 -0.7(8) . . . . ?
Cu9_1 N17_1 N18_1 C27_1 -165.0(5) . . . . ?
C25_1 N17_1 N18_1 Cu10_1 175.5(4) . . . . ?
Cu9_1 N17_1 N18_1 Cu10_1 11.2(7) . . . . ?
C28_1 N19_1 N20_1 C30_1 0.6(10) . . . . ?
Cu10_1 N19_1 N20_1 C30_1 176.2(7) . . . . ?
C28_1 N19_1 N20_1 Cu11_1 -163.1(6) . . . . ?
Cu10_1 N19_1 N20_1 Cu11_1 12.4(8) . . . . ?
C31_1 N21_1 N22_1 C33_1 -0.6(14) . . . . ?
Cu11_1 N21_1 N22_1 C33_1 -162.7(9) . . . . ?
C31_1 N21_1 N22_1 Cu12_1 177.4(8) . . . . ?
Cu11_1 N21_1 N22_1 Cu12_1 15.4(10) . . . . ?
C34_1 N23_1 N24_1 C36_1 0.8(12) . . . . ?
Cu12_1 N23_1 N24_1 C36_1 179.1(7) . . . . ?
C34_1 N23_1 N24_1 Cu13_1 -174.0(8) . . . . ?
Cu12_1 N23_1 N24_1 Cu13_1 4.3(10) . . . . ?
C37_1 N25_1 N26_1 C39_1 1.4(7) . . . . ?
Cu13_1 N25_1 N26_1 C39_1 179.9(4) . . . . ?
C37_1 N25_1 N26_1 Cu14_1 -157.1(4) . . . . ?
Cu13_1 N25_1 N26_1 Cu14_1 21.3(6) . . . . ?
C40_1 N27_1 N28_1 C42_1 -0.2(8) . . . . ?
Cu14_1 N27_1 N28_1 C42_1 -172.6(5) . . . . ?
C40_1 N27_1 N28_1 Cu15_1 166.9(5) . . . . ?
Cu14_1 N27_1 N28_1 Cu15_1 -5.5(6) . . . . ?
C43_1 N29_1 N30_1 C45_1 0.4(8) . . . . ?
Cu15_1 N29_1 N30_1 C45_1 178.2(5) . . . . ?
C43_1 N29_1 N30_1 Cu16_1 177.8(5) . . . . ?
Cu15_1 N29_1 N30_1 Cu16_1 -4.4(7) . . . . ?
C46_1 N31_1 N32_1 C48_1 0.5(7) . . . . ?
Cu16_1 N31_1 N32_1 C48_1 -162.6(5) . . . . ?
C46_1 N31_1 N32_1 Cu17_1 176.0(4) . . . . ?
Cu16_1 N31_1 N32_1 Cu17_1 12.9(6) . . . . ?
C49_1 N33_1 N34_1 C51_1 0.0(8) . . . . ?
Cu17_1 N33_1 N34_1 C51_1 170.5(5) . . . . ?
C49_1 N33_1 N34_1 Cu18_1 -168.2(5) . . . . ?
Cu17_1 N33_1 N34_1 Cu18_1 2.3(7) . . . . ?
C52_1 N35_1 N36_1 C54_1 0.3(8) . . . . ?
Cu18_1 N35_1 N36_1 C54_1 -161.3(5) . . . . ?
C52_1 N35_1 N36_1 Cu19_1 -177.8(5) . . . . ?
Cu18_1 N35_1 N36_1 Cu19_1 20.6(6) . . . . ?
C55_1 N37_1 N38_1 C57_1 2.4(11) . . . . ?
Cu19_1 N37_1 N38_1 C57_1 -173.1(6) . . . . ?
C55_1 N37_1 N38_1 Cu20_1 -174.4(8) . . . . ?
Cu19_1 N37_1 N38_1 Cu20_1 10.1(8) . . . . ?
C58_1 N39_1 N40_1 C60_1 -0.1(7) . . . . ?
Cu20_1 N39_1 N40_1 C60_1 179.0(4) . . . . ?
C58_1 N39_1 N40_1 Cu21_1 -162.0(4) . . . . ?
Cu20_1 N39_1 N40_1 Cu21_1 17.1(6) . . . . ?
C61_1 N41_1 N42_1 C63_1 -0.7(9) . . . . ?
Cu21_1 N41_1 N42_1 C63_1 -176.7(6) . . . . ?
C61_1 N41_1 N42_1 Cu22_1 168.8(6) . . . . ?
Cu21_1 N41_1 N42_1 Cu22_1 -7.2(8) . . . . ?
C64_1 N43_1 N44_1 C66_1 -0.1(9) . . . . ?
Cu22_1 N43_1 N44_1 C66_1 173.6(5) . . . . ?
C64_1 N43_1 N44_1 Cu9_1 178.1(6) . . . . ?
Cu22_1 N43_1 N44_1 Cu9_1 -8.2(8) . . . . ?
C67_1 N45_1 N46_1 C69_1 -0.3(9) . . . . ?
Cu23_1 N45_1 N46_1 C69_1 -179.3(6) . . . . ?
C67_1 N45_1 N46_1 Cu24_1 167.0(6) . . . . ?
Cu23_1 N45_1 N46_1 Cu24_1 -12.0(8) . . . . ?
C70_1 N47_1 N48_1 C72_1 -0.2(9) . . . . ?
Cu24_1 N47_1 N48_1 C72_1 -162.4(5) . . . . ?
C70_1 N47_1 N48_1 Cu25_1 168.1(6) . . . . ?
Cu24_1 N47_1 N48_1 Cu25_1 5.9(7) . . . . ?
C73_1 N49_1 N50_1 C75_1 -0.3(8) . . . . ?
Cu25_1 N49_1 N50_1 C75_1 164.2(4) . . . . ?
C73_1 N49_1 N50_1 Cu26_1 -179.9(5) . . . . ?
Cu25_1 N49_1 N50_1 Cu26_1 -15.3(6) . . . . ?
C76_1 N51_1 N52_1 C78_1 0.3(7) . . . . ?
Cu26_1 N51_1 N52_1 C78_1 179.8(4) . . . . ?
C76_1 N51_1 N52_1 Cu27_1 -175.6(4) . . . . ?
Cu26_1 N51_1 N52_1 Cu27_1 3.9(6) . . . . ?
C79_1 N53_1 N54_1 C81_1 0.4(7) . . . . ?
Cu27_1 N53_1 N54_1 C81_1 167.7(4) . . . . ?
C79_1 N53_1 N54_1 Cu28_1 -170.4(5) . . . . ?
Cu27_1 N53_1 N54_1 Cu28_1 -3.1(6) . . . . ?
C82_1 N55_1 N56_1 C84_1 -1.8(7) . . . . ?
Cu28_1 N55_1 N56_1 C84_1 -177.6(5) . . . . ?
C82_1 N55_1 N56_1 Cu29_1 171.4(4) . . . . ?
Cu28_1 N55_1 N56_1 Cu29_1 -4.4(6) . . . . ?
C85_1 N57_1 N58_1 C87_1 1.5(9) . . . . ?
Cu29_1 N57_1 N58_1 C87_1 -162.3(6) . . . . ?
C85_1 N57_1 N58_1 Cu30_1 172.8(6) . . . . ?
Cu29_1 N57_1 N58_1 Cu30_1 9.0(7) . . . . ?
C88_1 N59_1 N60_1 C90_1 0.0(9) . . . . ?
Cu30_1 N59_1 N60_1 C90_1 168.7(6) . . . . ?
C88_1 N59_1 N60_1 Cu31_1 -175.9(6) . . . . ?
Cu30_1 N59_1 N60_1 Cu31_1 -7.3(7) . . . . ?
C91_1 N61_1 N62_1 C93_1 -0.1(9) . . . . ?
Cu31_1 N61_1 N62_1 C93_1 -175.5(6) . . . . ?
C91_1 N61_1 N62_1 Cu32_1 177.8(5) . . . . ?
Cu31_1 N61_1 N62_1 Cu32_1 2.4(8) . . . . ?
C94_1 N63_1 N64_1 C96_1 0.9(12) . . . . ?
Cu32_1 N63_1 N64_1 C96_1 174.2(7) . . . . ?
C94_1 N63_1 N64_1 Cu23_1 -173.8(8) . . . . ?
Cu32_1 N63_1 N64_1 Cu23_1 -0.5(9) . . . . ?
N2_1 N1_1 C1_1 C2_1 -2.1(13) . . . . ?
Cu1_1 N1_1 C1_1 C2_1 -172.5(9) . . . . ?
N1_1 C1_1 C2_1 C3_1 1.9(15) . . . . ?
N1_1 N2_1 C3_1 C2_1 -0.3(11) . . . . ?
Cu2_1 N2_1 C3_1 C2_1 170.6(8) . . . . ?
C1_1 C2_1 C3_1 N2_1 -1.0(14) . . . . ?
N4_1 N3_1 C4_1 C5_1 0.2(10) . . . . ?
Cu2_1 N3_1 C4_1 C5_1 176.8(6) . . . . ?
N3_1 C4_1 C5_1 C6_1 -0.4(10) . . . . ?
N3_1 N4_1 C6_1 C5_1 -0.3(9) . . . . ?
Cu3_1 N4_1 C6_1 C5_1 -160.4(6) . . . . ?
C4_1 C5_1 C6_1 N4_1 0.4(10) . . . . ?
N6_1 N5_1 C7_1 C8_1 0.5(9) . . . . ?
Cu3_1 N5_1 C7_1 C8_1 -165.5(6) . . . . ?
N5_1 C7_1 C8_1 C9_1 -0.3(11) . . . . ?
N5_1 N6_1 C9_1 C8_1 0.3(9) . . . . ?
Cu4_1 N6_1 C9_1 C8_1 160.7(6) . . . . ?
C7_1 C8_1 C9_1 N6_1 0.0(11) . . . . ?
N8_1 N7_1 C10_1 C11_1 -1.1(8) . . . . ?
Cu4_1 N7_1 C10_1 C11_1 -162.2(5) . . . . ?
N7_1 C10_1 C11_1 C12_1 0.5(8) . . . . ?
N7_1 N8_1 C12_1 C11_1 -0.9(7) . . . . ?
Cu5_1 N8_1 C12_1 C11_1 166.6(5) . . . . ?
C10_1 C11_1 C12_1 N8_1 0.3(8) . . . . ?
N10_1 N9_1 C13_1 C14_1 -0.5(8) . . . . ?
Cu5_1 N9_1 C13_1 C14_1 -169.7(5) . . . . ?
N9_1 C13_1 C14_1 C15_1 1.3(9) . . . . ?
N9_1 N10_1 C15_1 C14_1 1.4(8) . . . . ?
Cu6_1 N10_1 C15_1 C14_1 167.6(5) . . . . ?
C13_1 C14_1 C15_1 N10_1 -1.6(9) . . . . ?
N12_1 N11_1 C16_1 C17_1 0.5(12) . . . . ?
Cu6_1 N11_1 C16_1 C17_1 -178.2(8) . . . . ?
N11_1 C16_1 C17_1 C18_1 -0.4(14) . . . . ?
N11_1 N12_1 C18_1 C17_1 0.2(14) . . . . ?
Cu7_1 N12_1 C18_1 C17_1 -161.0(9) . . . . ?
C16_1 C17_1 C18_1 N12_1 0.1(16) . . . . ?
N14_1 N13_1 C19_1 C20_1 -1.0(9) . . . . ?
Cu7_1 N13_1 C19_1 C20_1 -176.6(6) . . . . ?
N13_1 C19_1 C20_1 C21_1 1.3(10) . . . . ?
N13_1 N14_1 C21_1 C20_1 0.5(10) . . . . ?
Cu8_1 N14_1 C21_1 C20_1 168.4(6) . . . . ?
C19_1 C20_1 C21_1 N14_1 -1.1(11) . . . . ?
N16_1 N15_1 C22_1 C23_1 -0.3(10) . . . . ?
Cu8_1 N15_1 C22_1 C23_1 -162.9(6) . . . . ?
N15_1 C22_1 C23_1 C24_1 0.5(11) . . . . ?
N15_1 N16_1 C24_1 C23_1 0.2(10) . . . . ?
Cu1_1 N16_1 C24_1 C23_1 167.0(7) . . . . ?
C22_1 C23_1 C24_1 N16_1 -0.4(11) . . . . ?
N18_1 N17_1 C25_1 C26_1 -0.1(8) . . . . ?
Cu9_1 N17_1 C25_1 C26_1 162.6(5) . . . . ?
N17_1 C25_1 C26_1 C27_1 0.7(8) . . . . ?
N17_1 N18_1 C27_1 C26_1 1.2(8) . . . . ?
Cu10_1 N18_1 C27_1 C26_1 -174.3(5) . . . . ?
C25_1 C26_1 C27_1 N18_1 -1.2(8) . . . . ?
N20_1 N19_1 C28_1 C29_1 -1.2(11) . . . . ?
Cu10_1 N19_1 C28_1 C29_1 -176.0(7) . . . . ?
N19_1 C28_1 C29_1 C30_1 1.3(13) . . . . ?
N19_1 N20_1 C30_1 C29_1 0.2(12) . . . . ?
Cu11_1 N20_1 C30_1 C29_1 161.4(8) . . . . ?
C28_1 C29_1 C30_1 N20_1 -0.9(13) . . . . ?
N22_1 N21_1 C31_1 C32_1 2.5(15) . . . . ?
Cu11_1 N21_1 C31_1 C32_1 161.8(11) . . . . ?
N21_1 C31_1 C32_1 C33_1 -3.4(19) . . . . ?
N21_1 N22_1 C33_1 C32_1 -1.5(17) . . . . ?
Cu12_1 N22_1 C33_1 C32_1 -179.1(11) . . . . ?
C31_1 C32_1 C33_1 N22_1 3(2) . . . . ?
N24_1 N23_1 C34_1 C35_1 1.0(16) . . . . ?
Cu12_1 N23_1 C34_1 C35_1 -177.1(10) . . . . ?
N23_1 C34_1 C35_1 C36_1 -2.4(18) . . . . ?
N23_1 N24_1 C36_1 C35_1 -2.3(14) . . . . ?
Cu13_1 N24_1 C36_1 C35_1 171.6(9) . . . . ?
C34_1 C35_1 C36_1 N24_1 2.9(17) . . . . ?
N26_1 N25_1 C37_1 C38_1 -1.7(8) . . . . ?
Cu13_1 N25_1 C37_1 C38_1 -179.8(5) . . . . ?
N25_1 C37_1 C38_1 C39_1 1.3(8) . . . . ?
N25_1 N26_1 C39_1 C38_1 -0.6(7) . . . . ?
Cu14_1 N26_1 C39_1 C38_1 154.3(5) . . . . ?
C37_1 C38_1 C39_1 N26_1 -0.4(8) . . . . ?
N28_1 N27_1 C40_1 C41_1 1.0(9) . . . . ?
Cu14_1 N27_1 C40_1 C41_1 172.1(6) . . . . ?
N27_1 C40_1 C41_1 C42_1 -1.4(10) . . . . ?
N27_1 N28_1 C42_1 C41_1 -0.7(9) . . . . ?
Cu15_1 N28_1 C42_1 C41_1 -166.0(6) . . . . ?
C40_1 C41_1 C42_1 N28_1 1.3(10) . . . . ?
N30_1 N29_1 C43_1 C44_1 -0.5(8) . . . . ?
Cu15_1 N29_1 C43_1 C44_1 -177.8(5) . . . . ?
N29_1 C43_1 C44_1 C45_1 0.4(9) . . . . ?
N29_1 N30_1 C45_1 C44_1 -0.1(8) . . . . ?
Cu16_1 N30_1 C45_1 C44_1 -177.0(5) . . . . ?
C43_1 C44_1 C45_1 N30_1 -0.2(9) . . . . ?
N32_1 N31_1 C46_1 C47_1 -0.5(8) . . . . ?
Cu16_1 N31_1 C46_1 C47_1 160.4(5) . . . . ?
N31_1 C46_1 C47_1 C48_1 0.2(9) . . . . ?
N31_1 N32_1 C48_1 C47_1 -0.4(8) . . . . ?
Cu17_1 N32_1 C48_1 C47_1 -175.0(5) . . . . ?
C46_1 C47_1 C48_1 N32_1 0.1(9) . . . . ?
N34_1 N33_1 C49_1 C50_1 0.0(9) . . . . ?
Cu17_1 N33_1 C49_1 C50_1 -169.0(5) . . . . ?
N33_1 C49_1 C50_1 C51_1 -0.1(9) . . . . ?
N33_1 N34_1 C51_1 C50_1 -0.1(9) . . . . ?
Cu18_1 N34_1 C51_1 C50_1 166.2(6) . . . . ?
C49_1 C50_1 C51_1 N34_1 0.1(10) . . . . ?
N36_1 N35_1 C52_1 C53_1 0.4(8) . . . . ?
Cu18_1 N35_1 C52_1 C53_1 158.8(6) . . . . ?
N35_1 C52_1 C53_1 C54_1 -1.0(9) . . . . ?
N35_1 N36_1 C54_1 C53_1 -0.9(9) . . . . ?
Cu19_1 N36_1 C54_1 C53_1 176.6(6) . . . . ?
C52_1 C53_1 C54_1 N36_1 1.2(9) . . . . ?
N38_1 N37_1 C55_1 C56_1 -2.6(15) . . . . ?
Cu19_1 N37_1 C55_1 C56_1 172.2(9) . . . . ?
N37_1 C55_1 C56_1 C57_1 1.9(17) . . . . ?
N37_1 N38_1 C57_1 C56_1 -1.3(12) . . . . ?
Cu20_1 N38_1 C57_1 C56_1 175.1(9) . . . . ?
C55_1 C56_1 C57_1 N38_1 -0.3(15) . . . . ?
N40_1 N39_1 C58_1 C59_1 0.1(7) . . . . ?
Cu20_1 N39_1 C58_1 C59_1 -178.8(5) . . . . ?
N39_1 C58_1 C59_1 C60_1 -0.1(8) . . . . ?
N39_1 N40_1 C60_1 C59_1 0.1(7) . . . . ?
Cu21_1 N40_1 C60_1 C59_1 158.6(5) . . . . ?
C58_1 C59_1 C60_1 N40_1 0.0(7) . . . . ?
N42_1 N41_1 C61_1 C62_1 0.3(10) . . . . ?
Cu21_1 N41_1 C61_1 C62_1 175.5(7) . . . . ?
N41_1 C61_1 C62_1 C63_1 0.3(11) . . . . ?
N41_1 N42_1 C63_1 C62_1 0.9(11) . . . . ?
Cu22_1 N42_1 C63_1 C62_1 -166.9(7) . . . . ?
C61_1 C62_1 C63_1 N42_1 -0.7(12) . . . . ?
N44_1 N43_1 C64_1 C65_1 0.3(11) . . . . ?
Cu22_1 N43_1 C64_1 C65_1 -171.9(7) . . . . ?
N43_1 C64_1 C65_1 C66_1 -0.4(12) . . . . ?
N43_1 N44_1 C66_1 C65_1 -0.1(10) . . . . ?
Cu9_1 N44_1 C66_1 C65_1 -177.8(7) . . . . ?
C64_1 C65_1 C66_1 N44_1 0.3(11) . . . . ?
N46_1 N45_1 C67_1 C68_1 0.1(10) . . . . ?
Cu23_1 N45_1 C67_1 C68_1 178.9(7) . . . . ?
N45_1 C67_1 C68_1 C69_1 0.1(12) . . . . ?
N45_1 N46_1 C69_1 C68_1 0.3(11) . . . . ?
Cu24_1 N46_1 C69_1 C68_1 -164.9(7) . . . . ?
C67_1 C68_1 C69_1 N46_1 -0.3(12) . . . . ?
N48_1 N47_1 C70_1 C71_1 0.1(10) . . . . ?
Cu24_1 N47_1 C70_1 C71_1 158.7(7) . . . . ?
N47_1 C70_1 C71_1 C72_1 0.0(12) . . . . ?
N47_1 N48_1 C72_1 C71_1 0.2(10) . . . . ?
Cu25_1 N48_1 C72_1 C71_1 -165.7(7) . . . . ?
C70_1 C71_1 C72_1 N48_1 -0.1(11) . . . . ?
N50_1 N49_1 C73_1 C74_1 0.5(9) . . . . ?
Cu25_1 N49_1 C73_1 C74_1 -162.0(6) . . . . ?
N49_1 C73_1 C74_1 C75_1 -0.4(9) . . . . ?
N49_1 N50_1 C75_1 C74_1 0.1(8) . . . . ?
Cu26_1 N50_1 C75_1 C74_1 179.6(5) . . . . ?
C73_1 C74_1 C75_1 N50_1 0.2(8) . . . . ?
N52_1 N51_1 C76_1 C77_1 -0.2(7) . . . . ?
Cu26_1 N51_1 C76_1 C77_1 -179.6(5) . . . . ?
N51_1 C76_1 C77_1 C78_1 0.0(8) . . . . ?
N51_1 N52_1 C78_1 C77_1 -0.3(7) . . . . ?
Cu27_1 N52_1 C78_1 C77_1 174.9(5) . . . . ?
C76_1 C77_1 C78_1 N52_1 0.2(8) . . . . ?
N54_1 N53_1 C79_1 C80_1 0.7(8) . . . . ?
Cu27_1 N53_1 C79_1 C80_1 -163.6(5) . . . . ?
N53_1 C79_1 C80_1 C81_1 -1.5(9) . . . . ?
N53_1 N54_1 C81_1 C80_1 -1.4(8) . . . . ?
Cu28_1 N54_1 C81_1 C80_1 166.8(5) . . . . ?
C79_1 C80_1 C81_1 N54_1 1.8(8) . . . . ?
N56_1 N55_1 C82_1 C83_1 1.5(8) . . . . ?
Cu28_1 N55_1 C82_1 C83_1 176.8(5) . . . . ?
N55_1 C82_1 C83_1 C84_1 -0.7(9) . . . . ?
N55_1 N56_1 C84_1 C83_1 1.4(8) . . . . ?
Cu29_1 N56_1 C84_1 C83_1 -170.3(6) . . . . ?
C82_1 C83_1 C84_1 N56_1 -0.5(10) . . . . ?
N58_1 N57_1 C85_1 C86_1 -1.6(11) . . . . ?
Cu29_1 N57_1 C85_1 C86_1 158.7(7) . . . . ?
N57_1 C85_1 C86_1 C87_1 1.1(12) . . . . ?
N57_1 N58_1 C87_1 C86_1 -0.9(10) . . . . ?
Cu30_1 N58_1 C87_1 C86_1 -170.6(7) . . . . ?
C85_1 C86_1 C87_1 N58_1 -0.1(12) . . . . ?
N60_1 N59_1 C88_1 C89_1 -1.0(11) . . . . ?
Cu30_1 N59_1 C88_1 C89_1 -168.3(7) . . . . ?
N59_1 C88_1 C89_1 C90_1 1.5(12) . . . . ?
N59_1 N60_1 C90_1 C89_1 0.9(10) . . . . ?
Cu31_1 N60_1 C90_1 C89_1 176.1(7) . . . . ?
C88_1 C89_1 C90_1 N60_1 -1.5(12) . . . . ?
N62_1 N61_1 C91_1 C92_1 0.4(9) . . . . ?
Cu31_1 N61_1 C91_1 C92_1 174.9(6) . . . . ?
N61_1 C91_1 C92_1 C93_1 -0.5(9) . . . . ?
N61_1 N62_1 C93_1 C92_1 -0.3(10) . . . . ?
Cu32_1 N62_1 C93_1 C92_1 -177.7(6) . . . . ?
C91_1 C92_1 C93_1 N62_1 0.5(10) . . . . ?
N64_1 N63_1 C94_1 C95_1 -1.8(14) . . . . ?
Cu32_1 N63_1 C94_1 C95_1 -173.3(9) . . . . ?
N63_1 C94_1 C95_1 C96_1 1.9(16) . . . . ?
N63_1 N64_1 C96_1 C95_1 0.3(13) . . . . ?
Cu23_1 N64_1 C96_1 C95_1 173.6(9) . . . . ?
C94_1 C95_1 C96_1 N64_1 -1.3(15) . . . . ?
C5_3 N1_3 C1_3 C2_3 -68(3) . . . . ?
C13_3 N1_3 C1_3 C2_3 167(3) . . . . ?
C9_3 N1_3 C1_3 C2_3 57(3) . . . . ?
N1_3 C1_3 C2_3 C3_3 -177(2) . . . . ?
C1_3 C2_3 C3_3 C4_3 153(3) . . . . ?
C1_3 N1_3 C5_3 C6_3 -47(3) . . . . ?
C13_3 N1_3 C5_3 C6_3 62(3) . . . . ?
C9_3 N1_3 C5_3 C6_3 -175(2) . . . . ?
N1_3 C5_3 C6_3 C7_3 -169.7(18) . . . . ?
C5_3 C6_3 C7_3 C8_3 -173.7(18) . . . . ?
C1_3 N1_3 C9_3 C10_3 44(3) . . . . ?
C5_3 N1_3 C9_3 C10_3 171(3) . . . . ?
C13_3 N1_3 C9_3 C10_3 -58(3) . . . . ?
N1_3 C9_3 C10_3 C11_3 158(3) . . . . ?
C9_3 C10_3 C11_3 C12_3 167(4) . . . . ?
C1_3 N1_3 C13_3 C14_3 178(3) . . . . ?
C5_3 N1_3 C13_3 C14_3 60(3) . . . . ?
C9_3 N1_3 C13_3 C14_3 -65(3) . . . . ?
N1_3 C13_3 C14_3 C15_3 175(2) . . . . ?
C13_3 C14_3 C15_3 C16_3 -72(4) . . . . ?
C13B_3 N1B_3 C1B_3 C2B_3 164.3(18) . . . . ?
C9B_3 N1B_3 C1B_3 C2B_3 48(2) . . . . ?
C5B_3 N1B_3 C1B_3 C2B_3 -75(2) . . . . ?
N1B_3 C1B_3 C2B_3 C3B_3 175.9(17) . . . . ?
C1B_3 C2B_3 C3B_3 C4B_3 175(2) . . . . ?
C13B_3 N1B_3 C5B_3 C6B_3 63(2) . . . . ?
C1B_3 N1B_3 C5B_3 C6B_3 -50(2) . . . . ?
C9B_3 N1B_3 C5B_3 C6B_3 -174.3(16) . . . . ?
N1B_3 C5B_3 C6B_3 C7B_3 -161.1(16) . . . . ?
C5B_3 C6B_3 C7B_3 C8B_3 89(3) . . . . ?
C13B_3 N1B_3 C9B_3 C10B_3 -56(2) . . . . ?
C1B_3 N1B_3 C9B_3 C10B_3 57(2) . . . . ?
C5B_3 N1B_3 C9B_3 C10B_3 178.1(17) . . . . ?
N1B_3 C9B_3 C10B_3 C11B_3 -167.6(17) . . . . ?
C9B_3 C10B_3 C11B_3 C12B_3 78(3) . . . . ?
C1B_3 N1B_3 C13B_3 C14B_3 166.8(19) . . . . ?
C9B_3 N1B_3 C13B_3 C14B_3 -74(2) . . . . ?
C5B_3 N1B_3 C13B_3 C14B_3 51(2) . . . . ?
N1B_3 C13B_3 C14B_3 C15B_3 177(2) . . . . ?
C13B_3 C14B_3 C15B_3 C16B_3 161(2) . . . . ?
C13_4 N1_4 C1_4 C2_4 -70(4) . . . . ?
C9_4 N1_4 C1_4 C2_4 45(4) . . . . ?
C5_4 N1_4 C1_4 C2_4 168(3) . . . . ?
N1_4 C1_4 C2_4 C3_4 -166(3) . . . . ?
C1_4 C2_4 C3_4 C4_4 64(4) . . . . ?
C1_4 N1_4 C5_4 C6_4 151(3) . . . . ?
C13_4 N1_4 C5_4 C6_4 35(4) . . . . ?
C9_4 N1_4 C5_4 C6_4 -87(3) . . . . ?
N1_4 C5_4 C6_4 C7_4 -144(4) . . . . ?
C5_4 C6_4 C7_4 C8_4 -55(5) . . . . ?
C1_4 N1_4 C9_4 C10_4 65(6) . . . . ?
C13_4 N1_4 C9_4 C10_4 179(5) . . . . ?
C5_4 N1_4 C9_4 C10_4 -55(5) . . . . ?
N1_4 C9_4 C10_4 C11_4 175(4) . . . . ?
C9_4 C10_4 C11_4 C12_4 143(5) . . . . ?
C1_4 N1_4 C13_4 C14_4 -22(4) . . . . ?
C9_4 N1_4 C13_4 C14_4 -139(4) . . . . ?
C5_4 N1_4 C13_4 C14_4 95(4) . . . . ?
N1_4 C13_4 C14_4 C15_4 177(3) . . . . ?
C13_4 C14_4 C15_4 C16_4 -97(5) . . . . ?
C5_5 N1_5 C1_5 C2_5 -66(2) . . . . ?
C5_5 N1_5 C1_5 C2_5 173.9(17) 5_655 . . . ?
C1_5 N1_5 C1_5 C2_5 52.3(14) 5_655 . . . ?
N1_5 C1_5 C2_5 C3_5 173.0(16) . . . . ?
C1_5 C2_5 C3_5 C4_5 168.1(18) . . . . ?
C5_5 N1_5 C5_5 C6_5 57.7(14) 5_655 . . . ?
C1_5 N1_5 C5_5 C6_5 -60(2) . . . . ?
C1_5 N1_5 C5_5 C6_5 178.7(17) 5_655 . . . ?
N1_5 C5_5 C6_5 C7_5 -166.9(17) . . . . ?
C5_5 C6_5 C7_5 C8_5 -178.5(19) . . . . ?
C6_5 C7_5 C8_5 C1_9 -125(3) . . . . ?
C1B_5 N1B_5 C1B_5 C2B_5 -62(2) 5_655 . . . ?
C5B_5 N1B_5 C1B_5 C2B_5 45(4) . . . . ?
C5B_5 N1B_5 C1B_5 C2B_5 -177(3) 5_655 . . . ?
N1B_5 C1B_5 C2B_5 C3B_5 180(3) . . . . ?
C1B_5 C2B_5 C3B_5 C4B_5 172(3) . . . . ?
C1B_5 N1B_5 C5B_5 C6B_5 -180(3) 5_655 . . . ?
C1B_5 N1B_5 C5B_5 C6B_5 68(4) . . . . ?
C5B_5 N1B_5 C5B_5 C6B_5 -53(2) 5_655 . . . ?
N1B_5 C5B_5 C6B_5 C7B_5 156(3) . . . . ?
C5B_5 C6B_5 C7B_5 C8B_5 65(5) . . . . ?
C6_6 C1_6 C2_6 C3_6 0.0 . . . . ?
Cl1_6 C1_6 C2_6 C3_6 -175.9(11) . . . . ?
C1_6 C2_6 C3_6 C4_6 0.0 . . . . ?
C2_6 C3_6 C4_6 C5_6 0.0 . . . . ?
C3_6 C4_6 C5_6 C6_6 0.0 . . . . ?
C4_6 C5_6 C6_6 C1_6 0.0 . . . . ?
C2_6 C1_6 C6_6 C5_6 0.0 . . . . ?
Cl1_6 C1_6 C6_6 C5_6 176.2(10) . . . . ?
C6B_6 C1B_6 C2B_6 C3B_6 0.0 . . . . ?
Cl1B_6 C1B_6 C2B_6 C3B_6 -179.4(11) . . . . ?
C1B_6 C2B_6 C3B_6 C4B_6 0.0 . . . . ?
C2B_6 C3B_6 C4B_6 C5B_6 0.0 . . . . ?
C3B_6 C4B_6 C5B_6 C6B_6 0.0 . . . . ?
C4B_6 C5B_6 C6B_6 C1B_6 0.0 . . . . ?
C2B_6 C1B_6 C6B_6 C5B_6 0.0 . . . . ?
Cl1B_6 C1B_6 C6B_6 C5B_6 179.4(10) . . . . ?
C6C_6 C1C_6 C2C_6 C3C_6 0.0 . . . . ?
Cl1C_6 C1C_6 C2C_6 C3C_6 179.1(12) . . . . ?
C1C_6 C2C_6 C3C_6 C4C_6 0.0 . . . . ?
C2C_6 C3C_6 C4C_6 C5C_6 0.0 . . . . ?
C3C_6 C4C_6 C5C_6 C6C_6 0.0 . . . . ?
C4C_6 C5C_6 C6C_6 C1C_6 0.0 . . . . ?
C2C_6 C1C_6 C6C_6 C5C_6 0.0 . . . . ?
Cl1C_6 C1C_6 C6C_6 C5C_6 -179.3(11) . . . . ?
C6_7 C1_7 C2_7 C3_7 0.0 . . . . ?
Cl1_7 C1_7 C2_7 C3_7 178.8(10) . . . . ?
C1_7 C2_7 C3_7 C4_7 0.0 . . . . ?
C2_7 C3_7 C4_7 C5_7 0.0 . . . . ?
C3_7 C4_7 C5_7 C6_7 0.0 . . . . ?
C4_7 C5_7 C6_7 C1_7 0.0 . . . . ?
C2_7 C1_7 C6_7 C5_7 0.0 . . . . ?
Cl1_7 C1_7 C6_7 C5_7 -178.8(9) . . . . ?
C6B_7 C1B_7 C2B_7 C3B_7 0.0 . . . . ?
Cl1B_7 C1B_7 C2B_7 C3B_7 179.7(11) . . . . ?
C1B_7 C2B_7 C3B_7 C4B_7 0.0 . . . . ?
C2B_7 C3B_7 C4B_7 C5B_7 0.0 . . . . ?
C3B_7 C4B_7 C5B_7 C6B_7 0.0 . . . . ?
C4B_7 C5B_7 C6B_7 C1B_7 0.0 . . . . ?
C2B_7 C1B_7 C6B_7 C5B_7 0.0 . . . . ?
Cl1B_7 C1B_7 C6B_7 C5B_7 -179.8(11) . . . . ?
C6C_7 C1C_7 C2C_7 C3C_7 0.0 . . . . ?
Cl1C_7 C1C_7 C2C_7 C3C_7 179.3(11) . . . . ?
C1C_7 C2C_7 C3C_7 C4C_7 0.0 . . . . ?
C2C_7 C3C_7 C4C_7 C5C_7 0.0 . . . . ?
C3C_7 C4C_7 C5C_7 C6C_7 0.0 . . . . ?
C4C_7 C5C_7 C6C_7 C1C_7 0.0 . . . . ?
C2C_7 C1C_7 C6C_7 C5C_7 0.0 . . . . ?
Cl1C_7 C1C_7 C6C_7 C5C_7 -179.4(10) . . . . ?
Cl1E_7 Cl1D_7 C1D_7 C2E_7 93(8) . . . . ?
C1E_7 Cl1D_7 C1D_7 C2E_7 76(7) . . . . ?
Cl1E_7 Cl1D_7 C1D_7 C2D_7 134(3) . . . . ?
C2E_7 Cl1D_7 C1D_7 C2D_7 41(9) . . . . ?
C1E_7 Cl1D_7 C1D_7 C2D_7 117(4) . . . . ?
Cl1E_7 Cl1D_7 C1D_7 C6D_7 -45(3) . . . . ?
C2E_7 Cl1D_7 C1D_7 C6D_7 -138(9) . . . . ?
C1E_7 Cl1D_7 C1D_7 C6D_7 -62(3) . . . . ?
Cl1E_7 Cl1D_7 C1D_7 C1E_7 17(2) . . . . ?
C2E_7 Cl1D_7 C1D_7 C1E_7 -76(7) . . . . ?
Cl1E_7 Cl1D_7 C1D_7 C3E_7 120(6) . . . . ?
C2E_7 Cl1D_7 C1D_7 C3E_7 27(5) . . . . ?
C1E_7 Cl1D_7 C1D_7 C3E_7 103(6) . . . . ?
C2E_7 C1D_7 C2D_7 C3E_7 -62(11) . . . . ?
C6D_7 C1D_7 C2D_7 C3E_7 16(9) . . . . ?
C1E_7 C1D_7 C2D_7 C3E_7 -54(9) . . . . ?
Cl1D_7 C1D_7 C2D_7 C3E_7 -163(9) . . . . ?
C6D_7 C1D_7 C2D_7 C2E_7 78(12) . . . . ?
C1E_7 C1D_7 C2D_7 C2E_7 9(11) . . . . ?
Cl1D_7 C1D_7 C2D_7 C2E_7 -100(12) . . . . ?
C3E_7 C1D_7 C2D_7 C2E_7 62(12) . . . . ?
C2E_7 C1D_7 C2D_7 C3D_7 -78(12) . . . . ?
C6D_7 C1D_7 C2D_7 C3D_7 0.0 . . . . ?
C1E_7 C1D_7 C2D_7 C3D_7 -69(3) . . . . ?
Cl1D_7 C1D_7 C2D_7 C3D_7 -178.8(12) . . . . ?
C3E_7 C1D_7 C2D_7 C3D_7 -16(9) . . . . ?
C2E_7 C2D_7 C3D_7 C3E_7 39(18) . . . . ?
C1D_7 C2D_7 C3D_7 C3E_7 60(22) . . . . ?
C3E_7 C2D_7 C3D_7 C4E_7 6(19) . . . . ?
C2E_7 C2D_7 C3D_7 C4E_7 45(6) . . . . ?
C1D_7 C2D_7 C3D_7 C4E_7 66(5) . . . . ?
C3E_7 C2D_7 C3D_7 C4D_7 -60(22) . . . . ?
C2E_7 C2D_7 C3D_7 C4D_7 -21(5) . . . . ?
C1D_7 C2D_7 C3D_7 C4D_7 0.0 . . . . ?
C3E_7 C2D_7 C3D_7 C2E_7 -39(18) . . . . ?
C1D_7 C2D_7 C3D_7 C2E_7 21(5) . . . . ?
C3E_7 C3D_7 C4D_7 C4E_7 80(14) . . . . ?
C2D_7 C3D_7 C4D_7 C4E_7 100(4) . . . . ?
C2E_7 C3D_7 C4D_7 C4E_7 91(5) . . . . ?
C3E_7 C3D_7 C4D_7 C5D_7 -21(11) . . . . ?
C4E_7 C3D_7 C4D_7 C5D_7 -100(4) . . . . ?
C2D_7 C3D_7 C4D_7 C5D_7 0.0 . . . . ?
C2E_7 C3D_7 C4D_7 C5D_7 -9(2) . . . . ?
C4E_7 C3D_7 C4D_7 C3E_7 -80(14) . . . . ?
C2D_7 C3D_7 C4D_7 C3E_7 21(11) . . . . ?
C2E_7 C3D_7 C4D_7 C3E_7 12(9) . . . . ?
C3E_7 C3D_7 C4D_7 C5E_7 57(13) . . . . ?
C4E_7 C3D_7 C4D_7 C5E_7 -23.1(18) . . . . ?
C2D_7 C3D_7 C4D_7 C5E_7 77(2) . . . . ?
C2E_7 C3D_7 C4D_7 C5E_7 68(4) . . . . ?
C4E_7 C4D_7 C5D_7 C6D_7 -62(5) . . . . ?
C3D_7 C4D_7 C5D_7 C6D_7 0.0 . . . . ?
C3E_7 C4D_7 C5D_7 C6D_7 -7(4) . . . . ?
C5E_7 C4D_7 C5D_7 C6D_7 -86(3) . . . . ?
C4D_7 C5D_7 C6D_7 C1D_7 0.0 . . . . ?
C4D_7 C5D_7 C6D_7 C1E_7 66(3) . . . . ?
C4D_7 C5D_7 C6D_7 C2E_7 11(3) . . . . ?
C2E_7 C1D_7 C6D_7 C5D_7 35(8) . . . . ?
C2D_7 C1D_7 C6D_7 C5D_7 0.0 . . . . ?
C1E_7 C1D_7 C6D_7 C5D_7 98(3) . . . . ?
Cl1D_7 C1D_7 C6D_7 C5D_7 178.9(11) . . . . ?
C3E_7 C1D_7 C6D_7 C5D_7 7(4) . . . . ?
C2E_7 C1D_7 C6D_7 C1E_7 -63(7) . . . . ?
C2D_7 C1D_7 C6D_7 C1E_7 -98(3) . . . . ?
Cl1D_7 C1D_7 C6D_7 C1E_7 81(3) . . . . ?
C3E_7 C1D_7 C6D_7 C1E_7 -91(3) . . . . ?
C2D_7 C1D_7 C6D_7 C2E_7 -35(8) . . . . ?
C1E_7 C1D_7 C6D_7 C2E_7 63(7) . . . . ?
Cl1D_7 C1D_7 C6D_7 C2E_7 144(8) . . . . ?
C3E_7 C1D_7 C6D_7 C2E_7 -28(5) . . . . ?
C2D_7 C1D_7 C1E_7 C2E_7 -5(6) . . . . ?
C6D_7 C1D_7 C1E_7 C2E_7 -120(6) . . . . ?
Cl1D_7 C1D_7 C1E_7 C2E_7 124(7) . . . . ?
C3E_7 C1D_7 C1E_7 C2E_7 -25(4) . . . . ?
C2E_7 C1D_7 C1E_7 C6E_7 55(9) . . . . ?
C2D_7 C1D_7 C1E_7 C6E_7 50(4) . . . . ?
C6D_7 C1D_7 C1E_7 C6E_7 -64(4) . . . . ?
Cl1D_7 C1D_7 C1E_7 C6E_7 180(3) . . . . ?
C3E_7 C1D_7 C1E_7 C6E_7 30(6) . . . . ?
C2E_7 C1D_7 C1E_7 C6D_7 120(6) . . . . ?
C2D_7 C1D_7 C1E_7 C6D_7 114.5(16) . . . . ?
Cl1D_7 C1D_7 C1E_7 C6D_7 -116(2) . . . . ?
C3E_7 C1D_7 C1E_7 C6D_7 94(3) . . . . ?
C2E_7 C1D_7 C1E_7 Cl1E_7 -145(6) . . . . ?
C2D_7 C1D_7 C1E_7 Cl1E_7 -150(2) . . . . ?
C6D_7 C1D_7 C1E_7 Cl1E_7 96(2) . . . . ?
Cl1D_7 C1D_7 C1E_7 Cl1E_7 -20(2) . . . . ?
C3E_7 C1D_7 C1E_7 Cl1E_7 -170(2) . . . . ?
C2E_7 C1D_7 C1E_7 Cl1D_7 -124(7) . . . . ?
C2D_7 C1D_7 C1E_7 Cl1D_7 -130(3) . . . . ?
C6D_7 C1D_7 C1E_7 Cl1D_7 116(2) . . . . ?
C3E_7 C1D_7 C1E_7 Cl1D_7 -149(4) . . . . ?
C5D_7 C6D_7 C1E_7 C2E_7 -91(2) . . . . ?
C1D_7 C6D_7 C1E_7 C2E_7 22(2) . . . . ?
C5D_7 C6D_7 C1E_7 C6E_7 28(2) . . . . ?
C1D_7 C6D_7 C1E_7 C6E_7 141(2) . . . . ?
C2E_7 C6D_7 C1E_7 C6E_7 119.2(8) . . . . ?
C5D_7 C6D_7 C1E_7 C1D_7 -113.2(13) . . . . ?
C2E_7 C6D_7 C1E_7 C1D_7 -22(2) . . . . ?
C5D_7 C6D_7 C1E_7 Cl1E_7 148(2) . . . . ?
C1D_7 C6D_7 C1E_7 Cl1E_7 -99(3) . . . . ?
C2E_7 C6D_7 C1E_7 Cl1E_7 -121(3) . . . . ?
C5D_7 C6D_7 C1E_7 Cl1D_7 -155.1(17) . . . . ?
C1D_7 C6D_7 C1E_7 Cl1D_7 -41.9(16) . . . . ?
C2E_7 C6D_7 C1E_7 Cl1D_7 -64(2) . . . . ?
Cl1D_7 Cl1E_7 C1E_7 C2E_7 1(2) . . . . ?
Cl1D_7 Cl1E_7 C1E_7 C6E_7 -178(2) . . . . ?
Cl1D_7 Cl1E_7 C1E_7 C1D_7 17(2) . . . . ?
Cl1D_7 Cl1E_7 C1E_7 C6D_7 77(3) . . . . ?
C6D_7 C1D_7 C2E_7 C2D_7 -117(9) . . . . ?
C1E_7 C1D_7 C2E_7 C2D_7 -171(10) . . . . ?
Cl1D_7 C1D_7 C2E_7 C2D_7 104(10) . . . . ?
C3E_7 C1D_7 C2E_7 C2D_7 -48(9) . . . . ?
C2D_7 C1D_7 C2E_7 C3E_7 48(9) . . . . ?
C6D_7 C1D_7 C2E_7 C3E_7 -68(8) . . . . ?
C1E_7 C1D_7 C2E_7 C3E_7 -123(6) . . . . ?
Cl1D_7 C1D_7 C2E_7 C3E_7 152(4) . . . . ?
C2D_7 C1D_7 C2E_7 C1E_7 171(10) . . . . ?
C6D_7 C1D_7 C2E_7 C1E_7 55(4) . . . . ?
Cl1D_7 C1D_7 C2E_7 C1E_7 -85(5) . . . . ?
C3E_7 C1D_7 C2E_7 C1E_7 123(6) . . . . ?
C2D_7 C1D_7 C2E_7 C6D_7 117(9) . . . . ?
C1E_7 C1D_7 C2E_7 C6D_7 -55(4) . . . . ?
Cl1D_7 C1D_7 C2E_7 C6D_7 -140(8) . . . . ?
C3E_7 C1D_7 C2E_7 C6D_7 68(8) . . . . ?
C2D_7 C1D_7 C2E_7 C3D_7 51(9) . . . . ?
C6D_7 C1D_7 C2E_7 C3D_7 -65(10) . . . . ?
C1E_7 C1D_7 C2E_7 C3D_7 -120(8) . . . . ?
Cl1D_7 C1D_7 C2E_7 C3D_7 155(4) . . . . ?
C3E_7 C1D_7 C2E_7 C3D_7 3(4) . . . . ?
C2D_7 C1D_7 C2E_7 Cl1D_7 -104(10) . . . . ?
C6D_7 C1D_7 C2E_7 Cl1D_7 140(8) . . . . ?
C1E_7 C1D_7 C2E_7 Cl1D_7 85(5) . . . . ?
C3E_7 C1D_7 C2E_7 Cl1D_7 -152(4) . . . . ?
C3E_7 C2D_7 C2E_7 C1D_7 122(10) . . . . ?
C3D_7 C2D_7 C2E_7 C1D_7 112(10) . . . . ?
C3D_7 C2D_7 C2E_7 C3E_7 -11(7) . . . . ?
C1D_7 C2D_7 C2E_7 C3E_7 -122(10) . . . . ?
C3E_7 C2D_7 C2E_7 C1E_7 -39(22) . . . . ?
C3D_7 C2D_7 C2E_7 C1E_7 -50(16) . . . . ?
C1D_7 C2D_7 C2E_7 C1E_7 -161(23) . . . . ?
C3E_7 C2D_7 C2E_7 C6D_7 54(15) . . . . ?
C3D_7 C2D_7 C2E_7 C6D_7 43(9) . . . . ?
C1D_7 C2D_7 C2E_7 C6D_7 -68(12) . . . . ?
C3E_7 C2D_7 C2E_7 C3D_7 11(7) . . . . ?
C1D_7 C2D_7 C2E_7 C3D_7 -112(10) . . . . ?
C3E_7 C2D_7 C2E_7 Cl1D_7 175(4) . . . . ?
C3D_7 C2D_7 C2E_7 Cl1D_7 164(4) . . . . ?
C1D_7 C2D_7 C2E_7 Cl1D_7 52(9) . . . . ?
C6E_7 C1E_7 C2E_7 C1D_7 -139(7) . . . . ?
C6D_7 C1E_7 C2E_7 C1D_7 -51(6) . . . . ?
Cl1E_7 C1E_7 C2E_7 C1D_7 42(7) . . . . ?
Cl1D_7 C1E_7 C2E_7 C1D_7 43(5) . . . . ?
C6E_7 C1E_7 C2E_7 C2D_7 26(14) . . . . ?
C1D_7 C1E_7 C2E_7 C2D_7 165(20) . . . . ?
C6D_7 C1E_7 C2E_7 C2D_7 114(15) . . . . ?
Cl1E_7 C1E_7 C2E_7 C2D_7 -153(14) . . . . ?
Cl1D_7 C1E_7 C2E_7 C2D_7 -152(15) . . . . ?
C6E_7 C1E_7 C2E_7 C3E_7 0.0 . . . . ?
C1D_7 C1E_7 C2E_7 C3E_7 139(7) . . . . ?
C6D_7 C1E_7 C2E_7 C3E_7 88(3) . . . . ?
Cl1E_7 C1E_7 C2E_7 C3E_7 -178.8(11) . . . . ?
Cl1D_7 C1E_7 C2E_7 C3E_7 -178(2) . . . . ?
C6E_7 C1E_7 C2E_7 C6D_7 -88(3) . . . . ?
C1D_7 C1E_7 C2E_7 C6D_7 51(6) . . . . ?
Cl1E_7 C1E_7 C2E_7 C6D_7 93(3) . . . . ?
Cl1D_7 C1E_7 C2E_7 C6D_7 94(3) . . . . ?
C6E_7 C1E_7 C2E_7 C3D_7 -8(4) . . . . ?
C1D_7 C1E_7 C2E_7 C3D_7 131(10) . . . . ?
C6D_7 C1E_7 C2E_7 C3D_7 80(5) . . . . ?
Cl1E_7 C1E_7 C2E_7 C3D_7 173(4) . . . . ?
Cl1D_7 C1E_7 C2E_7 C3D_7 174(6) . . . . ?
C6E_7 C1E_7 C2E_7 Cl1D_7 178(2) . . . . ?
C1D_7 C1E_7 C2E_7 Cl1D_7 -43(5) . . . . ?
C6D_7 C1E_7 C2E_7 Cl1D_7 -94(3) . . . . ?
Cl1E_7 C1E_7 C2E_7 Cl1D_7 -1(2) . . . . ?
C5D_7 C6D_7 C2E_7 C1D_7 -149(7) . . . . ?
C1E_7 C6D_7 C2E_7 C1D_7 104(7) . . . . ?
C5D_7 C6D_7 C2E_7 C2D_7 -40(8) . . . . ?
C1D_7 C6D_7 C2E_7 C2D_7 109(13) . . . . ?
C1E_7 C6D_7 C2E_7 C2D_7 -147(8) . . . . ?
C5D_7 C6D_7 C2E_7 C3E_7 -10(2) . . . . ?
C1D_7 C6D_7 C2E_7 C3E_7 139(7) . . . . ?
C1E_7 C6D_7 C2E_7 C3E_7 -116.4(13) . . . . ?
C5D_7 C6D_7 C2E_7 C1E_7 106(2) . . . . ?
C1D_7 C6D_7 C2E_7 C1E_7 -104(7) . . . . ?
C5D_7 C6D_7 C2E_7 C3D_7 -14(3) . . . . ?
C1D_7 C6D_7 C2E_7 C3D_7 136(10) . . . . ?
C1E_7 C6D_7 C2E_7 C3D_7 -120(4) . . . . ?
C5D_7 C6D_7 C2E_7 Cl1D_7 -175.1(15) . . . . ?
C1D_7 C6D_7 C2E_7 Cl1D_7 -26(5) . . . . ?
C1E_7 C6D_7 C2E_7 Cl1D_7 79(3) . . . . ?
C4E_7 C3D_7 C3E_7 C2D_7 -175(18) . . . . ?
C4D_7 C3D_7 C3E_7 C2D_7 128(18) . . . . ?
C2E_7 C3D_7 C3E_7 C2D_7 82(36) . . . . ?
C4E_7 C3D_7 C3E_7 C2E_7 103(25) . . . . ?
C2D_7 C3D_7 C3E_7 C2E_7 -82(36) . . . . ?
C4D_7 C3D_7 C3E_7 C2E_7 46(29) . . . . ?
C2D_7 C3D_7 C3E_7 C4E_7 175(17) . . . . ?
C4D_7 C3D_7 C3E_7 C4E_7 -57(5) . . . . ?
C2E_7 C3D_7 C3E_7 C4E_7 -103(25) . . . . ?
C4E_7 C3D_7 C3E_7 C4D_7 57(5) . . . . ?
C2D_7 C3D_7 C3E_7 C4D_7 -128(18) . . . . ?
C2E_7 C3D_7 C3E_7 C4D_7 -46(29) . . . . ?
C4E_7 C3D_7 C3E_7 C1D_7 110(17) . . . . ?
C2D_7 C3D_7 C3E_7 C1D_7 -76(28) . . . . ?
C4D_7 C3D_7 C3E_7 C1D_7 52(21) . . . . ?
C2E_7 C3D_7 C3E_7 C1D_7 7(9) . . . . ?
C2E_7 C2D_7 C3E_7 C3D_7 -144(16) . . . . ?
C1D_7 C2D_7 C3E_7 C3D_7 -126(19) . . . . ?
C3D_7 C2D_7 C3E_7 C2E_7 144(16) . . . . ?
C1D_7 C2D_7 C3E_7 C2E_7 18(4) . . . . ?
C2E_7 C2D_7 C3E_7 C4E_7 48(23) . . . . ?
C3D_7 C2D_7 C3E_7 C4E_7 -168(38) . . . . ?
C1D_7 C2D_7 C3E_7 C4E_7 65(20) . . . . ?
C2E_7 C2D_7 C3E_7 C4D_7 -57(19) . . . . ?
C3D_7 C2D_7 C3E_7 C4D_7 88(30) . . . . ?
C1D_7 C2D_7 C3E_7 C4D_7 -39(17) . . . . ?
C2E_7 C2D_7 C3E_7 C1D_7 -18(4) . . . . ?
C3D_7 C2D_7 C3E_7 C1D_7 126(18) . . . . ?
C1D_7 C2E_7 C3E_7 C3D_7 19(24) . . . . ?
C2D_7 C2E_7 C3E_7 C3D_7 110(35) . . . . ?
C1E_7 C2E_7 C3E_7 C3D_7 -90(27) . . . . ?
C6D_7 C2E_7 C3E_7 C3D_7 -31(27) . . . . ?
Cl1D_7 C2E_7 C3E_7 C3D_7 96(28) . . . . ?
C1D_7 C2E_7 C3E_7 C2D_7 -91(14) . . . . ?
C1E_7 C2E_7 C3E_7 C2D_7 161(13) . . . . ?
C6D_7 C2E_7 C3E_7 C2D_7 -140(12) . . . . ?
C3D_7 C2E_7 C3E_7 C2D_7 -110(35) . . . . ?
Cl1D_7 C2E_7 C3E_7 C2D_7 -13(10) . . . . ?
C1D_7 C2E_7 C3E_7 C4E_7 108(9) . . . . ?
C2D_7 C2E_7 C3E_7 C4E_7 -161(13) . . . . ?
C1E_7 C2E_7 C3E_7 C4E_7 0.0 . . . . ?
C6D_7 C2E_7 C3E_7 C4E_7 59(3) . . . . ?
C3D_7 C2E_7 C3E_7 C4E_7 90(27) . . . . ?
Cl1D_7 C2E_7 C3E_7 C4E_7 -174(7) . . . . ?
C1D_7 C2E_7 C3E_7 C4D_7 56(9) . . . . ?
C2D_7 C2E_7 C3E_7 C4D_7 147(15) . . . . ?
C1E_7 C2E_7 C3E_7 C4D_7 -53(4) . . . . ?
C6D_7 C2E_7 C3E_7 C4D_7 6(4) . . . . ?
C3D_7 C2E_7 C3E_7 C4D_7 37(24) . . . . ?
Cl1D_7 C2E_7 C3E_7 C4D_7 133(8) . . . . ?
C2D_7 C2E_7 C3E_7 C1D_7 91(14) . . . . ?
C1E_7 C2E_7 C3E_7 C1D_7 -108(9) . . . . ?
C6D_7 C2E_7 C3E_7 C1D_7 -49(8) . . . . ?
C3D_7 C2E_7 C3E_7 C1D_7 -19(24) . . . . ?
Cl1D_7 C2E_7 C3E_7 C1D_7 78(10) . . . . ?
C4E_7 C4D_7 C3E_7 C3D_7 -85(14) . . . . ?
C5D_7 C4D_7 C3E_7 C3D_7 162(10) . . . . ?
C5E_7 C4D_7 C3E_7 C3D_7 -122(13) . . . . ?
C4E_7 C4D_7 C3E_7 C2D_7 150(12) . . . . ?
C5D_7 C4D_7 C3E_7 C2D_7 37(16) . . . . ?
C3D_7 C4D_7 C3E_7 C2D_7 -125(25) . . . . ?
C5E_7 C4D_7 C3E_7 C2D_7 112(13) . . . . ?
C4E_7 C4D_7 C3E_7 C2E_7 113(2) . . . . ?
C5D_7 C4D_7 C3E_7 C2E_7 0(5) . . . . ?
C3D_7 C4D_7 C3E_7 C2E_7 -162(14) . . . . ?
C5E_7 C4D_7 C3E_7 C2E_7 75(3) . . . . ?
C5D_7 C4D_7 C3E_7 C4E_7 -113(5) . . . . ?
C3D_7 C4D_7 C3E_7 C4E_7 85(14) . . . . ?
C5E_7 C4D_7 C3E_7 C4E_7 -37.4(18) . . . . ?
C4E_7 C4D_7 C3E_7 C1D_7 123(3) . . . . ?
C5D_7 C4D_7 C3E_7 C1D_7 10(5) . . . . ?
C3D_7 C4D_7 C3E_7 C1D_7 -152(15) . . . . ?
C5E_7 C4D_7 C3E_7 C1D_7 86(3) . . . . ?
C2E_7 C1D_7 C3E_7 C3D_7 -167(16) . . . . ?
C2D_7 C1D_7 C3E_7 C3D_7 117(26) . . . . ?
C6D_7 C1D_7 C3E_7 C3D_7 -50(21) . . . . ?
C1E_7 C1D_7 C3E_7 C3D_7 -113(19) . . . . ?
Cl1D_7 C1D_7 C3E_7 C3D_7 144(16) . . . . ?
C2E_7 C1D_7 C3E_7 C2D_7 76(14) . . . . ?
C6D_7 C1D_7 C3E_7 C2D_7 -166(8) . . . . ?
C1E_7 C1D_7 C3E_7 C2D_7 131(9) . . . . ?
Cl1D_7 C1D_7 C3E_7 C2D_7 27(14) . . . . ?
C2D_7 C1D_7 C3E_7 C2E_7 -76(14) . . . . ?
C6D_7 C1D_7 C3E_7 C2E_7 118(9) . . . . ?
C1E_7 C1D_7 C3E_7 C2E_7 55(7) . . . . ?
Cl1D_7 C1D_7 C3E_7 C2E_7 -49(8) . . . . ?
C2E_7 C1D_7 C3E_7 C4E_7 -79(10) . . . . ?
C2D_7 C1D_7 C3E_7 C4E_7 -155(12) . . . . ?
C6D_7 C1D_7 C3E_7 C4E_7 39(5) . . . . ?
C1E_7 C1D_7 C3E_7 C4E_7 -24(5) . . . . ?
Cl1D_7 C1D_7 C3E_7 C4E_7 -128(5) . . . . ?
C2E_7 C1D_7 C3E_7 C4D_7 -127(8) . . . . ?
C2D_7 C1D_7 C3E_7 C4D_7 156(13) . . . . ?
C6D_7 C1D_7 C3E_7 C4D_7 -10(5) . . . . ?
C1E_7 C1D_7 C3E_7 C4D_7 -73(5) . . . . ?
Cl1D_7 C1D_7 C3E_7 C4D_7 -176(2) . . . . ?
C3E_7 C3D_7 C4E_7 C4D_7 -110(9) . . . . ?
C2D_7 C3D_7 C4E_7 C4D_7 -112(2) . . . . ?
C2E_7 C3D_7 C4E_7 C4D_7 -94(3) . . . . ?
C3E_7 C3D_7 C4E_7 C5E_7 -40(17) . . . . ?
C2D_7 C3D_7 C4E_7 C5E_7 -42(10) . . . . ?
C4D_7 C3D_7 C4E_7 C5E_7 70(8) . . . . ?
C2E_7 C3D_7 C4E_7 C5E_7 -24(11) . . . . ?
C2D_7 C3D_7 C4E_7 C3E_7 -2(7) . . . . ?
C4D_7 C3D_7 C4E_7 C3E_7 110(9) . . . . ?
C2E_7 C3D_7 C4E_7 C3E_7 16(6) . . . . ?
C5D_7 C4D_7 C4E_7 C3D_7 110(4) . . . . ?
C3E_7 C4D_7 C4E_7 C3D_7 26(2) . . . . ?
C5E_7 C4D_7 C4E_7 C3D_7 145(2) . . . . ?
C5D_7 C4D_7 C4E_7 C5E_7 -35(4) . . . . ?
C3D_7 C4D_7 C4E_7 C5E_7 -145(2) . . . . ?
C3E_7 C4D_7 C4E_7 C5E_7 -119.3(9) . . . . ?
C5D_7 C4D_7 C4E_7 C3E_7 84(3) . . . . ?
C3D_7 C4D_7 C4E_7 C3E_7 -26(2) . . . . ?
C5E_7 C4D_7 C4E_7 C3E_7 119.3(9) . . . . ?
C2D_7 C3E_7 C4E_7 C3D_7 171(26) . . . . ?
C2E_7 C3E_7 C4E_7 C3D_7 -153(11) . . . . ?
C4D_7 C3E_7 C4E_7 C3D_7 -62(9) . . . . ?
C1D_7 C3E_7 C4E_7 C3D_7 -139(13) . . . . ?
C3D_7 C3E_7 C4E_7 C4D_7 62(9) . . . . ?
C2D_7 C3E_7 C4E_7 C4D_7 -126(18) . . . . ?
C2E_7 C3E_7 C4E_7 C4D_7 -91(4) . . . . ?
C1D_7 C3E_7 C4E_7 C4D_7 -77(5) . . . . ?
C3D_7 C3E_7 C4E_7 C5E_7 153(11) . . . . ?
C2D_7 C3E_7 C4E_7 C5E_7 -35(16) . . . . ?
C2E_7 C3E_7 C4E_7 C5E_7 0.0 . . . . ?
C4D_7 C3E_7 C4E_7 C5E_7 91(4) . . . . ?
C1D_7 C3E_7 C4E_7 C5E_7 14(3) . . . . ?
C3D_7 C4E_7 C5E_7 C6E_7 20(9) . . . . ?
C4D_7 C4E_7 C5E_7 C6E_7 80(3) . . . . ?
C3E_7 C4E_7 C5E_7 C6E_7 0.0 . . . . ?
C3D_7 C4E_7 C5E_7 C4D_7 -60(8) . . . . ?
C3E_7 C4E_7 C5E_7 C4D_7 -80(3) . . . . ?
C4E_7 C5E_7 C6E_7 C1E_7 0.0 . . . . ?
C4D_7 C5E_7 C6E_7 C1E_7 41(3) . . . . ?
C2E_7 C1E_7 C6E_7 C5E_7 0.0 . . . . ?
C1D_7 C1E_7 C6E_7 C5E_7 -23(5) . . . . ?
C6D_7 C1E_7 C6E_7 C5E_7 -73(3) . . . . ?
Cl1E_7 C1E_7 C6E_7 C5E_7 178.9(10) . . . . ?
C6F_7 C1F_7 C2F_7 C3F_7 0.0 . . . . ?
Cl1F_7 C1F_7 C2F_7 C3F_7 -178.0(11) . . . . ?
C1F_7 C2F_7 C3F_7 C4F_7 0.0 . . . . ?
C2F_7 C3F_7 C4F_7 C5F_7 0.0 . . . . ?
C3F_7 C4F_7 C5F_7 C6F_7 0.0 . . . . ?
C4F_7 C5F_7 C6F_7 C1F_7 0.0 . . . . ?
C2F_7 C1F_7 C6F_7 C5F_7 0.0 . . . . ?
Cl1F_7 C1F_7 C6F_7 C5F_7 178.2(10) . . . . ?
C6_8 C1_8 C2_8 C3_8 26(5) . . . . ?
Cl1_8 C1_8 C2_8 C3_8 -177(3) . . . . ?
C1_8 C2_8 C3_8 C4_8 -18(5) . . . . ?
C2_8 C3_8 C4_8 C5_8 1(5) . . . . ?
C3_8 C4_8 C5_8 C6_8 6(4) . . . . ?
C2_8 C1_8 C6_8 C5_8 -21(5) . . . . ?
Cl1_8 C1_8 C6_8 C5_8 -178(3) . . . . ?
C4_8 C5_8 C6_8 C1_8 5(5) . . . . ?
C6B_8 C1B_8 C2B_8 C3B_8 0.0 . . . . ?
Cl1B_8 C1B_8 C2B_8 C3B_8 -169(6) . . . . ?
C1B_8 C2B_8 C3B_8 C4B_8 0.0 . . . . ?
C2B_8 C3B_8 C4B_8 C5B_8 0.0 . . . . ?
C3B_8 C4B_8 C5B_8 C6B_8 0.0 . . . . ?
C4B_8 C5B_8 C6B_8 C1B_8 0.0 . . . . ?
C2B_8 C1B_8 C6B_8 C5B_8 0.0 . . . . ?
Cl1B_8 C1B_8 C6B_8 C5B_8 170(6) . . . . ?
C7_5 C8_5 C1_9 C2_9 71(5) . . . . ?
C8_5 C1_9 C2_9 C3_9 170(4) . . . . ?
C1_9 C2_9 C3_9 C4_9 174(5) . . . . ?
C2_9 C3_9 C4_9 C5_9 -178(5) . . . . ?
C6B_9 C1B_9 C2B_9 C3B_9 0.0 . . . . ?
Cl1B_9 C1B_9 C2B_9 C3B_9 180.0(11) . . . . ?
C1B_9 C2B_9 C3B_9 C4B_9 0.0 . . . . ?
C2B_9 C3B_9 C4B_9 C5B_9 0.0 . . . . ?
C3B_9 C4B_9 C5B_9 C6B_9 0.0 . . . . ?
C4B_9 C5B_9 C6B_9 C1B_9 0.0 . . . . ?
C2B_9 C1B_9 C6B_9 C5B_9 0.0 . . . . ?
Cl1B_9 C1B_9 C6B_9 C5B_9 -180.0(11) . . . . ?
 
loop_
 _geom_hbond_atom_site_label_D 
 _geom_hbond_atom_site_label_H 
 _geom_hbond_atom_site_label_A 
 _geom_hbond_distance_DH 
 _geom_hbond_distance_HA 
 _geom_hbond_distance_DA 
 _geom_hbond_angle_DHA 
 _geom_hbond_site_symmetry_A 
 _geom_hbond_publ_flag
O1_1 H1O_1 F2_2^a  0.84(3) 2.18(4) 2.998(10) 165(8) . yes
O1_1 H1O_1 F2B_2^b  0.84(3) 2.12(6) 2.95(5) 169(8) . yes
O2_1 H2O_1 F2_2^a  0.81(3) 2.55(6) 3.228(12) 141(9) . yes
O2_1 H2O_1 F3_2^a  0.81(3) 2.17(5) 2.908(7) 151(9) . yes
O2_1 H2O_1 F2B_2^b  0.81(3) 2.41(8) 3.10(5) 144(9) . yes
O2_1 H2O_1 F3B_2^b  0.81(3) 2.30(5) 3.05(3) 154(9) . yes
O3_1 H3O_1 F3_2^a  0.82(3) 1.95(4) 2.752(6) 164(8) . yes
O3_1 H3O_1 F6B_2^b  0.82(3) 2.21(5) 2.98(2) 155(7) . yes
O4_1 H4O_1 F3_2^a  0.84(3) 2.15(4) 2.971(6) 164(8) . yes
O4_1 H4O_1 F6B_2^b  0.84(3) 2.51(7) 3.14(3) 133(7) . yes
O5_1 H5O_1 F4_2^a  0.82(3) 2.28(3) 3.083(10) 166(8) . yes
O6_1 H6O_1 F1_2^a  0.82(3) 2.18(5) 2.920(6) 149(8) . yes
O6_1 H6O_1 F3B_2^b  0.82(3) 2.20(5) 2.99(3) 162(8) . yes
O7_1 H7O_1 F1_2^a  0.81(3) 2.01(5) 2.740(6) 151(8) . yes
O7_1 H7O_1 F1B_2^b  0.81(3) 2.00(4) 2.81(2) 174(8) . yes
O8_1 H8O_1 F1_2^a  0.83(3) 2.18(4) 2.987(6) 163(8) . yes
O8_1 H8O_1 F1B_2^b  0.83(3) 2.36(6) 3.08(3) 146(8) . yes
O9_1 H9O_1 O23_1  0.84(3) 1.99(3) 2.822(7) 173(9) . yes
O10_1 H10O_1 O1_1  0.84(3) 1.97(3) 2.801(7) 173(9) . yes
O11_1 H11O_1 O24_1  0.82(3) 1.97(3) 2.785(6) 174(9) . yes
O12_1 H12O_1 O2_1  0.83(3) 2.58(5) 3.340(7) 155(9) . yes
O13_1 H13O_1 O3_1  0.83(3) 1.94(3) 2.771(6) 175(8) . yes
O14_1 H14O_1 O26_1  0.84(3) 1.94(4) 2.747(6) 163(8) . yes
O15_1 H15O_1 O4_1  0.84(3) 2.09(4) 2.887(6) 159(7) . yes
O16_1 H16O_1 O28_1  0.84(3) 1.97(3) 2.791(6) 166(8) . yes
O17_1 H17O_1 O5_1  0.83(3) 2.11(5) 2.858(6) 151(7) . yes
O17_1 H17O_1 N9_1  0.83(3) 2.59(6) 3.253(6) 138(7) . yes
O17_1 H17O_1 N10_1  0.83(3) 2.59(5) 3.283(7) 142(7) . yes
O18_1 H18O_1 O29_1  0.83(3) 1.96(3) 2.796(6) 175(8) . yes
O19_1 H19O_1 O6_1  0.82(3) 2.67(7) 3.236(6) 128(7) . yes
O20_1 H20O_1 O7_1  0.83(3) 1.95(4) 2.756(6) 164(8) . yes
O21_1 H21O_1 O31_1  0.81(3) 2.01(4) 2.793(7) 163(9) . yes
O22_1 H22O_1 O8_1  0.83(3) 2.04(3) 2.859(7) 170(9) . yes
O23_1 H23O_1 F2_2^a  0.82(3) 2.10(4) 2.900(10) 163(9) . yes
O23_1 H23O_1 F2B_2^b  0.82(3) 2.25(6) 3.04(4) 161(9) . yes
O24_1 H24O_1 F2_2^a  0.83(3) 2.08(4) 2.875(9) 160(8) . yes
O24_1 H24O_1 F2B_2^b  0.83(3) 2.15(6) 2.95(4) 162(8) . yes
O25_1 H25O_1 F6_2^a  0.82(3) 2.35(4) 3.126(6) 159(9) . yes
O25_1 H25O_1 F6B_2^b  0.82(3) 2.45(5) 3.23(3) 161(9) . yes
O26_1 H26O_1 F6_2^a  0.80(3) 2.04(3) 2.830(6) 169(8) . yes
O26_1 H26O_1 F6B_2^b  0.80(3) 1.93(5) 2.68(2) 156(8) . yes
O27_1 H27O_1 F6_2^a  0.82(3) 2.24(6) 2.912(6) 139(7) . yes
O27_1 H27O_1 F6B_2^b  0.82(3) 2.49(5) 3.25(3) 154(8) . yes
O28_1 H28O_1 F4_2^a  0.81(3) 2.13(3) 2.928(9) 167(8) . yes
O29_1 H29O_1 F4_2^a  0.83(3) 2.09(3) 2.910(8) 169(8) . yes
O30_1 H30O_1 F1B_2^b  0.81(3) 2.55(8) 3.18(3) 136(9) . yes
O31_1 H31O_1 F5_2^a  0.80(3) 2.09(4) 2.854(6) 159(9) . yes
O31_1 H31O_1 F1B_2^b  0.80(3) 2.10(6) 2.84(3) 154(9) . yes
O32_1 H32O_1 F5_2^a  0.83(3) 2.08(4) 2.873(7) 160(10) . yes
O32_1 H32O_1 F5B_2^b  0.83(3) 2.61(6) 3.34(3) 147(9) . yes
 
_refine_diff_density_max    0.753
_refine_diff_density_min   -0.486
_refine_diff_density_rms    0.070

_shelx_res_file
;
TITL Mezei73_0m_a.res in I-42d
    Mezei73_0m.res
    created by SHELXL-2018/3 at 07:22:17 on 14-Dec-2022
REM Old TITL Mezei73_0m in I-42d
REM SHELXT solution in I-42d
REM R1 0.276,  Rweak 0.065,  Alpha 0.002,  Orientation as input
REM Flack x =  0.318 ( 0.009 ) from Parsons' quotients
REM Formula found by SHELXT:  C245 N99 O42 F54 Si2 Cu64
CELL  1.54178  41.6926  41.6926  49.6073   90.000   90.000   90.000
ZERR   16.000   0.0008   0.0008   0.0014    0.000    0.000    0.000
LATT -2
SYMM -X, -Y, Z
SYMM Y, -X, -Z
SYMM -Y, X, -Z
SYMM 1/2-X, Y, 3/4-Z
SYMM 1/2+X, -Y, 3/4-Z
SYMM 1/2-Y, -X, 3/4+Z
SYMM 1/2+Y, X, 3/4+Z
SFAC C H N O F SI CU Cl
UNIT 2438.31 3554.38 1056 512 96 16 512 59.5101
SADI N1_3 C1_3 N1_3 C5_3 N1_3 C9_3 N1_3 C13_3 N1_4 C1_4 N1_4 C5_4 =
 N1_5 C1_5 N1_5 C5_5
TEMP -123.150
SIZE 0.19 0.18 0.111
L.S. 6
BOND $H
ACTA
CONF

HTAB
HTAB O1_1 F2_2
HTAB O1_1 F2B_2
HTAB O2_1 F2_2
HTAB O2_1 F3_2
HTAB O2_1 F2B_2
HTAB O2_1 F3B_2
HTAB O3_1 F3_2
HTAB O3_1 F6B_2
HTAB O4_1 F3_2
HTAB O4_1 F6B_2
HTAB O5_1 F4_2
HTAB O6_1 F1_2
HTAB O6_1 F3B_2
HTAB O7_1 F1_2
HTAB O7_1 F1B_2
HTAB O8_1 F1_2
HTAB O8_1 F1B_2
HTAB O9_1 O23_1
HTAB O10_1 O1_1
HTAB O11_1 O24_1
HTAB O12_1 O2_1
HTAB O13_1 O3_1
HTAB O14_1 O26_1
HTAB O15_1 O4_1
HTAB O16_1 O28_1
HTAB O17_1 O5_1
HTAB O17_1 N9_1
HTAB O17_1 N10_1
HTAB O18_1 O29_1
HTAB O19_1 O6_1
HTAB O20_1 O7_1
HTAB O21_1 O31_1
HTAB O22_1 O8_1
HTAB O23_1 F2_2
HTAB O23_1 F2B_2
HTAB O24_1 F2_2
HTAB O24_1 F2B_2
HTAB O25_1 F6_2
HTAB O25_1 F6B_2
HTAB O26_1 F6_2
HTAB O26_1 F6B_2
HTAB O27_1 F6_2
HTAB O27_1 F6B_2
HTAB O28_1 F4_2
HTAB O29_1 F4_2
HTAB O30_1 F1B_2
HTAB O31_1 F5_2
HTAB O31_1 F1B_2
HTAB O32_1 F5_2
HTAB O32_1 F5B_2

LIST 4
FMAP 2
PLAN 60

DFIX_1 0.84 O1 H1O O2 H2O O3 H3O O4 H4O O5 H5O O6 H6O O7 H7O O8 H8O =
 O9 H9O O10 H10O O11 H11O O12 H12O O13 H13O O14 H14O O15 H15O =
 O16 H16O O17 H17O O18 H18O O19 H19O O20 H20O O21 H21O O22 H22O =
 O23 H23O O24 H24O O25 H25O O26 H26O O27 H27O O28 H28O O29 H29O =
 O30 H30O O31 H31O O32 H32O

EADP_2 Si1 Si1B
EADP_2 F1 F1B
EADP_2 F4 F4B
SIMU_2 0.01
SIMU_3 0.01
SIMU_4 0.01
SIMU_5 0.01
SIMU_6 0.01
SIMU_7 0.01
SIMU_8 0.01
FLAT_6 Cl1 > C6
FLAT_6 Cl1B > C6B
FLAT_6 Cl1C > C6C
FLAT_7 Cl1 > C6
FLAT_7 Cl1B > C6B
FLAT_7 Cl1C > C6C
FLAT_7 Cl1D > C6D
FLAT_7 Cl1E > C6E
FLAT_7 Cl1F > C6F
SIMU_9 0.01
DFIX_9 1.55 C1 C2 C4 C5
DFIX_9 1.53 C2 C3 C3 C4
DFIX_9 -2.5 C1 C3 C2 C4 C3 C5
FLAT_9 Cl1B > C6B

WGHT    0.040500  161.905899
FVAR       0.03184   0.43552   0.65172   0.58435   0.49783   0.16047   0.22104
FVAR       0.24608   0.23521   0.32191   0.85997   0.35969   0.16766   0.40541
FVAR       0.83128
RESI 1
CU1   7    0.600805    0.660090    0.432094    11.00000    0.04797    0.02564 =
         0.03645    0.00195    0.00098    0.00787
CU2   7    0.625096    0.730788    0.458587    11.00000    0.04176    0.03012 =
         0.04277    0.00494   -0.00705    0.00470
CU3   7    0.628956    0.810281    0.448077    11.00000    0.03223    0.03074 =
         0.03526    0.00000   -0.00337    0.00218
CU4   7    0.621696    0.865818    0.402144    11.00000    0.02765    0.02430 =
         0.03237   -0.00389   -0.00043   -0.00143
CU5   7    0.639400    0.846257    0.338647    11.00000    0.02580    0.02333 =
         0.03269   -0.00279    0.00073   -0.00275
CU6   7    0.658264    0.770846    0.318722    11.00000    0.03000    0.02547 =
         0.03800   -0.00155    0.00173    0.00009
CU7   7    0.643170    0.692257    0.326498    11.00000    0.03557    0.02638 =
         0.04797    0.00300    0.00715    0.00191
CU8   7    0.606870    0.641641    0.367389    11.00000    0.04602    0.02332 =
         0.03460   -0.00041    0.00806    0.00377
CU9   7    0.526613    0.608325    0.434853    11.00000    0.05171    0.02520 =
         0.03500    0.00025    0.01148   -0.00307
CU10  7    0.552359    0.645447    0.490069    11.00000    0.05904    0.02729 =
         0.03374    0.00269    0.00678    0.00377
CU11  7    0.582794    0.711351    0.517382    11.00000    0.07475    0.03385 =
         0.03954    0.00064   -0.01179    0.00575
CU12  7    0.594732    0.788352    0.514285    11.00000    0.06465    0.03665 =
         0.04889   -0.00085   -0.01863   -0.00445
CU13  7    0.567201    0.860606    0.491509    11.00000    0.04147    0.03502 =
         0.03240   -0.00498   -0.00045   -0.00266
CU14  7    0.569763    0.913017    0.442395    11.00000    0.03414    0.02803 =
         0.03504   -0.00844    0.00157    0.00124
CU15  7    0.570262    0.929915    0.377143    11.00000    0.03401    0.02199 =
         0.03852   -0.00283    0.00356    0.00212
CU16  7    0.587239    0.913229    0.316105    11.00000    0.03315    0.02406 =
         0.03646    0.00065    0.00067    0.00176
CU17  7    0.624225    0.867899    0.270876    11.00000    0.03386    0.02488 =
         0.03432    0.00068    0.00255   -0.00121
CU18  7    0.645539    0.795819    0.250389    11.00000    0.04133    0.02806 =
         0.03408   -0.00130    0.00653   -0.00080
CU19  7    0.643235    0.718439    0.256562    11.00000    0.03712    0.02714 =
         0.04004   -0.00782    0.00716   -0.00398
CU20  7    0.595763    0.654150    0.268616    11.00000    0.03870    0.02664 =
         0.03008   -0.00454    0.00415   -0.00280
CU21  7    0.565609    0.605509    0.312900    11.00000    0.04520    0.02285 =
         0.03281   -0.00489    0.00824   -0.00312
CU22  7    0.534897    0.592124    0.372889    11.00000    0.06880    0.02530 =
         0.03686   -0.00657    0.01790   -0.01295
CU23  7    0.478217    0.675120    0.425900    11.00000    0.04505    0.04049 =
         0.05206   -0.00766    0.01364   -0.01179
CU24  7    0.511394    0.717579    0.476203    11.00000    0.04966    0.02853 =
         0.04041    0.00080    0.01133   -0.00138
CU25  7    0.513394    0.795134    0.476062    11.00000    0.04138    0.02609 =
         0.03423   -0.00068    0.00898    0.00514
CU26  7    0.509341    0.858663    0.435022    11.00000    0.03130    0.02356 =
         0.03116   -0.00220    0.00165    0.00320
CU27  7    0.505694    0.877252    0.370666    11.00000    0.03329    0.02806 =
         0.03089   -0.00125   -0.00400    0.00661
CU28  7    0.520905    0.857708    0.311196    11.00000    0.03127    0.03066 =
         0.03023    0.00249   -0.00139    0.00153
CU29  7    0.562959    0.809901    0.270555    11.00000    0.03383    0.03388 =
         0.02823   -0.00188   -0.00114   -0.00466
CU30  7    0.549043    0.733171    0.269433    11.00000    0.03912    0.03383 =
         0.03776   -0.00903   -0.00165   -0.00760
CU31  7    0.517688    0.672598    0.305338    11.00000    0.03526    0.02909 =
         0.04622   -0.00920    0.00154   -0.00503
CU32  7    0.483332    0.656760    0.364394    11.00000    0.05355    0.04903 =
         0.05988   -0.02633    0.02302   -0.02407
O1    4    0.592886    0.704819    0.440822    11.00000    0.04563    0.02804 =
         0.03846    0.00514   -0.00213    0.00660
H1O   2    0.583320    0.716437    0.429515    11.00000   -1.50000
O2    4    0.611776    0.769220    0.440213    11.00000    0.04955    0.03242 =
         0.05177    0.00287   -0.01654    0.00003
H2O   2    0.602225    0.766342    0.426178    11.00000   -1.50000
O3    4    0.601208    0.831224    0.422514    11.00000    0.03194    0.02595 =
         0.03323   -0.00387   -0.00363   -0.00019
H3O   2    0.593580    0.819006    0.411178    11.00000   -1.50000
O4    4    0.608832    0.846214    0.368128    11.00000    0.03443    0.02520 =
         0.03290   -0.00257    0.00313   -0.00400
H4O   2    0.604456    0.826899    0.371050    11.00000   -1.50000
O5    4    0.626482    0.803455    0.327289    11.00000    0.03052    0.02565 =
         0.03576   -0.00444    0.00773   -0.00231
H5O   2    0.609908    0.797143    0.334484    11.00000   -1.50000
O6    4    0.631724    0.736302    0.330650    11.00000    0.04097    0.03126 =
         0.04582   -0.00085    0.01252   -0.00035
H6O   2    0.622723    0.738569    0.345251    11.00000   -1.50000
O7    4    0.603832    0.678203    0.343055    11.00000    0.03782    0.02483 =
         0.03503   -0.00300    0.00519    0.00097
H7O   2    0.591430    0.692004    0.347853    11.00000   -1.50000
O8    4    0.584224    0.665071    0.395831    11.00000    0.05222    0.02125 =
         0.03320   -0.00006    0.00771    0.00494
H8O   2    0.582770    0.684453    0.392275    11.00000   -1.50000
O9    4    0.548345    0.644399    0.451182    11.00000    0.04892    0.02776 =
         0.03941    0.00321    0.01088    0.00075
H9O   2    0.538776    0.661785    0.448875    11.00000   -1.50000
O10   4    0.559555    0.691013    0.488457    11.00000    0.05779    0.02791 =
         0.04270    0.00216    0.00019    0.00292
H10O  2    0.570789    0.695667    0.474982    11.00000   -1.50000
O11   4    0.588266    0.749151    0.495358    11.00000    0.04888    0.03617 =
         0.04363   -0.00146   -0.00964    0.00367
H11O  2    0.571971    0.749695    0.486142    11.00000   -1.50000
O12   4    0.576941    0.815606    0.486638    11.00000    0.06167    0.03327 =
         0.04093   -0.00628   -0.00384    0.00011
H12O  2    0.582208    0.808316    0.471819    11.00000   -1.50000
O13   4    0.561847    0.869511    0.453987    11.00000    0.03224    0.03275 =
         0.03500   -0.00768    0.00186    0.00345
H13O  2    0.572810    0.857959    0.443944    11.00000   -1.50000
O14   4    0.576231    0.898573    0.405553    11.00000    0.02942    0.02531 =
         0.03397   -0.00519    0.00012    0.00139
H14O  2    0.563575    0.884089    0.400853    11.00000   -1.50000
O15   4    0.568184    0.897600    0.349298    11.00000    0.03199    0.02471 =
         0.03703   -0.00046   -0.00053    0.00186
H15O  2    0.575560    0.881187    0.356758    11.00000   -1.50000
O16   4    0.604737    0.872035    0.306205    11.00000    0.03228    0.02714 =
         0.03417   -0.00135   -0.00262   -0.00244
H16O  2    0.587793    0.861259    0.306925    11.00000   -1.50000
O17   4    0.618122    0.822235    0.272339    11.00000    0.03302    0.03069 =
         0.02905    0.00034   -0.00071   -0.00115
H17O  2    0.627474    0.818008    0.286586    11.00000   -1.50000
O18   4    0.635373    0.759439    0.272527    11.00000    0.03398    0.02735 =
         0.03922   -0.00409    0.00451   -0.00313
H18O  2    0.616401    0.761304    0.277575    11.00000   -1.50000
O19   4    0.611325    0.696258    0.277462    11.00000    0.04997    0.02889 =
         0.03559   -0.01055    0.00997   -0.00169
H19O  2    0.602948    0.705380    0.290313    11.00000   -1.50000
O20   4    0.571814    0.649105    0.301044    11.00000    0.03789    0.02424 =
         0.03646   -0.00627    0.00347   -0.00242
H20O  2    0.577994    0.658153    0.314975    11.00000   -1.50000
O21   4    0.558826    0.620066    0.349439    11.00000    0.05026    0.02569 =
         0.03674   -0.00415    0.00778   -0.00579
H21O  2    0.547930    0.636006    0.351468    11.00000   -1.50000
O22   4    0.527868    0.626170    0.398945    11.00000    0.05769    0.02806 =
         0.03505   -0.00555    0.01034   -0.00868
H22O  2    0.542904    0.639337    0.398869    11.00000   -1.50000
O23   4    0.512592    0.700291    0.439954    11.00000    0.04709    0.03594 =
         0.04204    0.00100    0.00678   -0.00688
H23O  2    0.520253    0.712026    0.428275    11.00000   -1.50000
O24   4    0.533445    0.756183    0.463825    11.00000    0.04484    0.02660 =
         0.03399   -0.00238    0.00357    0.00134
H24O  2    0.538493    0.758136    0.447701    11.00000   -1.50000
O25   4    0.514962    0.813224    0.441002    11.00000    0.06328    0.02907 =
         0.03709   -0.00118    0.01701    0.00821
H25O  2    0.523106    0.805012    0.427609    11.00000   -1.50000
O26   4    0.527471    0.854950    0.399088    11.00000    0.03395    0.02094 =
         0.03445   -0.00189   -0.00230    0.00642
H26O  2    0.530093    0.836324    0.395643    11.00000   -1.50000
O27   4    0.510456    0.841922    0.346337    11.00000    0.03944    0.03043 =
         0.03328    0.00105   -0.00273    0.00533
H27O  2    0.523883    0.828969    0.351467    11.00000   -1.50000
O28   4    0.554911    0.827344    0.306240    11.00000    0.03639    0.03079 =
         0.03294    0.00103   -0.00094   -0.00206
H28O  2    0.554624    0.811069    0.315306    11.00000   -1.50000
O29   4    0.571054    0.767864    0.286788    11.00000    0.03792    0.03166 =
         0.03421   -0.00349    0.00310   -0.00681
H29O  2    0.567287    0.767196    0.303192    11.00000   -1.50000
O30   4    0.537991    0.714001    0.302700    11.00000    0.05860    0.03107 =
         0.04592   -0.00775   -0.00408   -0.00898
H30O  2    0.552275    0.711793    0.313598    11.00000   -1.50000
O31   4    0.519266    0.673813    0.344449    11.00000    0.04716    0.03144 =
         0.04959   -0.01255    0.00939   -0.01091
H31O  2    0.525670    0.691312    0.348648    11.00000   -1.50000
O32   4    0.484076    0.691171    0.390204    11.00000    0.04840    0.04282 =
         0.05444   -0.01582    0.01446   -0.01419
H32O  2    0.499019    0.703062    0.385604    11.00000   -1.50000
N1    3    0.627076    0.660508    0.465806    11.00000    0.06731    0.03477 =
         0.05040    0.00546   -0.01842    0.01008
N2    3    0.637205    0.689441    0.476131    11.00000    0.05172    0.04072 =
         0.04423    0.00423   -0.00955    0.00644
N3    3    0.663090    0.755617    0.470391    11.00000    0.03813    0.04071 =
         0.05058    0.00789   -0.00287    0.00784
N4    3    0.662012    0.788341    0.469094    11.00000    0.03725    0.04091 =
         0.05076    0.00252   -0.00611    0.00024
N5    3    0.642127    0.854063    0.457221    11.00000    0.03726    0.03805 =
         0.03477   -0.00342   -0.00554    0.00236
N6    3    0.640346    0.877612    0.438145    11.00000    0.04112    0.03354 =
         0.04008   -0.00189   -0.00484   -0.00140
N7    3    0.645643    0.896587    0.379312    11.00000    0.02951    0.02981 =
         0.03427   -0.00764   -0.00271   -0.00358
N8    3    0.651816    0.889219    0.352778    11.00000    0.02739    0.02754 =
         0.03752   -0.00162    0.00222   -0.00370
N9    3    0.676406    0.838963    0.313593    11.00000    0.03118    0.02674 =
         0.03561   -0.00377   -0.00011   -0.00121
N10   3    0.684123    0.808058    0.306405    11.00000    0.03052    0.03756 =
         0.03328   -0.00303    0.00145    0.00084
N11   3    0.693514    0.739089    0.316839    11.00000    0.03007    0.03488 =
         0.06588    0.00789   -0.00076    0.00067
N12   3    0.686374    0.707036    0.315718    11.00000    0.03940    0.02904 =
         0.09979    0.01006    0.00905    0.00696
N13   3    0.651357    0.645966    0.322063    11.00000    0.04431    0.03393 =
         0.04727   -0.00001    0.01063    0.00351
N14   3    0.638161    0.625224    0.339784    11.00000    0.04886    0.02682 =
         0.04475   -0.00370    0.01194    0.00160
N15   3    0.611844    0.607295    0.394686    11.00000    0.06046    0.02492 =
         0.04264    0.00017    0.01248    0.00730
N16   3    0.608294    0.614784    0.421406    11.00000    0.05696    0.02877 =
         0.03881    0.00699    0.00987    0.00806
N17   3    0.535226    0.584054    0.467964    11.00000    0.05280    0.02589 =
         0.03946    0.00309    0.01004    0.00160
N18   3    0.548647    0.598381    0.489484    11.00000    0.05065    0.03320 =
         0.04180    0.00421    0.01122    0.00487
N19   3    0.554473    0.649660    0.529488    11.00000    0.08566    0.03388 =
         0.03597    0.00569    0.00554    0.00636
N20   3    0.570338    0.675243    0.540595    11.00000    0.10157    0.04158 =
         0.04082    0.00338   -0.00849    0.01303
N21   3    0.613153    0.731222    0.542889    11.00000    0.09677    0.04288 =
         0.05947    0.00624   -0.03012    0.00701
N22   3    0.621590    0.762353    0.539067    11.00000    0.08351    0.06231 =
         0.07654    0.00424   -0.03628   -0.00279
N23   3    0.591610    0.825880    0.538105    11.00000    0.09812    0.03989 =
         0.04794   -0.00004   -0.02509   -0.00880
N24   3    0.581750    0.855134    0.528844    11.00000    0.07732    0.03981 =
         0.04053   -0.00403   -0.00731   -0.01072
N25   3    0.548676    0.903668    0.497081    11.00000    0.03862    0.04440 =
         0.03756   -0.01311    0.00420   -0.00416
N26   3    0.555661    0.926847    0.478549    11.00000    0.03638    0.03470 =
         0.04446   -0.01210   -0.00068    0.00103
N27   3    0.582802    0.955740    0.430311    11.00000    0.04265    0.03022 =
         0.04222   -0.01061    0.00587    0.00038
N28   3    0.581512    0.963222    0.403792    11.00000    0.04257    0.03146 =
         0.04602   -0.00623    0.00787   -0.00369
N29   3    0.558536    0.960704    0.349131    11.00000    0.04089    0.02862 =
         0.04901    0.00089    0.00668    0.00466
N30   3    0.564465    0.953159    0.323378    11.00000    0.04296    0.03101 =
         0.04381    0.00330    0.00496    0.00667
N31   3    0.615502    0.932763    0.288825    11.00000    0.03439    0.02525 =
         0.04558    0.00201    0.00120   -0.00117
N32   3    0.633584    0.913702    0.272301    11.00000    0.03857    0.03025 =
         0.03998    0.00142    0.00638    0.00090
N33   3    0.639767    0.861555    0.233660    11.00000    0.04621    0.03319 =
         0.03861    0.00525    0.00489    0.00113
N34   3    0.649120    0.832144    0.225438    11.00000    0.05387    0.03584 =
         0.03698    0.00025    0.00624   -0.00199
N35   3    0.679050    0.769738    0.233332    11.00000    0.04556    0.03323 =
         0.04076   -0.00777    0.00504   -0.00652
N36   3    0.681470    0.738411    0.240288    11.00000    0.04388    0.03403 =
         0.04862   -0.00763    0.00365    0.00064
N37   3    0.644972    0.680425    0.233407    11.00000    0.06074    0.03839 =
         0.05842   -0.01339    0.02822   -0.01727
N38   3    0.627940    0.653557    0.239679    11.00000    0.05521    0.03351 =
         0.04246   -0.00776    0.01396   -0.00678
N39   3    0.573110    0.615700    0.256017    11.00000    0.03831    0.03379 =
         0.03009   -0.00416   -0.00162   -0.00017
N40   3    0.565143    0.592962    0.274587    11.00000    0.03418    0.02724 =
         0.04117   -0.00409    0.00445   -0.00277
N41   3    0.565012    0.561762    0.326840    11.00000    0.06549    0.03077 =
         0.03473   -0.00487    0.01052   -0.00292
N42   3    0.550314    0.556222    0.350961    11.00000    0.07798    0.02874 =
         0.04026   -0.00532    0.02284   -0.00998
N43   3    0.504154    0.566702    0.393712    11.00000    0.07893    0.03793 =
         0.04373   -0.01112    0.02369   -0.01709
N44   3    0.498630    0.575159    0.419676    11.00000    0.05922    0.03384 =
         0.03937   -0.00207    0.01062   -0.00716
N45   3    0.472441    0.661356    0.463228    11.00000    0.06010    0.04311 =
         0.05685   -0.00429    0.02101   -0.01574
N46   3    0.482985    0.680503    0.483985    11.00000    0.06385    0.04419 =
         0.05112   -0.00154    0.02455   -0.00609
N47   3    0.508894    0.740475    0.511560    11.00000    0.06124    0.03006 =
         0.04259    0.00148    0.00944    0.00099
N48   3    0.511602    0.773378    0.511361    11.00000    0.05849    0.03449 =
         0.03805   -0.00103    0.00813    0.00961
N49   3    0.489956    0.833714    0.486996    11.00000    0.04613    0.03155 =
         0.04069   -0.00243    0.01184    0.00556
N50   3    0.484538    0.857776    0.468934    11.00000    0.03466    0.02612 =
         0.04028   -0.00375    0.00356    0.00355
N51   3    0.499136    0.903888    0.424272    11.00000    0.03038    0.02743 =
         0.03619   -0.00296    0.00005    0.00249
N52   3    0.498917    0.911158    0.397190    11.00000    0.03497    0.02541 =
         0.04106   -0.00017    0.00061    0.00616
N53   3    0.479220    0.896685    0.342342    11.00000    0.03630    0.04464 =
         0.03663   -0.00061   -0.00395    0.01221
N54   3    0.485005    0.887576    0.316370    11.00000    0.03027    0.04277 =
         0.04016    0.00385   -0.00503    0.00443
N55   3    0.532046    0.872593    0.275163    11.00000    0.02977    0.04242 =
         0.03241    0.00375   -0.00009    0.00024
N56   3    0.548236    0.852974    0.257547    11.00000    0.02913    0.04673 =
         0.03373    0.00598    0.00489    0.00007
N57   3    0.567451    0.786487    0.235605    11.00000    0.05132    0.04598 =
         0.03417   -0.00463   -0.00397   -0.00857
N58   3    0.564051    0.753600    0.236315    11.00000    0.05510    0.04815 =
         0.03618   -0.01476    0.00005   -0.01122
N59   3    0.522074    0.701216    0.252004    11.00000    0.04712    0.04631 =
         0.04622   -0.00107   -0.00823   -0.01195
N60   3    0.507405    0.677578    0.266626    11.00000    0.03971    0.03500 =
         0.05428   -0.00559   -0.00862   -0.00936
N61   3    0.494448    0.631456    0.310825    11.00000    0.04323    0.03810 =
         0.04904   -0.01326    0.00779   -0.00755
N62   3    0.481018    0.624921    0.335362    11.00000    0.05831    0.04313 =
         0.05628   -0.01738    0.01843   -0.02404
N63   3    0.445230    0.641499    0.384238    11.00000    0.06192    0.07464 =
         0.07147   -0.03563    0.02507   -0.03109
N64   3    0.443072    0.649738    0.411029    11.00000    0.05231    0.05678 =
         0.06979   -0.01829    0.02417   -0.01958
C1    1    0.634624    0.638196    0.484103    11.00000    0.12257    0.04067 =
         0.09318    0.01384   -0.05017    0.00831
AFIX  43
H1    2    0.629700    0.616047    0.482347    11.00000   -1.20000
AFIX   0
C2    1    0.650262    0.651232    0.505572    11.00000    0.14547    0.04807 =
         0.08824    0.02334   -0.06351   -0.00383
AFIX  43
H2    2    0.658618    0.640404    0.520889    11.00000   -1.20000
AFIX   0
C3    1    0.651286    0.684359    0.500006    11.00000    0.08294    0.04995 =
         0.05543    0.00858   -0.02591    0.00137
AFIX  43
H3    2    0.660415    0.700361    0.511276    11.00000   -1.20000
AFIX   0
C4    1    0.692104    0.747084    0.478835    11.00000    0.03684    0.06375 =
         0.06927    0.01944   -0.00825    0.01118
AFIX  43
H4    2    0.699031    0.725590    0.481387    11.00000   -1.20000
AFIX   0
C5    1    0.710756    0.773926    0.483375    11.00000    0.03588    0.07782 =
         0.08280    0.02124   -0.00869    0.00419
AFIX  43
H5    2    0.732307    0.774739    0.489556    11.00000   -1.20000
AFIX   0
C6    1    0.690902    0.799348    0.476870    11.00000    0.03691    0.06753 =
         0.06054    0.01327   -0.01470   -0.00721
AFIX  43
H6    2    0.696792    0.821334    0.477760    11.00000   -1.20000
AFIX   0
C7    1    0.647203    0.867950    0.481352    11.00000    0.06983    0.05154 =
         0.03644   -0.00938   -0.01404    0.00029
AFIX  43
H7    2    0.649520    0.856913    0.497992    11.00000   -1.20000
AFIX   0
C8    1    0.648488    0.900514    0.478061    11.00000    0.09776    0.05377 =
         0.04598   -0.02158   -0.01664   -0.00424
AFIX  43
H8    2    0.651714    0.916202    0.491683    11.00000   -1.20000
AFIX   0
C9    1    0.644162    0.905790    0.451075    11.00000    0.07325    0.03499 =
         0.04991   -0.01126   -0.01587   -0.00789
AFIX  43
H9    2    0.643888    0.926278    0.442697    11.00000   -1.20000
AFIX   0
C10   1    0.650320    0.928368    0.382221    11.00000    0.04764    0.02800 =
         0.04905   -0.01183    0.00405   -0.01097
AFIX  43
H10   2    0.647346    0.939887    0.398554    11.00000   -1.20000
AFIX   0
C11   1    0.660013    0.941828    0.358221    11.00000    0.04816    0.03012 =
         0.05862   -0.00308    0.00457   -0.01321
AFIX  43
H11   2    0.665065    0.963669    0.354790    11.00000   -1.20000
AFIX   0
C12   1    0.660767    0.916438    0.340160    11.00000    0.03365    0.02864 =
         0.04466   -0.00282    0.00629   -0.00451
AFIX  43
H12   2    0.666687    0.917987    0.321713    11.00000   -1.20000
AFIX   0
C13   1    0.693806    0.858534    0.298221    11.00000    0.04281    0.03393 =
         0.06035    0.00306    0.01711    0.00060
AFIX  43
H13   2    0.693014    0.881290    0.298940    11.00000   -1.20000
AFIX   0
C14   1    0.713316    0.840881    0.280952    11.00000    0.05085    0.04720 =
         0.05879    0.00713    0.02318    0.00378
AFIX  43
H14   2    0.728353    0.848689    0.268147    11.00000   -1.20000
AFIX   0
C15   1    0.705712    0.809250    0.286773    11.00000    0.03819    0.04091 =
         0.05137   -0.00450    0.00771    0.00396
AFIX  43
H15   2    0.714653    0.791084    0.277988    11.00000   -1.20000
AFIX   0
C16   1    0.725407    0.742435    0.315882    11.00000    0.02852    0.04263 =
         0.10481    0.01936   -0.00282   -0.00171
AFIX  43
H16   2    0.736510    0.762320    0.316485    11.00000   -1.20000
AFIX   0
C17   1    0.739723    0.712842    0.313896    11.00000    0.03441    0.05440 =
         0.19747    0.04057    0.01900    0.00981
AFIX  43
H17   2    0.761976    0.708126    0.312782    11.00000   -1.20000
AFIX   0
C18   1    0.714236    0.691406    0.313890    11.00000    0.03934    0.03779 =
         0.20336    0.02852    0.02341    0.01356
AFIX  43
H18   2    0.716334    0.668758    0.312744    11.00000   -1.20000
AFIX   0
C19   1    0.666683    0.629136    0.303139    11.00000    0.05055    0.05020 =
         0.04242   -0.00424    0.01192    0.01288
AFIX  43
H19   2    0.677683    0.638163    0.288182    11.00000   -1.20000
AFIX   0
C20   1    0.664290    0.597325    0.308340    11.00000    0.06683    0.04183 =
         0.06493   -0.02050    0.02567   -0.00137
AFIX  43
H20   2    0.673267    0.580065    0.298370    11.00000   -1.20000
AFIX   0
C21   1    0.645791    0.595673    0.331482    11.00000    0.07461    0.02711 =
         0.07489   -0.00882    0.03261    0.00105
AFIX  43
H21   2    0.639453    0.576389    0.340181    11.00000   -1.20000
AFIX   0
C22   1    0.610472    0.574849    0.392618    11.00000    0.08228    0.02345 =
         0.05212   -0.00072    0.01689    0.00879
AFIX  43
H22   2    0.612155    0.563036    0.376303    11.00000   -1.20000
AFIX   0
C23   1    0.606285    0.561797    0.417711    11.00000    0.10326    0.02938 =
         0.05711    0.01035    0.01689    0.01470
AFIX  43
H23   2    0.604673    0.539697    0.422172    11.00000   -1.20000
AFIX   0
C24   1    0.604927    0.587164    0.434871    11.00000    0.07253    0.03111 =
         0.04504    0.01025    0.00689    0.00765
AFIX  43
H24   2    0.601992    0.585524    0.453812    11.00000   -1.20000
AFIX   0
C25   1    0.537490    0.551900    0.471210    11.00000    0.05193    0.02385 =
         0.05298    0.00420    0.01465   -0.00072
AFIX  43
H25   2    0.529841    0.536202    0.458908    11.00000   -1.20000
AFIX   0
C26   1    0.552848    0.545639    0.495504    11.00000    0.06271    0.02735 =
         0.05076    0.00959    0.00791    0.00485
AFIX  43
H26   2    0.557994    0.525329    0.503030    11.00000   -1.20000
AFIX   0
C27   1    0.558961    0.575646    0.506271    11.00000    0.06209    0.03462 =
         0.04379    0.01109    0.00487    0.00766
AFIX  43
H27   2    0.569029    0.579478    0.523146    11.00000   -1.20000
AFIX   0
C28   1    0.540883    0.632853    0.549743    11.00000    0.10827    0.05957 =
         0.03901    0.00940    0.01957    0.00851
AFIX  43
H28   2    0.528117    0.614145    0.547644    11.00000   -1.20000
AFIX   0
C29   1    0.548458    0.647116    0.573874    11.00000    0.15147    0.06721 =
         0.03513    0.01287    0.00633    0.02150
AFIX  43
H29   2    0.542399    0.640056    0.591356    11.00000   -1.20000
AFIX   0
C30   1    0.566417    0.673439    0.567706    11.00000    0.15212    0.04708 =
         0.03637   -0.00123   -0.01453    0.01073
AFIX  43
H30   2    0.574877    0.688228    0.580421    11.00000   -1.20000
AFIX   0
C31   1    0.634806    0.717722    0.559174    11.00000    0.12159    0.06708 =
         0.08373    0.00876   -0.05839    0.01012
AFIX  43
H31   2    0.635114    0.695872    0.564600    11.00000   -1.20000
AFIX   0
C32   1    0.656634    0.740863    0.566776    11.00000    0.13305    0.10845 =
         0.13856    0.02256   -0.08960    0.01080
AFIX  43
H32   2    0.674027    0.738419    0.578977    11.00000   -1.20000
AFIX   0
C33   1    0.648044    0.768196    0.553066    11.00000    0.11062    0.08839 =
         0.12194    0.01228   -0.06998   -0.01024
AFIX  43
H33   2    0.659236    0.788036    0.553543    11.00000   -1.20000
AFIX   0
C34   1    0.596907    0.828722    0.564148    11.00000    0.18401    0.05233 =
         0.05432    0.00416   -0.04409   -0.01308
AFIX  43
H34   2    0.604322    0.811887    0.575449    11.00000   -1.20000
AFIX   0
C35   1    0.590258    0.859363    0.572805    11.00000    0.21107    0.06037 =
         0.05215   -0.01187   -0.04430   -0.01265
AFIX  43
H35   2    0.591341    0.867522    0.590662    11.00000   -1.20000
AFIX   0
C36   1    0.581830    0.875215    0.550106    11.00000    0.14354    0.04039 =
         0.05010   -0.01614   -0.03532   -0.00896
AFIX  43
H36   2    0.576691    0.897392    0.549274    11.00000   -1.20000
AFIX   0
C37   1    0.528880    0.916488    0.515537    11.00000    0.04732    0.05808 =
         0.03564   -0.01580    0.01164   -0.01181
AFIX  43
H37   2    0.519920    0.905264    0.530405    11.00000   -1.20000
AFIX   0
C38   1    0.523532    0.948241    0.509700    11.00000    0.03381    0.05404 =
         0.06112   -0.03035    0.00174   -0.00096
AFIX  43
H38   2    0.510872    0.963094    0.519585    11.00000   -1.20000
AFIX   0
C39   1    0.540529    0.953819    0.486403    11.00000    0.04342    0.04063 =
         0.04871   -0.02666   -0.00090    0.00674
AFIX  43
H39   2    0.541459    0.973777    0.477196    11.00000   -1.20000
AFIX   0
C40   1    0.597559    0.980299    0.443122    11.00000    0.05683    0.03856 =
         0.05371   -0.01908   -0.00046   -0.00662
AFIX  43
H40   2    0.601919    0.981131    0.461906    11.00000   -1.20000
AFIX   0
C41   1    0.605218    1.003633    0.425042    11.00000    0.07828    0.03462 =
         0.06920   -0.01825    0.01042   -0.02355
AFIX  43
H41   2    0.615292    1.023617    0.428644    11.00000   -1.20000
AFIX   0
C42   1    0.595200    0.992041    0.400300    11.00000    0.06288    0.03009 =
         0.06243   -0.00840    0.01657   -0.00998
AFIX  43
H42   2    0.597628    1.002771    0.383529    11.00000   -1.20000
AFIX   0
C43   1    0.543776    0.989567    0.349237    11.00000    0.05249    0.03112 =
         0.06679    0.00276    0.01456    0.01624
AFIX  43
H43   2    0.536748    1.000484    0.364974    11.00000   -1.20000
AFIX   0
C44   1    0.540376    1.000858    0.323485    11.00000    0.04574    0.03474 =
         0.06544    0.01013    0.00793    0.01466
AFIX  43
H44   2    0.531010    1.020501    0.317808    11.00000   -1.20000
AFIX   0
C45   1    0.553714    0.977081    0.307661    11.00000    0.04940    0.03465 =
         0.05261    0.01187    0.00076    0.00906
AFIX  43
H45   2    0.555076    0.977576    0.288549    11.00000   -1.20000
AFIX   0
C46   1    0.627966    0.962722    0.287563    11.00000    0.04996    0.02271 =
         0.05523    0.00229    0.00469   -0.00127
AFIX  43
H46   2    0.619942    0.980853    0.297000    11.00000   -1.20000
AFIX   0
C47   1    0.653895    0.962905    0.270615    11.00000    0.05273    0.02673 =
         0.06973    0.00384    0.00726   -0.01083
AFIX  43
H47   2    0.667119    0.980673    0.266119    11.00000   -1.20000
AFIX   0
C48   1    0.656713    0.931822    0.261473    11.00000    0.04729    0.03278 =
         0.05171    0.00381    0.00937   -0.00869
AFIX  43
H48   2    0.672672    0.924386    0.249316    11.00000   -1.20000
AFIX   0
C49   1    0.638520    0.880791    0.211989    11.00000    0.05408    0.04817 =
         0.04097    0.01256    0.00199   -0.00171
AFIX  43
H49   2    0.632597    0.902792    0.212213    11.00000   -1.20000
AFIX   0
C50   1    0.647254    0.863499    0.189134    11.00000    0.07040    0.05686 =
         0.03642    0.01071    0.00239    0.00379
AFIX  43
H50   2    0.648506    0.870905    0.171054    11.00000   -1.20000
AFIX   0
C51   1    0.653700    0.833010    0.198817    11.00000    0.07477    0.04422 =
         0.03622   -0.00194    0.00745    0.00355
AFIX  43
H51   2    0.660386    0.815345    0.188105    11.00000   -1.20000
AFIX   0
C52   1    0.707256    0.778145    0.221761    11.00000    0.04335    0.05013 =
         0.05523   -0.01108    0.01925   -0.01162
AFIX  43
H52   2    0.712174    0.798929    0.215088    11.00000   -1.20000
AFIX   0
C53   1    0.727575    0.752553    0.221055    11.00000    0.03482    0.06525 =
         0.06184   -0.00711    0.01144   -0.00840
AFIX  43
H53   2    0.748660    0.751760    0.213827    11.00000   -1.20000
AFIX   0
C54   1    0.710751    0.728196    0.233121    11.00000    0.03368    0.05488 =
         0.07158   -0.00617    0.01193    0.00613
AFIX  43
H54   2    0.718703    0.707117    0.235989    11.00000   -1.20000
AFIX   0
C55   1    0.662425    0.673575    0.211792    11.00000    0.11467    0.07229 =
         0.08984   -0.05149    0.07182   -0.04873
AFIX  43
H55   2    0.675965    0.688338    0.202664    11.00000   -1.20000
AFIX   0
C56   1    0.658143    0.642295    0.204553    11.00000    0.12528    0.07436 =
         0.11085   -0.06093    0.07691   -0.04668
AFIX  43
H56   2    0.668239    0.631160    0.190160    11.00000   -1.20000
AFIX   0
C57   1    0.636253    0.630425    0.222411    11.00000    0.08415    0.04421 =
         0.07377   -0.03079    0.04063   -0.02199
AFIX  43
H57   2    0.628210    0.609106    0.222539    11.00000   -1.20000
AFIX   0
C58   1    0.562341    0.605613    0.232172    11.00000    0.05493    0.04151 =
         0.03328   -0.00924   -0.00746    0.00232
AFIX  43
H58   2    0.564756    0.616999    0.215708    11.00000   -1.20000
AFIX   0
C59   1    0.547310    0.576550    0.234708    11.00000    0.03404    0.03973 =
         0.04419   -0.01420   -0.00912    0.00419
AFIX  43
H59   2    0.537510    0.564104    0.220943    11.00000   -1.20000
AFIX   0
C60   1    0.549635    0.569497    0.261707    11.00000    0.03964    0.03028 =
         0.04614   -0.01219    0.00433   -0.00497
AFIX  43
H60   2    0.541409    0.550674    0.269995    11.00000   -1.20000
AFIX   0
C61   1    0.578382    0.534077    0.318416    11.00000    0.09348    0.02784 =
         0.03965   -0.00537    0.01982    0.00681
AFIX  43
H61   2    0.590166    0.531363    0.302185    11.00000   -1.20000
AFIX   0
C62   1    0.572225    0.510166    0.337180    11.00000    0.11340    0.02206 =
         0.05912   -0.00255    0.01988    0.00283
AFIX  43
H62   2    0.578790    0.488360    0.336518    11.00000   -1.20000
AFIX   0
C63   1    0.554642    0.524932    0.356802    11.00000    0.11027    0.02268 =
         0.05032    0.00321    0.01639   -0.01073
AFIX  43
H63   2    0.546556    0.514571    0.372445    11.00000   -1.20000
AFIX   0
C64   1    0.483357    0.543216    0.387517    11.00000    0.10288    0.04421 =
         0.05023   -0.01904    0.03175   -0.04071
AFIX  43
H64   2    0.482118    0.532807    0.370513    11.00000   -1.20000
AFIX   0
C65   1    0.464047    0.536361    0.409372    11.00000    0.08656    0.04351 =
         0.06419   -0.01138    0.02384   -0.02936
AFIX  43
H65   2    0.447299    0.520977    0.410568    11.00000   -1.20000
AFIX   0
C66   1    0.474749    0.557031    0.429003    11.00000    0.05625    0.04263 =
         0.04486   -0.00142    0.02114   -0.01111
AFIX  43
H66   2    0.466293    0.558229    0.446757    11.00000   -1.20000
AFIX   0
C67   1    0.459848    0.634939    0.474092    11.00000    0.07422    0.03968 =
         0.06243    0.00147    0.02797   -0.02080
AFIX  43
H67   2    0.450818    0.617708    0.464120    11.00000   -1.20000
AFIX   0
C68   1    0.461775    0.636144    0.501869    11.00000    0.08242    0.05109 =
         0.07821    0.00171    0.03443   -0.02207
AFIX  43
H68   2    0.454670    0.620528    0.514471    11.00000   -1.20000
AFIX   0
C69   1    0.476358    0.665172    0.507157    11.00000    0.08970    0.05409 =
         0.05526   -0.00168    0.02988   -0.01762
AFIX  43
H69   2    0.481039    0.673169    0.524652    11.00000   -1.20000
AFIX   0
C70   1    0.514464    0.730944    0.536922    11.00000    0.09569    0.05039 =
         0.04017    0.01238    0.01141    0.00674
AFIX  43
H70   2    0.514150    0.709254    0.542784    11.00000   -1.20000
AFIX   0
C71   1    0.520712    0.756852    0.553363    11.00000    0.12114    0.05754 =
         0.03515    0.00011    0.00503    0.00464
AFIX  43
H71   2    0.525399    0.756750    0.572104    11.00000   -1.20000
AFIX   0
C72   1    0.518598    0.782982    0.536364    11.00000    0.07607    0.04428 =
         0.04007   -0.00485    0.00735    0.00215
AFIX  43
H72   2    0.521675    0.804655    0.541681    11.00000   -1.20000
AFIX   0
C73   1    0.470306    0.838640    0.507860    11.00000    0.06051    0.04400 =
         0.04749   -0.00262    0.02232    0.01018
AFIX  43
H73   2    0.469276    0.825393    0.523418    11.00000   -1.20000
AFIX   0
C74   1    0.451877    0.865334    0.503788    11.00000    0.04762    0.03953 =
         0.05274   -0.00494    0.01775    0.01266
AFIX  43
H74   2    0.435966    0.874039    0.515380    11.00000   -1.20000
AFIX   0
C75   1    0.461693    0.876790    0.478913    11.00000    0.03646    0.03221 =
         0.04906   -0.00584    0.00895    0.00664
AFIX  43
H75   2    0.453419    0.895363    0.470269    11.00000   -1.20000
AFIX   0
C76   1    0.491652    0.930865    0.437635    11.00000    0.03277    0.02934 =
         0.04451   -0.00879    0.00248    0.00295
AFIX  43
H76   2    0.490050    0.932506    0.456688    11.00000   -1.20000
AFIX   0
C77   1    0.486636    0.955725    0.420048    11.00000    0.04334    0.02423 =
         0.05159   -0.00385    0.00461    0.00527
AFIX  43
H77   2    0.481084    0.977256    0.424233    11.00000   -1.20000
AFIX   0
C78   1    0.491465    0.942437    0.394894    11.00000    0.04107    0.03057 =
         0.05000    0.00481   -0.00137    0.00994
AFIX  43
H78   2    0.489771    0.953752    0.378333    11.00000   -1.20000
AFIX   0
C79   1    0.451345    0.912591    0.342440    11.00000    0.03768    0.04966 =
         0.04162    0.00008   -0.00046    0.01756
AFIX  43
H79   2    0.441649    0.921856    0.357922    11.00000   -1.20000
AFIX   0
C80   1    0.438721    0.913545    0.316631    11.00000    0.03801    0.05099 =
         0.04746    0.00702   -0.00578    0.01082
AFIX  43
H80   2    0.419044    0.922827    0.310941    11.00000   -1.20000
AFIX   0
C81   1    0.461056    0.898077    0.301224    11.00000    0.03800    0.04494 =
         0.03623    0.01020   -0.00584    0.00060
AFIX  43
H81   2    0.459602    0.895247    0.282261    11.00000   -1.20000
AFIX   0
C82   1    0.528566    0.901400    0.263635    11.00000    0.03848    0.04209 =
         0.04928    0.01719   -0.00099    0.00312
AFIX  43
H82   2    0.518640    0.919545    0.271672    11.00000   -1.20000
AFIX   0
C83   1    0.541691    0.900403    0.238314    11.00000    0.04628    0.06487 =
         0.06303    0.03679    0.01265    0.01087
AFIX  43
H83   2    0.542467    0.917316    0.225497    11.00000   -1.20000
AFIX   0
C84   1    0.553352    0.870197    0.235375    11.00000    0.04348    0.06450 =
         0.03847    0.01501    0.00719    0.00818
AFIX  43
H84   2    0.563746    0.862420    0.219637    11.00000   -1.20000
AFIX   0
C85   1    0.581375    0.794246    0.212369    11.00000    0.09788    0.06501 =
         0.03449   -0.00581    0.01141   -0.02050
AFIX  43
H85   2    0.585960    0.815514    0.206680    11.00000   -1.20000
AFIX   0
C86   1    0.588228    0.766813    0.197658    11.00000    0.11585    0.08400 =
         0.04350   -0.01873    0.03065   -0.01716
AFIX  43
H86   2    0.598412    0.765380    0.180569    11.00000   -1.20000
AFIX   0
C87   1    0.576718    0.741685    0.213726    11.00000    0.08302    0.06097 =
         0.04114   -0.01921    0.01106   -0.01726
AFIX  43
H87   2    0.577770    0.719560    0.209232    11.00000   -1.20000
AFIX   0
C88   1    0.509495    0.700845    0.227163    11.00000    0.07640    0.05957 =
         0.05742   -0.00325   -0.02478   -0.02113
AFIX  43
H88   2    0.515251    0.715083    0.213016    11.00000   -1.20000
AFIX   0
C89   1    0.487080    0.676883    0.225154    11.00000    0.08266    0.06382 =
         0.07720    0.00864   -0.04138   -0.02409
AFIX  43
H89   2    0.474920    0.671057    0.209717    11.00000   -1.20000
AFIX   0
C90   1    0.486026    0.663146    0.250287    11.00000    0.05308    0.05120 =
         0.08667    0.00171   -0.03313   -0.01667
AFIX  43
H90   2    0.472273    0.646023    0.255390    11.00000   -1.20000
AFIX   0
C91   1    0.490371    0.605262    0.295314    11.00000    0.04291    0.03502 =
         0.05421   -0.01766   -0.00022   -0.00420
AFIX  43
H91   2    0.497536    0.603153    0.277222    11.00000   -1.20000
AFIX   0
C92   1    0.474174    0.581877    0.309692    11.00000    0.06293    0.03506 =
         0.06702   -0.02356    0.00280   -0.01250
AFIX  43
H92   2    0.468016    0.561170    0.303603    11.00000   -1.20000
AFIX   0
C93   1    0.468999    0.594907    0.334334    11.00000    0.06382    0.04521 =
         0.06145   -0.01389    0.01191   -0.02955
AFIX  43
H93   2    0.458417    0.584406    0.348817    11.00000   -1.20000
AFIX   0
C94   1    0.417526    0.627099    0.377261    11.00000    0.06992    0.11628 =
         0.08180   -0.04494    0.02775   -0.05991
AFIX  43
H94   2    0.412374    0.619503    0.359733    11.00000   -1.20000
AFIX   0
C95   1    0.397716    0.625085    0.399610    11.00000    0.06917    0.11939 =
         0.10808   -0.04831    0.03769   -0.05688
AFIX  43
H95   2    0.377056    0.615542    0.400565    11.00000   -1.20000
AFIX   0
C96   1    0.414207    0.639749    0.420019    11.00000    0.05617    0.09342 =
         0.07694   -0.02661    0.02684   -0.02838
AFIX  43
H96   2    0.406476    0.642495    0.437885    11.00000   -1.20000
AFIX   0
RESI 0
RESI 2
PART 1 111
SI1   6    0.554689    0.760104    0.376064   111.00000    0.03053    0.02110 =
         0.02778   -0.00244    0.00226   -0.00120
F1    5    0.580932    0.730166    0.370854   111.00000    0.05187    0.03210 =
         0.05811   -0.00509    0.00918    0.00867
F2    5    0.548707    0.745934    0.407958   111.00000    0.05727    0.05426 =
         0.03891    0.01397    0.00869    0.00232
F3    5    0.585380    0.782866    0.387183   111.00000    0.04933    0.03712 =
         0.04847   -0.00375   -0.00907   -0.01066
F4    5    0.561660    0.774459    0.344652   111.00000    0.05821    0.05517 =
         0.03514    0.00978   -0.00018   -0.00652
F5    5    0.524777    0.737701    0.364606   111.00000    0.04526    0.04030 =
         0.05332   -0.00723   -0.00362   -0.01309
F6    5    0.529412    0.790092    0.382308   111.00000    0.04996    0.03194 =
         0.05377   -0.00631    0.00324    0.00817
PART 2 -111
SAME_2 Si1 > F6
SI1B  6    0.557183    0.761049    0.375243  -111.00000    0.03053    0.02110 =
         0.02778   -0.00244    0.00226   -0.00120
F1B   5    0.560239    0.723371    0.363539  -111.00000    0.05187    0.03210 =
         0.05811   -0.00509    0.00918    0.00867
F2B   5    0.552756    0.746963    0.407127  -111.00000    0.02801    0.04883 =
         0.02609    0.01664    0.00980   -0.00503
F3B   5    0.598516    0.760804    0.380065  -111.00000    0.04914    0.05396 =
         0.03514   -0.01161   -0.00982    0.00825
F4B   5    0.563392    0.774903    0.343621  -111.00000    0.05821    0.05517 =
         0.03514    0.00978   -0.00018   -0.00652
F5B   5    0.516863    0.760372    0.370726  -111.00000    0.01741    0.04948 =
         0.04422   -0.01026   -0.00513    0.00165
F6B   5    0.554498    0.798728    0.386272  -111.00000    0.04666    0.03483 =
         0.06836   -0.03309   -0.00996    0.00427
PART 0
RESI 0
RESI 3
PART 1 21
N1    3    0.428733    0.774614    0.381109    21.00000    0.06467    0.07827 =
         0.11089    0.01376   -0.02025    0.00631
C1    1    0.412203    0.806708    0.379911    21.00000    0.05802    0.07058 =
         0.10472    0.01208   -0.00775   -0.00037
AFIX  23
H1A   2    0.392187    0.805165    0.390569    21.00000   -1.20000
H1B   2    0.405929    0.810678    0.360956    21.00000   -1.20000
AFIX   0
C2    1    0.430893    0.836171    0.389913    21.00000    0.06872    0.07836 =
         0.08464    0.01484   -0.00218   -0.00572
AFIX  23
H2A   2    0.450094    0.839815    0.378578    21.00000   -1.20000
H2B   2    0.437889    0.833034    0.408800    21.00000   -1.20000
AFIX   0
C3    1    0.407312    0.865468    0.387829    21.00000    0.06659    0.08779 =
         0.07479    0.00747    0.00235   -0.01657
AFIX  23
H3A   2    0.408386    0.874664    0.369452    21.00000   -1.20000
H3B   2    0.385070    0.858068    0.391012    21.00000   -1.20000
AFIX   0
C4    1    0.415280    0.889295    0.406872    21.00000    0.07075    0.10848 =
         0.06585   -0.00676    0.00631   -0.02000
AFIX 137
H4A   2    0.400608    0.907514    0.404937    21.00000   -1.20000
H4B   2    0.437354    0.896502    0.403811    21.00000   -1.20000
H4C   2    0.413412    0.880422    0.425098    21.00000   -1.20000
AFIX   0
SAME_3 C1 > C4
C5    1    0.456698    0.772750    0.360914    21.00000    0.06147    0.06165 =
         0.10316    0.01704   -0.02653    0.01102
AFIX  23
H5A   2    0.463765    0.750104    0.360056    21.00000   -1.20000
H5B   2    0.474746    0.785261    0.368505    21.00000   -1.20000
AFIX   0
C6    1    0.451267    0.784541    0.331242    21.00000    0.05734    0.04885 =
         0.09821    0.01818   -0.04466    0.00656
AFIX  23
H6A   2    0.431168    0.774974    0.324293    21.00000   -1.20000
H6B   2    0.448508    0.808125    0.331357    21.00000   -1.20000
AFIX   0
C7    1    0.479175    0.775818    0.311770    21.00000    0.05364    0.04642 =
         0.09902   -0.00118   -0.04410    0.00145
AFIX  23
H7A   2    0.499558    0.783221    0.319899    21.00000   -1.20000
H7B   2    0.480316    0.752170    0.310245    21.00000   -1.20000
AFIX   0
C8    1    0.476693    0.789166    0.284939    21.00000    0.07554    0.03909 =
         0.10112   -0.03677   -0.05149    0.00056
AFIX 137
H8A   2    0.497450    0.787364    0.275794    21.00000   -1.50000
H8B   2    0.470536    0.811805    0.286141    21.00000   -1.50000
H8C   2    0.460412    0.777373    0.274703    21.00000   -1.50000
AFIX   0
SAME_3 C1 > C4
C9    1    0.440343    0.764807    0.409507    21.00000    0.08605    0.09687 =
         0.11514    0.01136   -0.01889    0.01996
AFIX  23
H9A   2    0.460505    0.776665    0.412941    21.00000   -1.20000
H9B   2    0.446064    0.741786    0.408603    21.00000   -1.20000
AFIX   0
C10   1    0.418967    0.769219    0.434710    21.00000    0.10666    0.11436 =
         0.12011    0.01037   -0.01389    0.02090
AFIX  23
H10A  2    0.396388    0.764565    0.429931    21.00000   -1.20000
H10B  2    0.420190    0.791789    0.440824    21.00000   -1.20000
AFIX   0
C11   1    0.429680    0.746534    0.458223    21.00000    0.12482    0.13634 =
         0.12363    0.01043   -0.00654    0.02765
AFIX  23
H11A  2    0.423816    0.724104    0.453906    21.00000   -1.20000
H11B  2    0.453248    0.747633    0.460469    21.00000   -1.20000
AFIX   0
C12   1    0.414198    0.756243    0.482677    21.00000    0.15971    0.19215 =
         0.13304    0.02010    0.00231    0.01157
AFIX 137
H12A  2    0.421834    0.777594    0.487880    21.00000   -1.50000
H12B  2    0.419227    0.740873    0.497013    21.00000   -1.50000
H12C  2    0.390941    0.756905    0.479867    21.00000   -1.50000
AFIX   0
SAME_3 C1 > C4
C13   1    0.397725    0.755246    0.376120    21.00000    0.07708    0.08398 =
         0.11943    0.00078   -0.00806   -0.00272
AFIX  23
H13A  2    0.382316    0.760005    0.390768    21.00000   -1.20000
H13B  2    0.387984    0.762522    0.358978    21.00000   -1.20000
AFIX   0
C14   1    0.402820    0.718627    0.374713    21.00000    0.10034    0.09831 =
         0.13221   -0.00512    0.00103   -0.00618
AFIX  23
H14A  2    0.416273    0.713088    0.358941    21.00000   -1.20000
H14B  2    0.413784    0.710987    0.391210    21.00000   -1.20000
AFIX   0
C15   1    0.369579    0.702739    0.372171    21.00000    0.12517    0.10861 =
         0.13496    0.01403    0.00244   -0.01168
AFIX  23
H15A  2    0.358039    0.713692    0.357357    21.00000   -1.20000
H15B  2    0.373032    0.680279    0.366381    21.00000   -1.20000
AFIX   0
C16   1    0.348687    0.702054    0.394900    21.00000    0.16385    0.10914 =
         0.14915   -0.01355    0.00717    0.00110
AFIX 137
H16A  2    0.326413    0.703985    0.388801    21.00000   -1.50000
H16B  2    0.353838    0.719956    0.406948    21.00000   -1.50000
H16C  2    0.351443    0.681751    0.404580    21.00000   -1.50000
AFIX   0
PART 2 -21
SAME_3 N1 > C16
N1B   3    0.431179    0.771103    0.363949   -21.00000    0.06516    0.06982 =
         0.11073   -0.00105   -0.00973    0.00235
C1B   1    0.410180    0.800311    0.367923   -21.00000    0.05888    0.06918 =
         0.10128    0.00240   -0.01083   -0.00271
AFIX  23
H1C   2    0.389333    0.793581    0.375623   -21.00000   -1.20000
H1D   2    0.405986    0.810447    0.350223   -21.00000   -1.20000
AFIX   0
C2B   1    0.425941    0.824904    0.386756   -21.00000    0.05778    0.06855 =
         0.08412    0.00533   -0.00739   -0.00388
AFIX  23
H2C   2    0.447408    0.830809    0.379820   -21.00000   -1.20000
H2D   2    0.428567    0.815601    0.404985   -21.00000   -1.20000
AFIX   0
C3B   1    0.404298    0.854958    0.388140   -21.00000    0.06006    0.07404 =
         0.07744    0.00828   -0.00656   -0.01069
AFIX  23
H3C   2    0.403362    0.865775    0.370391   -21.00000   -1.20000
H3D   2    0.382250    0.849057    0.393644   -21.00000   -1.20000
AFIX   0
C4B   1    0.418698    0.875198    0.407653   -21.00000    0.06799    0.10191 =
         0.07749    0.01479   -0.01570   -0.03335
AFIX 137
H4D   2    0.434493    0.889116    0.398866   -21.00000   -1.20000
H4E   2    0.429398    0.862060    0.421345   -21.00000   -1.20000
H4F   2    0.402157    0.888411    0.416238   -21.00000   -1.20000
AFIX   0
C5B   1    0.458741    0.780891    0.344680   -21.00000    0.06709    0.06584 =
         0.11683   -0.00111   -0.01743   -0.00407
AFIX  23
H5C   2    0.470973    0.761299    0.340049   -21.00000   -1.20000
H5D   2    0.473436    0.795225    0.354710   -21.00000   -1.20000
AFIX   0
C6B   1    0.449436    0.797891    0.317997   -21.00000    0.06965    0.07309 =
         0.11406   -0.00436   -0.01770   -0.00888
AFIX  23
H6C   2    0.444019    0.820450    0.322245   -21.00000   -1.20000
H6D   2    0.429725    0.787609    0.310987   -21.00000   -1.20000
AFIX   0
C7B   1    0.475050    0.797957    0.294892   -21.00000    0.07255    0.07070 =
         0.11375   -0.01188   -0.01959   -0.00794
AFIX  23
H7C   2    0.472240    0.817814    0.284207   -21.00000   -1.20000
H7D   2    0.496597    0.798896    0.303242   -21.00000   -1.20000
AFIX   0
C8B   1    0.474339    0.771865    0.277218   -21.00000    0.08981    0.11809 =
         0.12711   -0.00374   -0.02093    0.02207
AFIX 137
H8D   2    0.491799    0.773901    0.264102   -21.00000   -1.20000
H8E   2    0.453734    0.771472    0.267717   -21.00000   -1.20000
H8F   2    0.476986    0.751925    0.287439   -21.00000   -1.20000
AFIX   0
C9B   1    0.444077    0.757566    0.390836   -21.00000    0.07592    0.07514 =
         0.11963    0.00516   -0.02036    0.01750
AFIX  23
H9C   2    0.458409    0.773843    0.398962   -21.00000   -1.20000
H9D   2    0.457332    0.738475    0.386748   -21.00000   -1.20000
AFIX   0
C10B  1    0.418627    0.747839    0.412316   -21.00000    0.09304    0.08989 =
         0.12050    0.00965   -0.02052    0.01053
AFIX  23
H10C  2    0.402459    0.765129    0.413890   -21.00000   -1.20000
H10D  2    0.407458    0.728167    0.406250   -21.00000   -1.20000
AFIX   0
C11B  1    0.433419    0.741860    0.439587   -21.00000    0.11396    0.11039 =
         0.12467    0.00129   -0.01500    0.02992
AFIX  23
H11C  2    0.418286    0.728386    0.449992   -21.00000   -1.20000
H11D  2    0.453056    0.728942    0.436755   -21.00000   -1.20000
AFIX   0
C12B  1    0.441773    0.768152    0.455865   -21.00000    0.11803    0.14709 =
         0.12970    0.00624   -0.02307   -0.01921
AFIX 137
H12D  2    0.422278    0.779415    0.461541   -21.00000   -1.20000
H12E  2    0.455476    0.782837    0.445604   -21.00000   -1.20000
H12F  2    0.453389    0.760537    0.471802   -21.00000   -1.20000
AFIX   0
C13B  1    0.408576    0.746609    0.352170   -21.00000    0.06791    0.07508 =
         0.12714   -0.01438    0.00654   -0.01002
AFIX  23
H13C  2    0.395700    0.756892    0.337801   -21.00000   -1.20000
H13D  2    0.393619    0.739334    0.366413   -21.00000   -1.20000
AFIX   0
C14B  1    0.426061    0.717000    0.340234   -21.00000    0.08938    0.08750 =
         0.13937   -0.01895    0.01603   -0.00908
AFIX  23
H14C  2    0.439892    0.723700    0.325020   -21.00000   -1.20000
H14D  2    0.439806    0.707010    0.354174   -21.00000   -1.20000
AFIX   0
C15B  1    0.401136    0.692939    0.330451   -21.00000    0.09569    0.08622 =
         0.15356   -0.02759    0.02785   -0.01813
AFIX  23
H15C  2    0.392376    0.681188    0.346153   -21.00000   -1.20000
H15D  2    0.383222    0.704671    0.321828   -21.00000   -1.20000
AFIX   0
C16B  1    0.413992    0.670477    0.311717   -21.00000    0.10008    0.09220 =
         0.15482   -0.00983    0.03761   -0.02132
AFIX 137
H16D  2    0.420286    0.681691    0.295181   -21.00000   -1.50000
H16E  2    0.397725    0.654286    0.307455   -21.00000   -1.50000
H16F  2    0.432811    0.659997    0.319624   -21.00000   -1.50000
AFIX   0
PART 0
RESI 0
RESI 4
PART -1
SAME_3 N1 > C16
N1    3    0.750919    0.868560    0.372193    10.50000    0.07039    0.16211 =
         0.18300   -0.00698   -0.06665   -0.02124
C1    1    0.719912    0.850624    0.378673    10.50000    0.06667    0.13450 =
         0.12580   -0.00278   -0.06424   -0.00498
AFIX  23
H1A   2    0.713163    0.838294    0.362588    10.50000   -1.20000
H1B   2    0.702853    0.866419    0.382733    10.50000   -1.20000
AFIX   0
C2    1    0.723342    0.827303    0.402911    10.50000    0.07454    0.12956 =
         0.06979   -0.01371   -0.04039   -0.00495
AFIX  23
H2A   2    0.724434    0.839702    0.419907    10.50000   -1.20000
H2B   2    0.743441    0.814841    0.401111    10.50000   -1.20000
AFIX   0
C3    1    0.694226    0.804066    0.403824    10.50000    0.07181    0.13110 =
         0.06371   -0.00261   -0.00706    0.00125
AFIX  23
H3A   2    0.695770    0.790682    0.420257    10.50000   -1.20000
H3B   2    0.674246    0.816809    0.405091    10.50000   -1.20000
AFIX   0
C4    1    0.692303    0.783531    0.380763    10.50000    0.14081    0.08710 =
         0.06267    0.02275   -0.02481   -0.02493
AFIX 137
H4A   2    0.694284    0.796399    0.364315    10.50000   -1.50000
H4B   2    0.671608    0.772387    0.380754    10.50000   -1.50000
H4C   2    0.709702    0.767747    0.381429    10.50000   -1.50000
AFIX   0
C5    1    0.746042    0.885222    0.344243    10.50000    0.07112    0.17792 =
         0.22315    0.02620   -0.07501   -0.03453
AFIX  23
H5A   2    0.723332    0.891425    0.341638    10.50000   -1.20000
H5B   2    0.752567    0.870816    0.329357    10.50000   -1.20000
AFIX   0
C6    1    0.768662    0.916310    0.345428    10.50000    0.09532    0.17852 =
         0.24819    0.03428   -0.06827   -0.04545
AFIX  23
H6A   2    0.772751    0.921622    0.364573    10.50000   -1.20000
H6B   2    0.789540    0.910890    0.337083    10.50000   -1.20000
AFIX   0
C7    1    0.755290    0.945988    0.331476    10.50000    0.12356    0.19709 =
         0.25796    0.03517   -0.04718   -0.05345
AFIX  23
H7A   2    0.736024    0.953295    0.341394    10.50000   -1.20000
H7B   2    0.771466    0.963331    0.332481    10.50000   -1.20000
AFIX   0
C8    1    0.746967    0.941117    0.304226    10.50000    0.14234    0.23120 =
         0.23025    0.04832   -0.01724   -0.12195
AFIX 137
H8A   2    0.745937    0.961851    0.294960    10.50000   -1.20000
H8B   2    0.726005    0.930552    0.303212    10.50000   -1.20000
H8C   2    0.763176    0.927564    0.295570    10.50000   -1.20000
AFIX   0
C9    1    0.779399    0.845044    0.372793    10.50000    0.09084    0.16622 =
         0.17959   -0.02510   -0.04471   -0.03954
AFIX  23
H9A   2    0.779784    0.835320    0.390997    10.50000   -1.20000
H9B   2    0.799156    0.858065    0.371123    10.50000   -1.20000
AFIX   0
C10   1    0.782359    0.816813    0.352008    10.50000    0.10953    0.17910 =
         0.18309   -0.03487   -0.01898   -0.05228
AFIX  23
H10A  2    0.764618    0.801311    0.354500    10.50000   -1.20000
H10B  2    0.781512    0.825144    0.333334    10.50000   -1.20000
AFIX   0
C11   1    0.815439    0.800269    0.357501    10.50000    0.11876    0.17449 =
         0.18673   -0.03828    0.00844   -0.08101
AFIX  23
H11A  2    0.831712    0.809253    0.345082    10.50000   -1.20000
H11B  2    0.822314    0.805075    0.376171    10.50000   -1.20000
AFIX   0
C12   1    0.813960    0.766965    0.354024    10.50000    0.17659    0.22626 =
         0.22231   -0.01967    0.02265   -0.07968
AFIX 137
H12A  2    0.794841    0.758570    0.363095    10.50000   -1.20000
H12B  2    0.833165    0.757059    0.361799    10.50000   -1.20000
H12C  2    0.812840    0.761961    0.334744    10.50000   -1.20000
AFIX   0
C13   1    0.755865    0.892302    0.395361    10.50000    0.07318    0.18171 =
         0.22367   -0.02976   -0.05477    0.00728
AFIX  23
H13A  2    0.765295    0.912194    0.387880    10.50000   -1.20000
H13B  2    0.771727    0.883044    0.408011    10.50000   -1.20000
AFIX   0
C14   1    0.724368    0.901763    0.412146    10.50000    0.07643    0.19483 =
         0.25759   -0.03880   -0.01889    0.03231
AFIX  23
H14A  2    0.708770    0.912470    0.400086    10.50000   -1.20000
H14B  2    0.714200    0.882104    0.419373    10.50000   -1.20000
AFIX   0
C15   1    0.733024    0.924206    0.435383    10.50000    0.07375    0.19772 =
         0.26706   -0.03917    0.01055    0.04438
AFIX  23
H15A  2    0.753118    0.935541    0.430661    10.50000   -1.20000
H15B  2    0.715938    0.940583    0.437004    10.50000   -1.20000
AFIX   0
C16   1    0.737059    0.910008    0.460065    10.50000    0.12557    0.21960 =
         0.30311   -0.02902    0.03499    0.01542
AFIX 137
H16A  2    0.759706    0.904461    0.462566    10.50000   -1.20000
H16B  2    0.724000    0.890497    0.461016    10.50000   -1.20000
H16C  2    0.730358    0.924912    0.474265    10.50000   -1.20000
AFIX   0
PART 0
RESI 0
RESI 5
PART 1
N1    3    0.750000    0.596306    0.375000    30.50000    0.07412    0.10276 =
         0.10717    0.00000   -0.01189    0.00000
SAME_3 C1 > C4
C1    1    0.730861    0.617042    0.394713    31.00000    0.08139    0.11265 =
         0.10147   -0.00380   -0.01521    0.00094
AFIX  23
H1A   2    0.717301    0.602654    0.405765    31.00000   -1.20000
H1B   2    0.746231    0.627612    0.407062    31.00000   -1.20000
AFIX   0
C2    1    0.709277    0.642950    0.382616    31.00000    0.08127    0.11122 =
         0.09466   -0.00024   -0.01206    0.00506
AFIX  23
H2A   2    0.695069    0.633308    0.368831    31.00000   -1.20000
H2B   2    0.722623    0.659501    0.373730    31.00000   -1.20000
AFIX   0
C3    1    0.688828    0.658554    0.404930    31.00000    0.08043    0.11004 =
         0.09270   -0.00563   -0.00022   -0.00412
AFIX  23
H3A   2    0.672470    0.643015    0.411150    31.00000   -1.20000
H3B   2    0.702758    0.663842    0.420468    31.00000   -1.20000
AFIX   0
C4    1    0.673104    0.687226    0.395764    31.00000    0.07588    0.12880 =
         0.09657   -0.01310   -0.00433   -0.00373
AFIX 137
H4A   2    0.688611    0.700895    0.386361    31.00000   -1.50000
H4B   2    0.664304    0.698836    0.411268    31.00000   -1.50000
H4C   2    0.655674    0.681499    0.383415    31.00000   -1.50000
AFIX   0
SAME_3 C1 > C4
C5    1    0.728511    0.575739    0.358079    31.00000    0.09130    0.11146 =
         0.10887   -0.00835   -0.00804    0.00358
AFIX  23
H5A   2    0.741906    0.563264    0.345365    31.00000   -1.20000
H5B   2    0.714364    0.589821    0.347270    31.00000   -1.20000
AFIX   0
C6    1    0.707277    0.552053    0.374465    31.00000    0.10387    0.11633 =
         0.11536   -0.00397    0.00236    0.00063
AFIX  23
H6A   2    0.720444    0.540934    0.388194    31.00000   -1.20000
H6B   2    0.690014    0.563946    0.383836    31.00000   -1.20000
AFIX   0
C7    1    0.692525    0.527277    0.354809    31.00000    0.10479    0.09365 =
         0.13733   -0.00065    0.01561    0.01365
AFIX  23
H7A   2    0.680208    0.538806    0.340766    31.00000   -1.20000
H7B   2    0.710059    0.515442    0.345743    31.00000   -1.20000
AFIX   0
C8    1    0.672406    0.505417    0.367561    31.00000    0.09660    0.07640 =
         0.16254    0.00305    0.01487    0.01727
AFIX 137
H8A   2    0.660333    0.493354    0.353977    31.00000   -1.20000
H8B   2    0.657431    0.516944    0.379308    31.00000   -1.20000
H8C   2    0.685278    0.490550    0.378382    31.00000   -1.20000
AFIX   0
PART 2
SAME_5 N1 > C8
N1B   3    0.750000    0.625281    0.375000   -30.50000    0.07549    0.10688 =
         0.10242    0.00000   -0.01254    0.00000
C1B   1    0.721611    0.646824    0.368448   -31.00000    0.07398    0.10506 =
         0.09489   -0.00244   -0.00945    0.00086
AFIX  23
H1C   2    0.703165    0.633252    0.363174   -31.00000   -1.20000
H1D   2    0.727205    0.660467    0.352805   -31.00000   -1.20000
AFIX   0
C2B   1    0.711294    0.668890    0.392461   -31.00000    0.07278    0.10474 =
         0.08455   -0.00159   -0.00328   -0.00057
AFIX  23
H2C   2    0.705535    0.655310    0.408100   -31.00000   -1.20000
H2D   2    0.729697    0.682488    0.397792   -31.00000   -1.20000
AFIX   0
C3B   1    0.682675    0.690524    0.385367   -31.00000    0.07473    0.10779 =
         0.07791    0.00247    0.00029   -0.00564
AFIX  23
H3C   2    0.689585    0.706006    0.371395   -31.00000   -1.20000
H3D   2    0.665575    0.677038    0.377413   -31.00000   -1.20000
AFIX   0
C4B   1    0.669551    0.707832    0.407232   -31.00000    0.07787    0.10245 =
         0.07555   -0.01909    0.01516   -0.01229
AFIX 137
H4D   2    0.652960    0.722484    0.400584   -31.00000   -1.20000
H4E   2    0.686534    0.720191    0.416101   -31.00000   -1.20000
H4F   2    0.660057    0.692827    0.420176   -31.00000   -1.20000
AFIX   0
C5B   1    0.745811    0.609493    0.403065   -31.00000    0.08453    0.11408 =
         0.11872    0.00379   -0.01161   -0.00121
AFIX  23
H5C   2    0.741233    0.626034    0.416857   -31.00000   -1.20000
H5D   2    0.765629    0.597980    0.408282   -31.00000   -1.20000
AFIX   0
C6B   1    0.717279    0.585633    0.400868   -31.00000    0.09619    0.12043 =
         0.12425    0.00072   -0.01303   -0.00242
AFIX  23
H6C   2    0.696915    0.597527    0.403193   -31.00000   -1.20000
H6D   2    0.717180    0.575974    0.382637   -31.00000   -1.20000
AFIX   0
C7B   1    0.719066    0.559082    0.421777   -31.00000    0.11441    0.14257 =
         0.14787    0.00234   -0.01295    0.00240
AFIX  23
H7C   2    0.701938    0.543342    0.417769   -31.00000   -1.20000
H7D   2    0.739852    0.547906    0.419574   -31.00000   -1.20000
AFIX   0
C8B   1    0.716157    0.568200    0.448654   -31.00000    0.08598    0.12758 =
         0.13400   -0.04335    0.01275    0.02804
AFIX  33
H8D   2    0.717667    0.549186    0.460199   -31.00000   -1.20000
H8E   2    0.733402    0.583207    0.453250   -31.00000   -1.20000
H8F   2    0.695353    0.578627    0.451438   -31.00000   -1.20000
AFIX   0
PART 0
RESI 0
RESI 6
PART 1 41
CL1   8    0.362291    0.965058    0.339263    41.00000    0.22889    0.12158 =
         0.09514   -0.01303    0.04306   -0.00554
AFIX  66
C1    1    0.343157    0.945753    0.364634    41.00000    0.26886    0.20956 =
         0.22081   -0.03944    0.02107   -0.03565
C2    1    0.337973    0.959188    0.389905    41.00000    0.26191    0.21664 =
         0.21728   -0.04204    0.03327   -0.03493
AFIX  43
H2    2    0.344059    0.980772    0.393299    41.00000   -1.20000
AFIX  65
C3    1    0.323885    0.941043    0.410212    41.00000    0.25455    0.22363 =
         0.21853   -0.03713    0.04356   -0.04272
AFIX  43
H3    2    0.320342    0.950225    0.427484    41.00000   -1.20000
AFIX  65
C4    1    0.314981    0.909462    0.405247    41.00000    0.25708    0.22219 =
         0.21251   -0.02697    0.05659   -0.04004
AFIX  43
H4    2    0.305352    0.897061    0.419126    41.00000   -1.20000
AFIX  65
C5    1    0.320164    0.896027    0.379976    41.00000    0.25867    0.22510 =
         0.21481   -0.01793    0.04000   -0.04454
AFIX  43
H5    2    0.314078    0.874443    0.376583    41.00000   -1.20000
AFIX  65
C6    1    0.334252    0.914172    0.359669    41.00000    0.26479    0.21024 =
         0.22119   -0.02609    0.02210   -0.04483
AFIX  43
H6    2    0.337795    0.904990    0.342397    41.00000   -1.20000
AFIX   0
PART -2 121
SAME_6 Cl1 > C6
CL1B  8    0.352263    0.942240    0.360995   121.00000    0.30449    0.21429 =
         0.25129   -0.02680   -0.00896   -0.03821
AFIX  66
C1B   1    0.316094    0.959914    0.359426   121.00000    0.26811    0.21228 =
         0.22695   -0.04819    0.02570   -0.03367
C2B   1    0.303615    0.974011    0.336301   121.00000    0.26983    0.21214 =
         0.23706   -0.06344    0.01891   -0.03666
AFIX  43
H2B   2    0.315643    0.973831    0.320037   121.00000   -1.20000
AFIX  65
C3B   1    0.273539    0.988373    0.336974   121.00000    0.26465    0.21143 =
         0.24126   -0.06657    0.01734   -0.03795
AFIX  43
H3B   2    0.265010    0.998008    0.321169   121.00000   -1.20000
AFIX  65
C4B   1    0.255941    0.988637    0.360771   121.00000    0.26553    0.21734 =
         0.23957   -0.05434    0.02307   -0.03814
AFIX  43
H4B   2    0.235385    0.998453    0.361230   121.00000   -1.20000
AFIX  65
C5B   1    0.268419    0.974540    0.383896   121.00000    0.26479    0.22075 =
         0.23510   -0.04725    0.02993   -0.03354
AFIX  43
H5B   2    0.256391    0.974721    0.400160   121.00000   -1.20000
AFIX  65
C6B   1    0.298495    0.960178    0.383223   121.00000    0.26451    0.22108 =
         0.22568   -0.04203    0.03270   -0.03705
AFIX  43
H6B   2    0.307023    0.950544    0.399028   121.00000   -1.20000
AFIX   0
PART -3 141
SAME_6 Cl1 > C6
CL1C  8    0.254075    0.828828    0.345304   141.00000    0.23353    0.24456 =
         0.21669    0.00108    0.01585   -0.06567
AFIX  66
C1C   1    0.272062    0.844955    0.371228   141.00000    0.24904    0.23659 =
         0.20818   -0.01626    0.02029   -0.06350
C2C   1    0.294004    0.870051    0.370853   141.00000    0.25868    0.23623 =
         0.21335   -0.01552    0.03270   -0.04701
AFIX  43
H2C   2    0.300163    0.879448    0.354192   141.00000   -1.20000
AFIX  65
C3C   1    0.306935    0.881398    0.394854   141.00000    0.26082    0.23492 =
         0.21714   -0.01802    0.04188   -0.04312
AFIX  43
H3C   2    0.321932    0.898550    0.394597   141.00000   -1.20000
AFIX  65
C4C   1    0.297925    0.867649    0.419231   141.00000    0.26664    0.24483 =
         0.22759   -0.01531    0.03360   -0.05021
AFIX  43
H4C   2    0.306763    0.875404    0.435634   141.00000   -1.20000
AFIX  65
C5C   1    0.275982    0.842552    0.419607   141.00000    0.26391    0.24838 =
         0.22893   -0.01382    0.02330   -0.05865
AFIX  43
H5C   2    0.269824    0.833155    0.436267   141.00000   -1.20000
AFIX  65
C6C   1    0.263051    0.831205    0.395606   141.00000    0.25498    0.24648 =
         0.21550   -0.01794    0.01520   -0.06787
AFIX  43
H6C   2    0.248054    0.814053    0.395863   141.00000   -1.20000
AFIX   0
RESI 0
RESI 7
PART 1  21
SAME_6 Cl1 > C6
CL1   8    0.366485    0.761296    0.290852    21.00000    0.14268    0.13219 =
         0.17008    0.04036   -0.05661    0.02991
AFIX  66
C1    1    0.381511    0.723401    0.293979    21.00000    0.13252    0.10785 =
         0.14421    0.00822   -0.06075    0.01345
C2    1    0.414139    0.716777    0.292517    21.00000    0.12744    0.08762 =
         0.13188   -0.00603   -0.03649    0.01448
AFIX  43
H2    2    0.428999    0.733629    0.289328    21.00000   -1.20000
AFIX  65
C3    1    0.425025    0.685497    0.295721    21.00000    0.12686    0.08310 =
         0.12522   -0.01219   -0.03111    0.01617
AFIX  43
H3    2    0.447325    0.680970    0.294722    21.00000   -1.20000
AFIX  65
C4    1    0.403283    0.660840    0.300387    21.00000    0.13406    0.08746 =
         0.11883   -0.01291   -0.03769    0.01069
AFIX  43
H4    2    0.410724    0.639462    0.302577    21.00000   -1.20000
AFIX  65
C5    1    0.370655    0.667463    0.301849    21.00000    0.13912    0.10893 =
         0.13012   -0.00574   -0.03782    0.00937
AFIX  43
H5    2    0.355795    0.650611    0.305038    21.00000   -1.20000
AFIX  65
C6    1    0.359768    0.698743    0.298645    21.00000    0.14027    0.11702 =
         0.14726    0.00559   -0.05167    0.00922
AFIX  43
H6    2    0.337468    0.703270    0.299645    21.00000   -1.20000
AFIX   0
PART 2 71
SAME_6 Cl1 > C6
CL1B  8    0.320395    0.672662    0.370228    71.00000    0.20911    0.26576 =
         0.25340    0.00190    0.00117   -0.04813
AFIX  66
C1B   1    0.323849    0.700572    0.394891    71.00000    0.17101    0.22265 =
         0.25582    0.01378   -0.02388   -0.04399
C2B   1    0.310080    0.730876    0.393309    71.00000    0.17096    0.22061 =
         0.25495    0.01579   -0.02920   -0.04181
AFIX  43
H2B   2    0.298098    0.736820    0.377805    71.00000   -1.20000
AFIX  65
C3B   1    0.313841    0.752483    0.414412    71.00000    0.16972    0.21960 =
         0.25465    0.01459   -0.03026   -0.04155
AFIX  43
H3B   2    0.304430    0.773195    0.413331    71.00000   -1.20000
AFIX  65
C4B   1    0.331371    0.743786    0.437097    71.00000    0.16510    0.21820 =
         0.25345    0.01065   -0.02921   -0.04341
AFIX  43
H4B   2    0.333942    0.758554    0.451521    71.00000   -1.20000
AFIX  65
C5B   1    0.345141    0.713482    0.438679    71.00000    0.16649    0.21943 =
         0.25413    0.01315   -0.02933   -0.04433
AFIX  43
H5B   2    0.357122    0.707538    0.454184    71.00000   -1.20000
AFIX  65
C6B   1    0.341380    0.691875    0.417576    71.00000    0.16814    0.22052 =
         0.25606    0.01359   -0.02427   -0.04446
AFIX  43
H6B   2    0.350791    0.671163    0.418657    71.00000   -1.20000
AFIX   0
PART -3 81
SAME_6 Cl1 > C6
CL1C  8    0.314259    0.723788    0.310153    81.00000    0.20530    0.16280 =
         0.22087    0.00227   -0.09136   -0.00061
AFIX  66
C1C   1    0.297355    0.737897    0.339786    81.00000    0.18228    0.20721 =
         0.24735    0.01901   -0.05611   -0.02748
C2C   1    0.306180    0.767010    0.351250    81.00000    0.17600    0.21203 =
         0.24938    0.02598   -0.05357   -0.03108
AFIX  43
H2C   2    0.322174    0.779855    0.342914    81.00000   -1.20000
AFIX  65
C3C   1    0.291603    0.777329    0.374910    81.00000    0.17513    0.21704 =
         0.25442    0.02575   -0.04261   -0.03629
AFIX  43
H3C   2    0.297634    0.797226    0.382745    81.00000   -1.20000
AFIX  65
C4C   1    0.268201    0.758534    0.387107    81.00000    0.17438    0.21933 =
         0.25336    0.02082   -0.03633   -0.03978
AFIX  43
H4C   2    0.258238    0.765586    0.403278    81.00000   -1.20000
AFIX  65
C5C   1    0.259376    0.729421    0.375644    81.00000    0.17223    0.21035 =
         0.24843    0.01998   -0.04188   -0.04227
AFIX  43
H5C   2    0.243381    0.716576    0.383980    81.00000   -1.20000
AFIX  65
C6C   1    0.273952    0.719102    0.351983    81.00000    0.17619    0.20978 =
         0.24698    0.01866   -0.05113   -0.03871
AFIX  43
H6C   2    0.267920    0.699205    0.344149    81.00000   -1.20000
AFIX   0
PART 4 91
SAME_6 Cl1 > C6
CL1D  8    0.324443    0.812617    0.381603    91.00000    0.16551    0.21797 =
         0.26236   -0.00445   -0.03189   -0.03405
AFIX  66
C1D   1    0.317607    0.779376    0.399502    91.00000    0.17093    0.21958 =
         0.25510    0.01381   -0.03323   -0.03957
C2D   1    0.334939    0.769792    0.422042    91.00000    0.16826    0.22045 =
         0.25435    0.01117   -0.03041   -0.04210
C3D   1    0.327343    0.741227    0.435004    91.00000    0.16618    0.21862 =
         0.25386    0.01111   -0.02876   -0.04306
C4D   1    0.302416    0.722247    0.425426    91.00000    0.16922    0.22019 =
         0.25556    0.01336   -0.02867   -0.04241
AFIX 153
H4D   2    0.280345    0.713082    0.435737    91.00000   -1.20000
AFIX  65
C5D   1    0.285084    0.731831    0.402887    91.00000    0.17148    0.21751 =
         0.25302    0.01825   -0.03334   -0.04158
AFIX  43
H5D   2    0.268047    0.718858    0.396341    91.00000   -1.20000
AFIX  65
C6D   1    0.292679    0.760395    0.389924    91.00000    0.17146    0.22001 =
         0.25389    0.01930   -0.03507   -0.03972
AFIX 153
H6D   2    0.267318    0.761138    0.382506    91.00000   -1.20000
AFIX   0
PART 4 101
SAME_6 Cl1 > C6
CL1E  8    0.320262    0.782619    0.349933   101.00000    0.17669    0.20773 =
         0.25106    0.04901   -0.06520   -0.02711
AFIX  66
C1E   1    0.324545    0.758853    0.377774   101.00000    0.17385    0.21915 =
         0.25377    0.02106   -0.03774   -0.03822
C2E   1    0.327696    0.770987    0.403737   101.00000    0.17090    0.22135 =
         0.25473    0.01374   -0.03170   -0.04201
C3E   1    0.331698    0.750193    0.425379   101.00000    0.16688    0.21828 =
         0.25452    0.01191   -0.02960   -0.04295
C4E   1    0.332548    0.717263    0.421057   101.00000    0.16816    0.22071 =
         0.25638    0.01446   -0.02638   -0.04362
C5E   1    0.329398    0.705128    0.395094   101.00000    0.16993    0.22329 =
         0.25599    0.01355   -0.02283   -0.04418
AFIX  43
H5E   2    0.329979    0.682623    0.392141   101.00000   -1.20000
AFIX  65
C6E   1    0.325396    0.725922    0.373452   101.00000    0.17154    0.22256 =
         0.25500    0.01642   -0.02531   -0.04159
AFIX  43
H6E   2    0.323243    0.717629    0.355707   101.00000   -1.20000
AFIX   0
PART 5  131
SAME_6 Cl1 > C6
CL1F  8    0.317424    0.729338    0.328730   131.00000    0.19410    0.20076 =
         0.24929    0.00858   -0.06801   -0.00253
AFIX  66
C1F   1    0.344106    0.737017    0.303468   131.00000    0.14482    0.12168 =
         0.16113    0.01350   -0.06171    0.01208
C2F   1    0.351831    0.715150    0.283337   131.00000    0.13769    0.11127 =
         0.14548    0.00973   -0.06434    0.01409
AFIX  43
H2F   2    0.341556    0.694822    0.282822   131.00000   -1.20000
AFIX  65
C3F   1    0.374589    0.723027    0.263961   131.00000    0.13335    0.10517 =
         0.13950    0.01196   -0.07203    0.01879
AFIX  43
H3F   2    0.379868    0.708082    0.250203   131.00000   -1.20000
AFIX  65
C4F   1    0.389622    0.752771    0.264714   131.00000    0.13353    0.11036 =
         0.14377    0.01306   -0.07155    0.01775
AFIX  43
H4F   2    0.405176    0.758154    0.251471   131.00000   -1.20000
AFIX  65
C5F   1    0.381898    0.774638    0.284844   131.00000    0.13638    0.11518 =
         0.15398    0.01955   -0.07471    0.01826
AFIX  43
H5F   2    0.392173    0.794966    0.285359   131.00000   -1.20000
AFIX  65
C6F   1    0.359140    0.766761    0.304221   131.00000    0.14407    0.11941 =
         0.15877    0.01743   -0.06987    0.01712
AFIX  43
H6F   2    0.353861    0.781706    0.317979   131.00000   -1.20000
AFIX   0
PART 0
RESI 0
RESI 8
PART 4 51
SAME_6 Cl1 > C6
CL1   8    0.695948    0.582799    0.449587    51.00000    0.24673    0.25742 =
         0.19904    0.03923    0.07710   -0.03387
C1    1    0.724493    0.599473    0.469705    51.00000    0.19734    0.17869 =
         0.14408    0.02686    0.08026   -0.03313
C2    1    0.754782    0.585562    0.475005    51.00000    0.19171    0.17179 =
         0.13613    0.02352    0.08392   -0.02742
AFIX  43
H2    2    0.760602    0.565997    0.466495    51.00000   -1.20000
AFIX   0
C3    1    0.775780    0.600171    0.492359    51.00000    0.19385    0.17269 =
         0.14190    0.02604    0.08267   -0.02893
AFIX  43
H3    2    0.792867    0.587922    0.499745    51.00000   -1.20000
AFIX   0
C4    1    0.772912    0.632816    0.499655    51.00000    0.18848    0.16252 =
         0.13217    0.02536    0.08393   -0.03697
AFIX  43
H4    2    0.787869    0.642657    0.511500    51.00000   -1.20000
AFIX   0
C5    1    0.747132    0.650154    0.488741    51.00000    0.18033    0.15815 =
         0.12517    0.02653    0.08216   -0.03260
AFIX  43
H5    2    0.744625    0.672581    0.491391    51.00000   -1.20000
AFIX   0
C6    1    0.725093    0.631652    0.473447    51.00000    0.19062    0.16721 =
         0.13619    0.02560    0.08256   -0.03050
AFIX  43
H6    2    0.708583    0.643387    0.464678    51.00000   -1.20000
AFIX   0
PART 3 61
SAME_6 Cl1 > C6
CL1B  8    0.744933    0.564552    0.462717    61.00000    0.19444    0.16652 =
         0.15467    0.03608    0.05879   -0.03142
AFIX  66
C1B   1    0.738476    0.603772    0.470888    61.00000    0.19381    0.17289 =
         0.14029    0.02687    0.08150   -0.03130
C2B   1    0.761186    0.622485    0.484059    61.00000    0.19132    0.16877 =
         0.13624    0.02622    0.08187   -0.03136
AFIX  43
H2B   2    0.782526    0.614870    0.486081    61.00000   -1.20000
AFIX  65
C3B   1    0.752671    0.652341    0.494270    61.00000    0.18597    0.16112 =
         0.13097    0.02467    0.08169   -0.03427
AFIX  43
H3B   2    0.768192    0.665131    0.503272    61.00000   -1.20000
AFIX  65
C4B   1    0.721447    0.663484    0.491311    61.00000    0.19074    0.16508 =
         0.13423    0.02474    0.07931   -0.03236
AFIX  43
H4B   2    0.715628    0.683889    0.498291    61.00000   -1.20000
AFIX  65
C5B   1    0.698737    0.644771    0.478140    61.00000    0.19318    0.17085 =
         0.13976    0.02696    0.07925   -0.03311
AFIX  43
H5B   2    0.677397    0.652387    0.476118    61.00000   -1.20000
AFIX  65
C6B   1    0.707251    0.614915    0.467928    61.00000    0.19466    0.17456 =
         0.14195    0.02693    0.08072   -0.03056
AFIX  43
H6B   2    0.691730    0.602126    0.458927    61.00000   -1.20000
AFIX   0
PART 0
RESI 0
RESI 9
PART -1 150.5
C1    1    0.684353    0.473483    0.360496   150.50000    0.21851    0.31742 =
         0.10791   -0.02787   -0.01090    0.08537
AFIX  33
H1A   2    0.678806    0.496164    0.362768   150.50000   -1.50000
H1B   2    0.686217    0.468548    0.341245   150.50000   -1.50000
H1C   2    0.667544    0.460114    0.368525   150.50000   -1.50000
AFIX   0
C2    1    0.716431    0.466630    0.374510   150.50000    0.22125    0.31261 =
         0.09457   -0.03870   -0.01139    0.09267
AFIX  23
H2A   2    0.733299    0.480432    0.366589   150.50000   -1.20000
H2B   2    0.714611    0.471991    0.393891   150.50000   -1.20000
AFIX   0
C3    1    0.726132    0.431440    0.371515   150.50000    0.21927    0.30893 =
         0.08398   -0.04240   -0.01009    0.09785
AFIX  23
H3A   2    0.710184    0.418000    0.381055   150.50000   -1.20000
H3B   2    0.725304    0.425647    0.352174   150.50000   -1.20000
AFIX   0
C4    1    0.759448    0.423407    0.382333   150.50000    0.21674    0.30727 =
         0.08393   -0.04866   -0.01066    0.09803
AFIX  23
H4A   2    0.759998    0.428750    0.401772   150.50000   -1.20000
H4B   2    0.775232    0.437402    0.373170   150.50000   -1.20000
AFIX   0
C5    1    0.770328    0.388168    0.378896   150.50000    0.21094    0.30376 =
         0.08553   -0.04326   -0.01393    0.10462
AFIX  33
H5A   2    0.791889    0.385532    0.386445   150.50000   -1.50000
H5B   2    0.755355    0.373986    0.388375   150.50000   -1.50000
H5C   2    0.770632    0.382663    0.359692   150.50000   -1.50000
AFIX   0
PART -2 -150.5
SAME_6 Cl1 > C6
CL1B  8    0.805654    0.364156    0.377104  -150.50000    0.16502    0.28477 =
         0.05320   -0.05581   -0.03963    0.12427
AFIX  66
C1B   1    0.769135    0.382238    0.377198  -150.50000    0.21203    0.30560 =
         0.08234   -0.04636   -0.01346    0.10182
C2B   1    0.765408    0.415275    0.379279  -150.50000    0.21627    0.30741 =
         0.08383   -0.04535   -0.01120    0.09928
AFIX  43
H2BA  2    0.783731    0.428709    0.380733  -150.50000   -1.20000
AFIX  65
C3B   1    0.734873    0.428657    0.379231  -150.50000    0.21838    0.30900 =
         0.08633   -0.04390   -0.01101    0.09763
AFIX  43
H3BA  2    0.732326    0.451237    0.380653  -150.50000   -1.20000
AFIX  65
C4B   1    0.708063    0.409001    0.377103  -150.50000    0.21819    0.30863 =
         0.08524   -0.04343   -0.01182    0.09886
AFIX  43
H4BA  2    0.687194    0.418148    0.377070  -150.50000   -1.20000
AFIX  65
C5B   1    0.711789    0.375964    0.375023  -150.50000    0.21642    0.30734 =
         0.08454   -0.04455   -0.01162    0.10143
AFIX  43
H5BA  2    0.693466    0.362530    0.373568  -150.50000   -1.20000
AFIX  65
C6B   1    0.742325    0.362581    0.375070  -150.50000    0.21354    0.30677 =
         0.08402   -0.04462   -0.01296    0.10213
AFIX  43
H6B   2    0.744871    0.340002    0.373649  -150.50000   -1.20000
RESI 0
AFIX   0
HKLF 4


REM  Mezei73_0m_a.res in I-42d
REM wR2 = 0.0862, GooF = S = 1.093, Restrained GooF = 1.094 for all data
REM R1 = 0.0338 for 38235 Fo > 4sig(Fo) and 0.0388 for all 41352 data
REM 3532 parameters refined using 3985 restraints

END

WGHT      0.0405    161.9055

REM Instructions for potential hydrogen bonds
HTAB O1_1 F2_2
HTAB O1_1 F2B_2
HTAB O2_1 F2_2
HTAB O2_1 F3_2
HTAB O2_1 F2B_2
HTAB O2_1 F3B_2
HTAB O3_1 F3_2
HTAB O3_1 F6B_2
HTAB O4_1 F3_2
HTAB O4_1 F6B_2
HTAB O5_1 F4_2
HTAB O6_1 F1_2
HTAB O6_1 F3B_2
HTAB O7_1 F1_2
HTAB O7_1 F1B_2
HTAB O8_1 F1_2
HTAB O8_1 F1B_2
HTAB O9_1 O23_1
HTAB O10_1 O1_1
HTAB O11_1 O24_1
HTAB O12_1 O2_1
HTAB O13_1 O3_1
HTAB O14_1 O26_1
HTAB O15_1 O4_1
HTAB O16_1 O28_1
HTAB O17_1 O5_1
HTAB O17_1 N9_1
HTAB O17_1 N10_1
HTAB O18_1 O29_1
HTAB O20_1 O7_1
HTAB O21_1 O31_1
HTAB O22_1 O8_1
HTAB O23_1 F2_2
HTAB O23_1 F2B_2
HTAB O24_1 F2_2
HTAB O24_1 F2B_2
HTAB O25_1 F6_2
HTAB O25_1 F6B_2
HTAB O26_1 F6_2
HTAB O26_1 F6B_2
HTAB O27_1 F6_2
HTAB O27_1 F6B_2
HTAB O28_1 F4_2
HTAB O29_1 F4_2
HTAB O30_1 F1B_2
HTAB O31_1 F5_2
HTAB O31_1 F1B_2
HTAB O32_1 F5_2
HTAB O32_1 F5B_2
EQIV $2 y, x+1/2, z+1/4
HTAB_7 C33_1 Cl1C_$2
EQIV $3 -y+1, x, -z+1
HTAB_9 C34_1 Cl1B_$3
HTAB C5_3 F5_2
HTAB C5_3 F6_2
HTAB C5B_3 O27_1
HTAB C9B_3 O32_1
HTAB C14B_3 O32_1

REM Highest difference peak  0.753,  deepest hole -0.486,  1-sigma level  0.070
Q1    1   0.3294  0.7801  0.3411  11.00000  0.05    0.75
Q2    1   0.3312  0.9130  0.4167  11.00000  0.05    0.64
Q3    1   0.3398  0.7579  0.3129  11.00000  0.05    0.51
Q4    1   0.3309  0.7343  0.4437  11.00000  0.05    0.50
Q5    1   0.7448  0.6597  0.4912  11.00000  0.05    0.50
Q6    1   0.3601  0.7183  0.2742  11.00000  0.05    0.47
Q7    1   0.2992  0.7917  0.3988  11.00000  0.05    0.42
Q8    1   0.2802  0.8110  0.3656  11.00000  0.05    0.41
Q9    1   0.3199  0.7973  0.3595  11.00000  0.05    0.40
Q10   1   0.3328  0.7210  0.2863  11.00000  0.05    0.40
Q11   1   0.2684  0.8512  0.3905  11.00000  0.05    0.39
Q12   1   0.4181  0.7201  0.4555  11.00000  0.05    0.39
Q13   1   0.3411  0.7360  0.2850  11.00000  0.05    0.39
Q14   1   0.4886  0.7769  0.3042  11.00000  0.05    0.36
Q15   1   0.3299  0.9588  0.3852  11.00000  0.05    0.36
Q16   1   0.3079  0.7937  0.3555  11.00000  0.05    0.35
Q17   1   0.2713  0.8493  0.3651  11.00000  0.05    0.34
Q18   1   0.2589  0.7283  0.3680  11.00000  0.05    0.34
Q19   1   0.2793  0.8130  0.3965  11.00000  0.05    0.33
Q20   1   0.2200  0.7090  0.3747  11.00000  0.05    0.33
Q21   1   0.2987  0.7846  0.3508  11.00000  0.05    0.33
Q22   1   0.3272  0.7991  0.3959  11.00000  0.05    0.32
Q23   1   0.4740  0.7710  0.3151  11.00000  0.05    0.32
Q24   1   0.7604  0.9204  0.3029  11.00000  0.05    0.31
Q25   1   0.6400  0.8427  0.3083  11.00000  0.05    0.31
Q26   1   0.7102  0.7892  0.3956  11.00000  0.05    0.30
Q27   1   0.6231  0.8640  0.2993  11.00000  0.05    0.30
Q28   1   0.2999  0.9904  0.3939  11.00000  0.05    0.29
Q29   1   0.7217  0.5986  0.4271  11.00000  0.05    0.29
Q30   1   0.2983  0.6830  0.3700  11.00000  0.05    0.29
Q31   1   0.7030  0.6098  0.4616  11.00000  0.05    0.29
Q32   1   0.3307  0.9682  0.3355  11.00000  0.05    0.29
Q33   1   0.5208  0.8505  0.3560  11.00000  0.05    0.29
Q34   1   0.5197  0.8570  0.2849  11.00000  0.05    0.28
Q35   1   0.4033  0.7501  0.2611  11.00000  0.05    0.28
Q36   1   0.5814  0.6416  0.4146  11.00000  0.05    0.28
Q37   1   0.5693  0.8646  0.4652  11.00000  0.05    0.28
Q38   1   0.7216  0.8967  0.4317  11.00000  0.05    0.27
Q39   1   0.5213  0.8496  0.3372  11.00000  0.05    0.27
Q40   1   0.6411  0.7094  0.2839  11.00000  0.05    0.27
Q41   1   0.6018  0.8744  0.2937  11.00000  0.05    0.27
Q42   1   0.5512  0.7891  0.4024  11.00000  0.05    0.27
Q43   1   0.3901  0.7262  0.2635  11.00000  0.05    0.27
Q44   1   0.6199  0.7090  0.3402  11.00000  0.05    0.27
Q45   1   0.5069  0.8721  0.4577  11.00000  0.05    0.27
Q46   1   0.5709  0.9214  0.4698  11.00000  0.05    0.26
Q47   1   0.6975  0.5172  0.3946  11.00000  0.05    0.26
Q48   1   0.8285  0.7889  0.3620  11.00000  0.05    0.26
Q49   1   0.4508  0.8371  0.3906  11.00000  0.05    0.26
Q50   1   0.3916  0.8807  0.3886  11.00000  0.05    0.25
Q51   1   0.2931  0.6949  0.3661  11.00000  0.05    0.25
Q52   1   0.6001  0.8814  0.3868  11.00000  0.05    0.25
Q53   1   0.7393  0.6211  0.4826  11.00000  0.05    0.25
Q54   1   0.4974  0.6470  0.3425  11.00000  0.05    0.25
Q55   1   0.6117  0.7701  0.4566  11.00000  0.05    0.25
Q56   1   0.5801  0.8382  0.5362  11.00000  0.05    0.25
Q57   1   0.7697  0.8968  0.3831  11.00000  0.05    0.25
Q58   1   0.4504  0.6425  0.4003  11.00000  0.05    0.25
Q59   1   0.6598  0.7007  0.2981  11.00000  0.05    0.25
Q60   1   0.4862  0.6706  0.3990  11.00000  0.05    0.25
;
_shelx_res_checksum   69487

_shelx_hkl_file
;
   0  -2   0 535.045 13.4375   2
   2   0   0 520.564 14.7529   1
   0  -2   0 520.386 14.5043   1
  -3  -3   0 0.80493 0.83490   1
   3  -3   0 2.12087 1.05899   1
   3  -3   0 0.84915 0.36634   2
  -2  -4   0 635.716 18.8510   1
   4  -2   0 639.293 16.5629   2
   4   2   0 657.718 19.4381   1
   2  -4   0 632.863 19.0589   1
   2  -4   0 661.194 16.6273   2
   4  -2   0 622.684 19.2564   1
   4  -4   0 1767.35 49.1733   1
  -4  -4   0 1816.32 49.1093   1
   4  -4   0 1838.26 45.8364   2
   1  -5   0 579.036 15.4688   2
   5   1   0 621.007 18.8724   1
   5  -1   0 579.940 18.5544   1
   1  -5   0 573.999 17.9564   1
  -1  -5   0 584.078 17.9154   1
  -1  -5   0 612.089 15.5750   2
   5  -3   0 2419.74 65.6749   1
   5   3   0 2440.25 65.6770   1
  -3  -5   0 2492.72 65.1090   1
   5  -3   0 2465.49 61.8947   2
   3  -5   0 2462.71 61.9309   2
   3  -5   0 2422.98 65.3780   1
   5  -5   0 0.72444 0.54227   2
  -5  -5   0 2.35787 1.56432   1
   5  -5   0 0.53884 1.35199   1
   0  -6   0 29.4329 1.55045   2
   0  -6   0 39.4161 4.04725   1
   6   0   0 36.4004 4.05553   1
  -2  -6   0 532.491 17.4249   1
   2  -6   0 534.233 17.6835   1
   2  -6   0 550.916 14.5027   2
  -2  -6   0 551.264 14.6283   2
   6  -2   0 540.858 18.1393   1
   6   2   0 570.628 19.3867   1
   6  -4   0 7.64886 2.28997   1
   4  -6   0 11.1782 2.50446   1
   4  -6   0 9.06008 0.98902   2
  -4  -6   0 11.0554 2.59374   1
   6   4   0 10.6515 2.43410   1
   6  -4   0 9.38152 0.99603   2
   6  -6   0 620.963 17.0983   2
  -6  -6   0 668.688 21.3862   1
   6  -6   0 617.513 21.3140   1
   1  -7   0 62.1099 2.76832   2
   7   1   0 63.6904 4.91058   1
   7  -1   0 66.0080 5.07067   1
  -1  -7   0 66.2935 2.62597   2
  -1  -7   0 68.2498 4.72383   1
   1  -7   0 59.3561 4.49573   1
   7  -3   0 97.8314 3.30653   2
   3  -7   0 90.0411 5.89065   1
   3  -7   0 99.5679 3.65426   2
   7  -3   0 89.2845 6.13450   1
  -3  -7   0 93.8597 5.70494   1
   7  -5   0 2595.84 64.9180   2
   7  -5   0 2561.88 70.2830   1
   7   5   0 2453.36 70.2059   1
   5  -7   0 2517.79 69.9704   1
   5  -7   0 2616.44 65.2957   2
  -5  -7   0 2588.29 69.6357   1
   7  -7   0 0.84174 1.98656   1
   7  -7   0 0.37661 0.71651   2
   0  -8   0 1447.34 42.0955   1
   0  -8   0 1489.70 38.2799   2
   8   0   0 1523.96 43.6323   1
   8   2   0 227.423 10.5537   1
  -2  -8   0 224.490 6.68383   2
   2  -8   0 203.633 9.62913   1
  -2  -8   0 218.368 9.68984   1
   2  -8   0 216.167 6.53569   2
   8  -2   0 211.350 10.3440   1
   4  -8   0 1657.65 42.2116   2
  -4  -8   0 1628.41 46.6524   1
   8  -4   0 1634.48 47.7950   1
   4  -8   0 1619.59 47.1300   1
   8   4   0 1680.61 48.1347   1
   8  -6   0 933.490 24.5799   2
   6  -8   0 954.066 24.6449   2
   8  -6   0 935.586 30.3451   1
   6  -8   0 932.907 30.2619   1
   8   6   0 923.899 30.3890   1
  -6  -8   0 944.185 31.4987   1
   8  -8   0 104.374 7.73327   1
   8  -8   0 104.234 3.87527   2
   8   8   0 106.723 7.95084   1
  -1  -9   0 1096.06 33.0517   1
   1  -9   0 1103.16 33.2742   1
   1  -9   0 1134.96 28.8314   2
  -1  -9   0 1107.25 28.8714   2
   9  -1   0 1057.91 34.2185   1
   9   1   0 1097.55 34.4108   1
   3  -9   0 223.423 10.8114   1
   3  -9   0 243.979 7.33600   2
  -3  -9   0 250.530 10.9763   1
   9  -3   0 245.125 11.7158   1
   9  -3   0 243.846 7.20759   2
   9   3   0 258.617 12.0700   1
  -5  -9   0 15.7545 3.40691   1
   9  -5   0 7.80029 2.89991   1
   9   5   0 18.6848 4.02566   1
   5  -9   0 11.0671 1.33857   2
   9  -5   0 12.3858 1.32417   2
   5  -9   0 12.3459 3.23553   1
  -7  -9   0 771.508 26.5394   1
   9  -7   0 784.806 27.4098   1
   7  -9   0 792.167 21.1585   2
   9  -7   0 775.630 21.0768   2
   7  -9   0 853.691 27.8628   1
   9  -9   0 0.30329 0.81423   2
   9  -9   0 1.26781 2.27331   1
   9   9   0 -0.0878 2.57840   1
   0 -10   0 2715.06 69.3783   2
   0 -10   0 2643.60 74.3347   1
  10   0   0 2806.98 76.3276   1
  -2 -10   0 573.431 15.3330   2
  10  -2   0 540.415 20.7151   1
   2 -10   0 561.421 15.1721   2
  -2 -10   0 529.082 19.3348   1
  10   2   0 531.636 20.6471   1
   2 -10   0 542.710 19.6883   1
  10   4   0 42.3279 6.25075   1
  10  -4   0 59.8335 6.95955   1
   4 -10   0 36.8041 5.23887   1
   4 -10   0 41.6897 2.28350   2
  10  -4   0 40.5104 2.18490   2
  -4 -10   0 49.1200 5.80619   1
  10  -6   0 1871.03 48.3787   2
  10   6   0 1862.73 55.8595   1
   6 -10   0 1890.07 55.1455   1
   6 -10   0 1887.48 48.5025   2
  10  -6   0 1870.52 58.2724   1
  -6 -10   0 1918.18 54.5892   1
   8 -10   0 344.250 15.9778   1
  10  -8   0 343.850 16.1573   1
   8 -10   0 339.183 10.1302   2
  10   8   0 334.924 16.1524   1
  -8 -10   0 365.891 15.7408   1
  10  -8   0 350.147 10.1055   2
  10 -10   0 57.1393 2.91001   2
  10  10   0 75.2528 9.97797   1
  10 -10   0 68.5659 8.27065   1
  11   1   0 6.87971 3.04314   1
   1 -11   0 12.1217 3.41038   1
  11  -1   0 14.3535 3.81075   1
   1 -11   0 12.6437 1.54158   2
  -1 -11   0 13.5509 3.44646   1
  -1 -11   0 12.3065 1.50619   2
  -3 -11   0 921.494 29.3986   1
  11  -3   0 918.997 23.8906   2
   3 -11   0 879.975 23.9921   2
  11  -3   0 922.732 30.9251   1
   3 -11   0 868.756 29.3770   1
  11   3   0 895.318 30.7880   1
  11  -5   0 265.982 7.93765   2
  -5 -11   0 268.080 12.5453   1
   5 -11   0 258.959 12.9807   1
   5 -11   0 256.406 8.03138   2
  11   5   0 257.165 13.4753   1
  11   7   0 197.961 12.0703   1
  11  -7   0 219.641 12.3817   1
  -7 -11   0 187.793 10.8975   1
   7 -11   0 212.537 11.8516   1
   7 -11   0 219.740 6.82051   2
  11  -7   0 199.784 6.60171   2
   9 -11   0 5.37180 3.06239   1
   9 -11   0 3.46959 1.11662   2
  11  -9   0 2.27457 1.00558   2
  11  -9   0 1.17853 2.73733   1
  11   9   0 4.03707 3.43876   1
  11 -11   0 1.29226 0.96076   2
  11 -11   0 -0.5031 2.35775   1
   0 -12   0 72.2334 3.35189   2
   0 -12   0 74.6466 7.59287   1
  12   0   0 77.8496 8.64267   1
  -2 -12   0 9.90108 1.49964   2
  -2 -12   0 9.92555 3.15341   1
   2 -12   0 10.6981 1.47690   2
   2 -12   0 16.1066 3.84998   1
  12   2   0 9.66601 3.51003   1
  12  -2   0 10.2681 3.58157   1
  12   4   0 347.280 16.2270   1
   4 -12   0 318.279 14.8345   1
  -4 -12   0 349.408 14.8020   1
  12  -4   0 310.385 9.50476   2
   4 -12   0 321.683 9.71562   2
  -6 -12   0 393.045 17.3468   1
  12   6   0 423.596 19.0798   1
  12  -6   0 425.932 18.9779   1
  12  -6   0 419.010 12.1664   2
   6 -12   0 425.112 18.3500   1
   6 -12   0 448.939 12.4292   2
  -8 -12   0 1777.52 53.7684   1
  12  -8   0 1795.14 46.2833   2
   8 -12   0 1802.98 54.8215   1
  12  -8   0 1805.41 55.4481   1
   8 -12   0 1758.74 46.3827   2
  12   8   0 1780.02 55.7115   1
  12 -10   0 245.307 14.1625   1
  10  12   0 199.459 13.3971   1
  12  10   0 230.240 14.2248   1
  10 -12   0 222.725 7.36511   2
  10 -12   0 199.994 12.9233   1
  12 -10   0 224.402 7.31530   2
  12 -12   0 9.48391 1.56108   2
  12 -12   0 4.03880 3.14736   1
  12  12   0 6.38800 4.35036   1
  13  -1   0 345.763 17.0118   1
  13   1   0 362.118 17.1491   1
   1 -13   0 347.441 15.6216   1
  -1 -13   0 349.965 15.4782   1
   1 -13   0 361.329 10.7390   2
  -1 -13   0 359.756 10.7922   2
  13  -3   0 78.3593 3.46954   2
  13   3   0 100.434 10.3034   1
  13  -3   0 87.2928 11.1390   1
   3 -13   0 81.2382 8.22896   1
   3 -13   0 75.8579 3.55462   2
  -3 -13   0 83.7121 8.41743   1
  13   5   0 12.5665 3.95717   1
   5 -13   0 17.1641 1.86260   2
  -5 -13   0 14.9129 3.78618   1
  13  -5   0 15.9814 1.74305   2
  13  -5   0 10.8782 3.87040   1
   5 -13   0 17.6638 4.22986   1
  13  -7   0 39.1045 6.80063   1
  13  -7   0 38.3943 2.41543   2
   7 -13   0 38.7269 2.55849   2
  13   7   0 44.0091 7.55471   1
   7 -13   0 42.9687 6.67593   1
  -7 -13   0 47.5440 6.60063   1
  13  -9   0 483.088 21.6842   1
  13   9   0 457.059 21.5455   1
  -9 -13   0 472.693 20.3098   1
   9 -13   0 477.684 13.6529   2
  13  -9   0 453.079 13.4413   2
   9 -13   0 465.754 20.9644   1
  13  11   0 436.176 22.0795   1
  13 -11   0 489.822 22.5171   1
  11  13   0 429.446 21.6646   1
  11 -13   0 473.010 13.7848   2
  11 -13   0 481.683 22.0131   1
  13 -11   0 475.370 13.7063   2
  13  13   0 -1.0096 4.85784   1
  13 -13   0 0.78384 1.09064   2
  13  13   0 -0.0376 0.82000   3
  13 -13   0 -0.4239 3.11155   1
   0 -14   0 7765.73 203.930   1
  14   0   0 7911.33 206.849   1
   0 -14   0 7706.69 196.615   2
  14   2   0 110.184 11.3105   1
  14  -2   0 107.420 11.1953   1
  -2 -14   0 104.572 7.97798   1
   2 -14   0 106.837 8.23545   1
   2 -14   0 99.2675 4.31425   2
   4 -14   0 540.128 21.6560   1
  -4 -14   0 523.388 20.9160   1
  14   4   0 556.816 23.2985   1
  14  -4   0 558.602 23.1979   1
  14  -4   0 519.053 14.9374   2
   4 -14   0 514.317 15.1145   2
   6 -14   0 186.130 6.54960   2
  14   6   0 182.442 12.4216   1
   6 -14   0 192.262 11.9178   1
  14  -6   0 187.282 6.38201   2
  -6 -14   0 186.414 11.1511   1
  14  -6   0 191.112 12.7072   1
   8 -14   0 50.5219 7.50155   1
  -8 -14   0 46.6092 6.97460   1
  14  -8   0 47.8992 7.70213   1
  14  -8   0 45.6321 2.69727   2
   8 -14   0 43.9241 2.79498   2
  14   8   0 54.8266 8.84474   1
  10 -14   0 540.542 24.3372   1
  14  10   0 571.591 25.6089   1
  10 -14   0 580.300 16.4013   2
  14 -10   0 543.920 24.7770   1
  14 -10   0 577.145 16.2553   2
  14  12   0 85.4503 3.35362   3
  14  12   0 89.4104 11.9606   1
  14 -12   0 80.4541 3.97871   2
 -12  14   0 81.4242 3.12751   3
 -14  12   0 83.8191 3.14008   3
  12 -14   0 86.0767 4.09520   2
  12 -14   0 82.4213 10.7005   1
  12  14   0 105.352 14.2426   1
  14 -12   0 91.3692 11.2036   1
  14  14   0 165.116 17.2617   1
  14 -14   0 149.907 12.6247   1
  14  14   0 149.360 5.05754   3
 -14  14   0 142.155 6.01192   3
  14 -14   0 154.456 6.01616   2
  -1 -15   0 13.2040 3.85762   1
   1 -15   0 30.6671 5.66339   1
  15  -1   0 22.6083 5.50342   1
  -1 -15   0 23.6521 2.31008   2
   1 -15   0 20.1652 2.16730   2
  15   1   0 18.5640 4.93172   1
  -3 -15   0 2260.35 64.2668   1
  15  -3   0 2181.83 66.6555   1
   3 -15   0 2155.57 64.4170   1
   3 -15   0 2155.08 56.5171   2
  15   3   0 2201.65 66.9160   1
  15  -3   0 2133.47 56.2513   2
  15   5   0 1.13023 3.17782   1
  -5 -15   0 1.60024 2.50534   1
  15  -5   0 2.07295 3.05573   1
   5 -15   0 1.35251 1.04194   2
   5 -15   0 -0.2545 2.19337   1
   7 -15   0 28.1596 5.91531   1
  15   7   0 36.1543 7.22459   1
  15  -7   0 30.8866 2.32720   2
  -7 -15   0 32.2426 5.83160   1
  15  -7   0 26.4865 5.89889   1
   7 -15   0 29.7676 2.44302   2
   9 -15   0 400.913 19.7353   1
  -9 -15   0 393.261 18.7221   1
  15   9   0 405.249 20.8074   1
  15  -9   0 368.523 19.6989   1
   9 -15   0 386.669 11.8627   2
  15  -9   0 380.083 11.6456   2
  11 -15   0 373.794 19.6920   1
  15 -11   0 379.361 20.1628   1
 -11  15   0 359.216 10.0499   3
  15 -11   0 364.848 11.2253   2
 -15  11   0 358.787 10.0615   3
  15  11   0 325.252 19.6270   1
  11  15   0 340.533 20.0180   1
  11 -15   0 371.691 11.3995   2
  15  11   0 361.985 10.2806   3
  13 -15   0 1140.05 30.5315   2
  15 -13   0 1146.97 42.5059   1
  13  15   0 1093.38 29.1780   3
  15 -13   0 1100.96 30.3186   2
  13 -15   0 1161.70 42.1891   1
 -13  15   0 1132.25 29.2050   3
  15  13   0 1048.96 42.5310   1
 -15  15   0 0.30519 0.81393   3
  15  15   0 12.1449 6.81656   1
  15 -15   0 -0.1337 1.27974   2
  15  15   0 0.23984 0.86453   3
  15 -15   0 1.13873 3.72832   1
   0 -16   0 289.204 15.1227   1
   0 -16   0 300.207 9.74723   2
  16   0   0 312.593 17.2409   1
   2 -16   0 173.248 11.5605   1
  16  -2   0 211.845 13.9125   1
  -2 -16   0 203.402 12.1159   1
   2 -16   0 192.748 7.00319   2
  16   2   0 204.812 13.9054   1
   4 -16   0 52.0413 3.19012   2
  16   4   0 59.0597 8.98286   1
  16  -4   0 50.5537 8.28724   1
  16  -4   0 50.8559 2.96459   2
   4 -16   0 60.6721 8.07331   1
  -4 -16   0 65.0501 8.05915   1
   6 -16   0 9.35216 4.09144   1
   6 -16   0 8.94929 1.58464   2
  16  -6   0 10.7784 1.68211   2
  16   6   0 5.85329 3.81714   1
  16  -6   0 11.2687 4.54807   1
  -6 -16   0 8.70462 3.59622   1
  16   8   0 399.716 11.3976   3
   8 -16   0 414.616 12.5510   2
  16  -8   0 412.510 12.3168   2
 -16   8   0 399.498 11.1967   3
  -8 -16   0 432.154 19.6688   1
  16  -8   0 443.549 21.7717   1
   8 -16   0 402.679 20.0387   1
  16   8   0 393.474 20.9958   1
  10 -16   0 156.944 6.10505   2
  16 -10   0 157.138 5.90172   2
  10  16   0 151.485 5.13562   3
 -10  16   0 149.103 4.84007   3
  16 -10   0 183.664 13.5470   1
  10 -16   0 163.252 12.4914   1
  16  10   0 166.416 16.2548   1
 -16  10   0 145.878 4.82988   3
  16  10   0 147.111 5.04397   3
 -10 -16   0 167.159 11.8671   1
  12  16   0 838.684 36.8918   1
  16 -12   0 910.788 25.4052   2
 -12  16   0 935.639 24.2879   3
  16 -12   0 938.051 37.2346   1
  12  16   0 952.966 24.3008   3
 -16  12   0 917.817 24.0775   3
  16  12   0 923.950 24.4181   3
  16  12   0 877.295 37.0819   1
  14  16   0 34.6762 10.9468   1
  16  14   0 25.1941 2.04197   3
  14  16   0 22.9858 2.01854   3
  14 -16   0 25.5559 2.68691   2
  14 -16   0 28.9206 7.15452   1
  16 -14   0 31.7440 7.53643   1
  16 -14   0 26.0785 2.66522   2
  16  14   0 34.4453 8.86704   1
 -16  14   0 24.6448 1.87316   3
 -14  16   0 27.6286 1.88649   3
 -16  16   0 3329.47 83.2782   3
  16 -16   0 3404.82 101.521   1
  16 -16   0 3318.08 85.0621   2
  16  16   0 3319.76 83.5062   3
  16  16   0 2983.76 101.553   1
  17  -1   0 320.756 18.0549   1
  -1 -17   0 295.566 15.5650   1
  17   1   0 291.002 17.5170   1
   1 -17   0 309.248 10.4880   2
   1 -17   0 315.978 16.1376   1
  -3 -17   0 103.004 10.4405   1
   3 -17   0 80.8340 4.12631   2
  17  -3   0 95.8861 11.7523   1
   3 -17   0 86.6652 9.78773   1
  17  -3   0 83.2969 4.00372   2
  -5 -17   0 6.60000 3.46901   1
   5 -17   0 4.61633 1.43462   2
  17  -5   0 1.74771 1.12895   2
  17   5   0 2.86690 1.01639   3
   5 -17   0 2.47642 2.93601   1
  17   5   0 -0.8322 3.02555   1
  17  -5   0 11.4771 4.97769   1
  -7 -17   0 301.785 15.8797   1
   7 -17   0 280.108 9.36694   2
   7 -17   0 287.898 16.4612   1
  17  -7   0 273.279 9.04366   2
  17  -7   0 291.929 17.6530   1
  17   7   0 275.494 17.4549   1
 -17   7   0 275.845 7.98458   3
  17   7   0 272.584 8.17993   3
 -17   9   0 970.340 25.3788   3
   9 -17   0 998.192 37.1993   1
  17  -9   0 968.892 26.6163   2
   9  17   0 969.544 25.5245   3
  -9  17   0 958.337 25.3293   3
  17   9   0 929.997 38.0970   1
  17  -9   0 1025.20 38.7371   1
  -9 -17   0 1003.67 36.0565   1
  17   9   0 971.167 25.6118   3
  11 -17   0 540.996 25.1008   1
  17 -11   0 508.371 15.0419   2
 -11  17   0 515.458 15.2035   3
  11  17   0 498.835 13.9279   3
  17 -11   0 533.568 25.9570   1
  11  17   0 428.342 25.1566   1
  17  11   0 492.826 13.9544   3
  11 -17   0 520.960 15.3098   2
  17  11   0 476.239 25.6007   1
 -17  11   0 505.376 13.7333   3
  13  17   0 16.0131 1.74804   3
  13  17   0 18.0955 8.46746   1
  17 -13   0 11.5817 5.71788   1
 -13  17   0 10.8378 1.31276   3
  17 -13   0 15.7204 2.26947   2
  13 -17   0 11.8030 2.14688   2
  17  13   0 17.9344 7.60766   1
  17  13   0 14.1941 1.77772   3
  13 -17   0 9.34364 4.74741   1
 -17  13   0 14.2197 1.60180   3
  17  15   0 147.684 17.8456   1
 -17  15   0 137.530 4.74802   3
  17 -15   0 130.104 15.4744   1
  15 -17   0 141.437 15.8457   1
  15  17   0 139.637 4.95324   3
 -15  17   0 133.821 4.70687   3
  17  15   0 141.797 5.00754   3
  15  17   0 150.228 26.4644   1
  15 -17   0 134.322 6.06533   2
  17 -15   0 129.242 5.93276   2
  17  17   0 0.30410 1.00164   3
 -17  17   0 1.38548 0.97952   3
  17 -17   0 -0.4789 4.04953   1
  17 -17   0 -1.0559 1.53197   2
   0 -18   0 1781.56 46.8822   2
  18   0   0 1751.68 58.5909   1
   0 -18   0 1757.78 55.4479   1
  18  -2   0 140.012 14.4020   1
  18   2   0 146.718 14.8983   1
   2 -18   0 126.519 10.2420   1
   2 -18   0 133.038 5.56732   2
  18   2   0 119.169 4.36443   3
  -2 -18   0 136.940 10.3862   1
   4 -18   0 252.283 8.85814   2
  18   4   0 260.505 7.68089   3
   4 -18   0 267.430 15.3861   1
  18  -4   0 263.025 16.9431   1
  -4 -18   0 250.564 14.5556   1
 -18   4   0 253.008 7.43084   3
  18  -4   0 254.108 8.58429   2
  18   4   0 278.785 17.2514   1
  18  -6   0 13.2997 1.92567   2
   6 -18   0 11.9119 4.67638   1
  18  -6   0 16.9996 5.26292   1
 -18   6   0 11.1557 1.23188   3
  18   6   0 12.6471 1.58798   3
  18   6   0 9.89909 4.81419   1
   6 -18   0 11.0329 1.94368   2
  -6 -18   0 9.92459 4.06610   1
 -18   8   0 572.121 15.6366   3
   8  18   0 530.271 14.9336   3
  18  -8   0 538.840 16.0333   2
   8 -18   0 549.453 29.7966   1
   8 -18   0 552.477 16.4031   2
  -8 -18   0 559.281 25.1809   1
  18   8   0 553.328 27.2073   1
  -8  18   0 534.123 14.7603   3
  18  -8   0 553.054 26.7122   1
  18   8   0 567.190 16.0367   3
 -18  10   0 70.2477 2.91705   3
 -10 -18   0 70.2034 9.58034   1
  18 -10   0 73.2047 3.91187   2
  18 -10   0 82.9042 11.8219   1
  18  10   0 65.4770 3.08495   3
 -10  18   0 69.3478 3.17651   3
  10 -18   0 81.7450 11.0416   1
  10 -18   0 68.2045 3.99700   2
  18  10   0 78.2418 12.2760   1
  12  18   0 524.939 14.9943   3
  12 -18   0 598.129 27.6824   1
  18  12   0 530.008 15.0534   3
 -12  18   0 545.342 14.8347   3
  12 -18   0 557.797 16.5235   2
  18 -12   0 577.668 28.2165   1
  18 -12   0 553.368 16.2820   2
  18  12   0 509.300 28.1287   1
 -18  12   0 552.360 14.8654   3
  14  18   0 6.08362 1.21421   3
  18  14   0 6.22850 1.28250   3
  14 -18   0 7.08235 4.75250   1
  14 -18   0 10.5240 2.10849   2
 -18  14   0 8.54007 1.20066   3
  18 -14   0 8.01714 1.87230   2
  18 -14   0 11.0671 5.57594   1
 -14  18   0 7.82438 1.17540   3
  18  14   0 5.89574 7.35862   1
 -18  16   0 48.5551 2.66190   3
  18  16   0 53.9412 2.94241   3
  18 -16   0 47.7141 3.80043   2
  18 -16   0 65.0565 11.9047   1
  16 -18   0 49.1010 3.88714   2
  16  18   0 48.6858 2.86089   3
  16 -18   0 60.0084 11.0104   1
 -16  18   0 49.4755 2.67687   3
 -18  18   0 64.1248 3.73544   3
  18 -18   0 55.9107 4.18808   2
  18  18   0 58.1011 3.30048   3
  18 -18   0 63.0967 11.7785   1
 -19  -1   0 542.192 13.9854   3
  19  -1   0 491.026 24.9799   1
 -19   1   0 494.010 13.6486   3
   1 -19   0 515.662 15.4477   2
  -1 -19   0 494.852 22.8050   1
  19  -1   0 497.270 13.8870   3
   1 -19   0 508.876 23.1753   1
  19   1   0 490.794 24.9926   1
  19   1   0 491.086 13.8770   3
  19  -3   0 660.440 30.3558   1
   3 -19   0 693.246 20.1009   2
  19   3   0 697.012 30.9258   1
  19  -3   0 731.353 18.9557   3
  19  -3   0 681.033 19.7423   2
  19   3   0 688.835 18.6012   3
 -19   3   0 678.222 18.3359   3
  19  -5   0 139.746 5.75154   2
  -5  19   0 141.031 4.69748   3
  19  -5   0 141.550 15.2647   1
 -19   5   0 138.729 4.89260   3
   5 -19   0 142.024 6.03063   2
  -5 -19   0 144.321 11.0425   1
   5  19   0 143.680 4.78414   3
  19   5   0 152.731 16.2020   1
   5 -19   0 146.180 11.8005   1
   7  19   0 4.05035 1.08274   3
  -7  19   0 5.49194 1.07270   3
  19  -7   0 2.34518 1.31737   2
  -7 -19   0 0.68578 2.82717   1
 -19   7   0 4.31918 0.96845   3
  19  -7   0 8.89457 5.02338   1
  19   7   0 4.88543 1.10288   3
   7 -19   0 4.53320 1.55138   2
   7 -19   0 2.12447 3.15220   1
  19   9   0 328.256 21.1752   1
   9  19   0 351.134 10.1314   3
  19  -9   0 338.404 20.9024   1
  19   9   0 355.896 10.2509   3
 -19   9   0 355.271 9.98441   3
  -9 -19   0 371.041 19.4647   1
  -9  19   0 351.691 9.94375   3
   9 -19   0 350.836 20.0405   1
   9 -19   0 350.742 11.5669   2
  19 -11   0 87.6754 12.3635   1
  11 -19   0 83.1584 4.59027   2
  19 -11   0 80.5670 4.37894   2
  11  19   0 92.3818 3.64477   3
  11 -19   0 91.3665 11.9292   1
  19  11   0 89.8603 12.8489   1
  19  11   0 90.0834 3.65875   3
 -19  11   0 87.2993 3.41395   3
 -11  19   0 86.2199 3.40038   3
  13 -19   0 298.149 10.1807   2
  19 -13   0 303.230 20.2965   1
  19 -13   0 293.575 9.94085   2
  13 -19   0 270.231 18.6998   1
  19  13   0 280.437 8.69276   3
  19  13   0 283.174 21.2101   1
 -13  19   0 281.908 8.42510   3
  13  19   0 291.457 8.70267   3
 -19  13   0 280.464 8.44196   3
  15  19   0 184.814 6.25752   3
  19 -15   0 187.044 7.49626   2
  19 -15   0 197.387 19.7326   1
 -15  19   0 186.824 6.02348   3
  19  15   0 178.349 6.25762   3
  15 -19   0 194.231 7.72877   2
  19  15   0 206.862 22.2617   1
 -19  15   0 186.989 6.04991   3
  15 -19   0 172.118 18.1260   1
  19 -17   0 1160.98 49.0514   1
 -17  19   0 1280.83 32.6224   3
  17 -19   0 1135.46 48.2189   1
  19  17   0 1255.60 33.4294   3
  17  19   0 1184.89 32.0693   3
  19 -17   0 1196.13 33.6280   2
  17 -19   0 1192.74 33.7249   2
  19 -19   0 0.42119 4.46567   1
  19  19   0 -0.4744 1.10324   3
  19 -19   0 1.08086 1.78029   2
 -19  19   0 -1.6414 0.83211   3
  20   0   0 61.0402 10.3005   1
 -20   0   0 57.6789 2.68970   3
  20   0   0 68.6647 3.03868   3
   0  20   0 76.1128 3.00524   3
   0 -20   0 56.5778 8.51891   1
  -2  20   0 63.8075 2.78427   3
  20   2   0 67.9033 11.0702   1
 -20  -2   0 59.6987 2.65158   3
  20   2   0 61.8789 3.51026   3
   2 -20   0 74.0931 9.75746   1
   2  20   0 61.2013 2.80319   3
 -20   2   0 61.6221 2.65121   3
  20  -2   0 59.4680 2.85413   3
  20  -2   0 58.6050 4.05743   2
   2 -20   0 63.4503 3.90573   2
  -2 -20   0 67.6023 9.25108   1
  20  -2   0 62.5718 10.5656   1
   4 -20   0 23.4859 2.70331   2
  -4  20   0 24.1216 1.88164   3
 -20   4   0 23.6621 1.74385   3
  20  -4   0 30.7103 7.38565   1
   4 -20   0 22.5065 5.77712   1
   4  20   0 29.7635 1.99705   3
  20  -4   0 22.3117 2.04230   3
  -4 -20   0 35.2493 6.84674   1
  20   4   0 26.6615 7.68510   1
  20   4   0 26.8488 2.02290   3
   6  20   0 1.34053 1.04404   3
  20  -6   0 0.89781 4.09228   1
  20  -6   0 0.66435 1.00605   3
   6 -20   0 8.75036 4.37035   1
   6 -20   0 4.62845 1.55624   2
  -6 -20   0 3.87810 3.51699   1
 -20   6   0 1.62959 0.81753   3
  20   6   0 1.65561 1.01828   3
  20   6   0 2.20438 4.91552   1
 -20   8   0 37.0541 2.15363   3
  20  -8   0 38.9318 8.53588   1
  20  -8   0 37.7431 2.98345   2
  20   8   0 43.6771 2.49248   3
   8 -20   0 37.3352 3.22220   2
  20   8   0 40.1412 9.29013   1
  -8  20   0 38.9316 2.28961   3
   8  20   0 42.4957 2.38210   3
  -8 -20   0 45.5401 8.03494   1
   8 -20   0 44.2304 8.29316   1
  10 -20   0 350.783 11.6611   2
 -10 -20   0 351.176 19.6656   1
  20 -10   0 330.905 11.2212   2
  10 -20   0 361.305 20.8233   1
 -20  10   0 348.996 9.92819   3
  20  10   0 352.342 10.2208   3
  20  10   0 331.383 24.4646   1
  10  20   0 349.454 10.1426   3
  20 -10   0 342.466 21.7685   1
 -20  12   0 62.5790 2.94352   3
  12  20   0 73.7312 3.27251   3
  20 -12   0 69.5259 11.7339   1
  20 -12   0 63.6654 3.99595   2
 -12  20   0 68.7699 2.97914   3
  20  12   0 68.4350 3.23047   3
  20  12   0 71.3412 13.0197   1
  12 -20   0 66.3068 4.25696   2
  12 -20   0 74.1238 11.5338   1
 -20  14   0 222.123 6.98203   3
  20  14   0 226.348 7.26500   3
  14  20   0 233.466 7.27399   3
  20  14   0 227.903 23.9076   1
  20 -14   0 209.774 8.30843   2
 -14  20   0 219.443 6.94383   3
  14 -20   0 224.728 8.70308   2
  20 -14   0 234.731 18.7201   1
  14 -20   0 215.230 17.1678   1
  20  16   0 384.878 14.1194   3
  16 -20   0 426.344 25.4447   1
  16 -20   0 404.547 13.5324   2
 -20  16   0 399.152 13.4611   3
 -16  20   0 414.092 13.6532   3
  16  20   0 419.566 12.2201   3
  20 -16   0 410.937 13.3960   2
  20 -16   0 410.697 25.6546   1
  20  18   0 59.5935 3.32493   3
 -20  18   0 56.8745 3.00633   3
  18 -20   0 55.3753 11.4351   1
 -18  20   0 64.7756 3.12228   3
  20 -18   0 66.0075 12.5253   1
  18  20   0 58.3769 3.31854   3
  20 -18   0 52.8414 4.30706   2
  18 -20   0 55.2841 4.41198   2
  20  20   0 310.298 9.78333   3
  20 -20   0 313.274 11.4700   2
 -20  20   0 303.466 9.39901   3
  20 -20   0 316.493 23.7661   1
 -21  -1   0 577.067 15.7037   3
  21  -1   0 572.257 28.4876   1
  21   1   0 576.034 28.8185   1
   1  21   0 570.179 15.8971   3
   1 -21   0 578.343 25.7397   1
  21  -1   0 574.863 15.8019   3
  -1 -21   0 577.650 25.4948   1
  -1  21   0 597.980 16.0572   3
 -21   1   0 565.378 15.5355   3
  21   1   0 582.164 15.8396   3
 -21   3   0 1.30911 0.79191   3
   3 -21   0 1.97997 3.17676   1
  21  -3   0 -0.6158 3.56556   1
   3 -21   0 1.91184 1.41471   2
  21   3   0 -1.8235 3.78039   1
  21  -3   0 5.04541 1.60971   2
  21   3   0 1.84108 0.97162   3
 -21  -3   0 1.10216 0.83877   3
  21  -3   0 2.49963 1.12109   3
  -3 -21   0 1.13856 2.90444   1
  -3  21   0 -0.5222 0.96696   3
  -5  21   0 337.945 9.75467   3
  21   5   0 311.272 20.8264   1
  21  -5   0 357.471 21.9286   1
  21  -5   0 330.535 9.79929   3
  21   5   0 349.834 9.99621   3
 -21   5   0 342.717 9.69913   3
  21  -5   0 346.142 11.2203   2
   5 -21   0 346.926 11.5585   2
   5  21   0 333.865 9.81424   3
   5 -21   0 356.051 19.6123   1
  -5 -21   0 355.111 19.0122   1
 -21  -5   0 333.837 9.56938   3
  -7  21   0 9.33514 1.28404   3
 -21   7   0 7.81624 1.13194   3
   7  21   0 8.10437 1.31573   3
  -7 -21   0 4.10351 3.52266   1
   7 -21   0 10.9617 2.07578   2
  21   7   0 10.6282 1.42060   3
  21  -7   0 7.70653 1.31763   3
  21   7   0 11.9223 6.77321   1
  21  -7   0 7.40791 1.78913   2
   7 -21   0 9.52797 4.49308   1
  21  -7   0 6.05579 4.60791   1
  21   9   0 129.345 4.70044   3
   9  21   0 120.324 4.56172   3
  -9  21   0 125.686 4.47942   3
   9 -21   0 134.615 14.6253   1
  21   9   0 152.464 18.2121   1
  21  -9   0 127.864 5.64855   2
   9 -21   0 127.338 5.94828   2
  -9 -21   0 130.306 13.7446   1
 -21   9   0 123.116 4.36986   3
  21  -9   0 136.042 16.1982   1
  21 -11   0 33.6992 3.17370   2
  21 -11   0 36.8161 9.06818   1
  21  11   0 51.0138 12.8832   1
  21  11   0 40.9904 2.56610   3
  11 -21   0 43.9885 3.64479   2
  11  21   0 43.5290 2.56181   3
 -21  11   0 37.7834 2.25684   3
  11 -21   0 34.0485 7.91089   1
  13  21   0 446.572 12.6331   3
  21 -13   0 433.016 13.9417   2
  21 -13   0 455.356 26.4203   1
 -21  13   0 443.416 12.3785   3
  21  13   0 399.840 27.3866   1
  13 -21   0 437.322 14.2684   2
  21  13   0 436.601 12.6647   3
  13 -21   0 423.319 24.8036   1
  15 -21   0 26.9478 8.24301   1
  15  21   0 24.3937 3.38385   3
  15 -21   0 21.2802 2.97700   2
  21 -15   0 38.0461 9.50281   1
 -21  15   0 21.4424 1.99004   3
  21  15   0 19.1470 2.15791   3
  21 -15   0 18.6441 2.77677   2
  21 -17   0 72.5390 4.84402   2
  17 -21   0 71.3357 4.88283   2
  21  17   0 72.1799 3.63595   3
  17 -21   0 60.7896 12.1187   1
 -21  17   0 77.9902 3.46724   3
  17  21   0 71.2170 3.63471   3
  21 -17   0 59.6492 12.5481   1
 -17  21   0 74.1270 3.40500   3
  21 -19   0 614.690 19.3108   2
 -21 -19   0 579.967 17.6686   4
  19  21   0 638.569 17.6515   3
  21 -19   0 628.641 34.8133   1
  19 -21   0 622.405 19.4324   2
 -21  19   0 630.208 17.3229   3
  21  19   0 647.769 17.6977   3
  19 -21   0 645.932 34.5921   1
  21 -21   0 0.44848 5.59128   1
  21  21   0 1.84478 1.24199   3
  21 -21   0 1.03685 2.20149   2
  22   0   0 236.636 17.7469   1
  22   0   0 216.736 6.80124   3
   0  22   0 209.978 6.64632   3
   0 -22   0 212.494 14.7102   1
 -22   0   0 210.215 6.47457   3
 -22   2   0 61.2838 2.73447   3
  -2  22   0 62.8246 2.89582   3
  22  -2   0 61.9520 3.00196   3
 -22  -2   0 62.6493 2.75761   3
  22  -2   0 62.2904 11.1491   1
  22   2   0 63.9760 3.03953   3
   2 -22   0 62.0796 9.47509   1
  22   2   0 71.4202 12.0728   1
  -2 -22   0 61.7297 9.37472   1
   2  22   0 65.6645 2.94334   3
  22  -2   0 61.4413 3.92632   2
  22   4   0 89.6835 13.8259   1
  22  -4   0 100.915 14.5242   1
   4 -22   0 82.0753 11.0641   1
  22  -4   0 89.1885 4.68223   2
  22   4   0 88.8350 3.69855   3
   4 -22   0 86.4672 4.91473   2
 -22   4   0 88.5985 3.42457   3
   4  22   0 88.0771 3.57137   3
  -4  22   0 84.8131 3.50621   3
 -22  -4   0 91.7442 3.44011   3
  22  -4   0 90.4364 3.66888   3
  -4 -22   0 90.5139 11.1221   1
   6  22   0 8.72897 1.27911   3
   6 -22   0 8.93510 2.06746   2
  22  -6   0 6.17893 1.81179   2
  22   6   0 4.19008 5.00522   1
   6 -22   0 8.57694 4.84851   1
 -22  -6   0 6.65532 1.24210   3
  22   6   0 8.75994 1.34053   3
  22  -6   0 9.79987 5.78782   1
  -6 -22   0 8.03016 4.37202   1
  -6  22   0 11.4127 1.65342   3
 -22   6   0 7.25597 1.13228   3
 -22   8   0 13.5071 1.60507   3
  22  -8   0 15.9378 2.42862   2
  22  -8   0 14.4682 2.00925   3
  -8  22   0 13.5797 1.75949   3
  22   8   0 26.4914 8.69607   1
  22  -8   0 16.6039 6.98030   1
   8 -22   0 13.1576 5.18137   1
  22   8   0 16.9252 1.82330   3
   8 -22   0 14.9908 2.39312   2
  -8 -22   0 21.2665 6.26871   1
   8  22   0 16.1686 1.86588   3
  22 -10   0 311.803 21.4366   1
  22 -10   0 280.358 9.87855   2
 -10  22   0 276.002 8.45457   3
  10  22   0 281.856 8.62543   3
  10 -22   0 268.890 18.7546   1
 -22  10   0 285.275 8.39546   3
  22  10   0 280.276 8.68709   3
 -10 -22   0 283.097 18.1849   1
  22  10   0 264.370 25.2383   1
  10 -22   0 281.646 10.2774   2
  12  22   0 577.159 16.0012   3
  22  12   0 573.202 16.0586   3
  22  12   0 496.335 31.3163   1
  22 -12   0 551.390 17.3483   2
 -22  12   0 580.147 15.7747   3
  22 -12   0 584.442 31.4565   1
  12 -22   0 562.589 29.1209   1
 -12  22   0 576.517 15.8634   3
  12 -22   0 600.766 18.0033   2
  22  14   0 113.180 4.61330   3
  22 -14   0 118.601 5.83834   2
  22 -14   0 126.453 16.8692   1
  14  22   0 106.165 4.92091   3
  14 -22   0 124.607 6.22363   2
 -14  22   0 109.356 4.43946   3
  14 -22   0 151.352 17.3429   1
 -22  14   0 115.134 4.36932   3
  22 -16   0 31.4529 9.53309   1
  22  16   0 25.4642 2.43508   3
  16 -22   0 27.7261 3.48906   2
  16  22   0 23.7095 2.38874   3
 -22  16   0 27.8369 2.22163   3
  16 -22   0 22.0993 8.08087   1
  22 -16   0 33.0855 3.64325   2
  22 -18   0 18.5019 7.93531   1
 -22 -18   0 20.0427 2.59163   4
 -22  18   0 19.0040 2.10265   3
  22  18   0 17.6289 2.24952   3
  22 -18   0 27.1202 3.57670   2
  18 -22   0 22.1469 3.31115   2
  18 -22   0 19.3816 8.21513   1
  18  22   0 19.0310 2.36699   3
 -22 -20   0 0.08904 2.08638   4
  22  20   0 3.60159 1.37011   3
 -22  20   0 4.04496 1.24362   3
  22 -20   0 1.48381 5.16267   1
 -20  22   0 3.16807 1.28137   3
  22 -20   0 1.49619 2.34199   2
  20 -22   0 2.73020 2.38770   2
  20 -22   0 -3.9297 4.46588   1
  20  22   0 3.14716 1.33662   3
 -22 -22   0 192.738 7.67237   4
  22 -22   0 218.368 9.61474   2
  22  22   0 224.411 7.71065   3
 -22  22   0 232.433 7.57119   3
  22 -22   0 214.634 24.2843   1
  -1  23   0 173.319 5.60833   3
   1 -23   0 166.316 13.3388   1
  23   1   0 170.230 5.75339   3
 -23   1   0 162.663 5.37356   3
  23  -1   0 169.129 5.69659   3
  -1 -23   0 150.843 12.7213   1
  23   1   0 171.083 19.0476   1
 -23  -1   0 166.964 5.39399   3
   1  23   0 171.156 5.60155   3
  23  -1   0 172.181 19.1530   1
  23  -1   0 155.493 6.87850   2
   3 -23   0 1536.38 52.2794   1
  23  -3   0 1434.12 40.0917   2
   3  23   0 1467.10 38.3820   3
 -23   3   0 1498.48 38.2352   3
  -3 -23   0 1482.69 51.1961   1
  23   3   0 1501.30 56.3642   1
  -3  23   0 1467.14 38.3557   3
  23   3   0 1486.39 38.5399   3
  23  -3   0 1493.05 38.4515   3
 -23  -3   0 1490.38 38.1366   3
  23  -3   0 1447.94 55.8020   1
  23  -5   0 323.207 25.7028   1
   5  23   0 315.201 9.23914   3
  -5 -23   0 315.863 18.6030   1
  23  -5   0 312.019 9.19910   3
 -23   5   0 306.937 9.04149   3
  -5  23   0 315.197 9.17063   3
  23   5   0 285.196 21.1904   1
   5 -23   0 309.965 11.0854   2
   5 -23   0 311.260 19.0772   1
  23  -5   0 295.938 10.6189   2
  23   5   0 316.946 9.38752   3
  23  -7   0 44.3173 3.51454   2
   7 -23   0 47.0720 3.85931   2
  23  -7   0 44.4458 2.73724   3
  23   7   0 46.5861 2.71828   3
  -7  23   0 44.6496 2.60124   3
  -7 -23   0 44.2260 8.36509   1
 -23   7   0 48.8911 2.51765   3
  23  -7   0 56.2821 11.4817   1
   7  23   0 48.6600 2.72873   3
 -23  -7   0 42.3946 2.51366   3
  23   7   0 35.4154 9.83810   1
   7 -23   0 49.6959 9.36807   1
  -9  23   0 236.662 7.60623   3
   9 -23   0 259.567 9.63759   2
 -23   9   0 251.786 7.57839   3
  23  -9   0 249.015 9.11365   2
  23  -9   0 230.189 7.46895   3
   9 -23   0 279.419 18.6256   1
  23  -9   0 264.945 20.3980   1
  -9 -23   0 242.540 16.9815   1
  23   9   0 278.378 21.4593   1
  23   9   0 247.849 7.85391   3
   9  23   0 249.447 7.80868   3
  11  23   0 0.58541 1.01702   3
  23  11   0 8.32173 8.08023   1
  23 -11   0 1.46506 1.57083   2
 -23  11   0 1.47760 0.97844   3
 -11  23   0 0.96246 0.95613   3
  11 -23   0 3.93078 1.86770   2
  11 -23   0 -1.9637 3.51827   1
  23 -11   0 -2.0254 4.51884   1
 -23  13   0 179.759 6.04981   3
  23  13   0 180.332 6.34502   3
  13 -23   0 178.717 7.96268   2
  13  23   0 179.448 6.29831   3
 -13  23   0 184.195 6.20624   3
  13 -23   0 178.088 18.9423   1
  23 -13   0 182.014 7.64447   2
  23  13   0 171.694 22.1212   1
  23 -13   0 204.250 21.6258   1
 -23  15   0 439.689 12.5642   3
  23  15   0 441.916 12.9255   3
  23 -15   0 441.289 28.3481   1
  23 -15   0 428.564 14.3655   2
  15 -23   0 439.035 14.7528   2
 -15  23   0 450.900 12.7402   3
  15 -23   0 397.941 25.9984   1
  15  23   0 430.860 12.8172   3
  17 -23   0 28.4846 9.31632   1
  17 -23   0 38.2488 4.18455   2
  23 -17   0 45.9622 11.6317   1
  23  17   0 41.5061 2.93160   3
 -17  23   0 40.9712 2.80775   3
 -23  17   0 40.4215 2.65737   3
  23 -17   0 38.7438 4.17849   2
  17  23   0 37.4095 2.86290   3
  23 -19   0 312.273 11.6193   2
  19 -23   0 301.326 23.4115   1
  19  23   0 307.086 9.78560   3
 -23  19   0 305.199 9.45389   3
 -19  23   0 308.919 9.62404   3
  23  19   0 298.514 9.74295   3
  23 -19   0 275.691 23.5091   1
  19 -23   0 310.367 11.8681   2
  21 -23   0 62.7802 5.44751   2
  23  21   0 60.5236 3.62806   3
 -21  23   0 60.2206 3.44415   3
  23 -21   0 64.3078 5.50513   2
 -23 -21   0 47.5952 4.04758   4
  21 -23   0 67.0855 14.5019   1
  21  23   0 63.9771 3.65434   3
  23 -21   0 47.7298 13.0068   1
  23  23   0 -0.1444 1.30890   3
  23 -23   0 1.67354 3.11106   2
  23 -23   0 7.07128 7.47109   1
 -23  23   0 0.94610 1.35409   3
 -23 -23   0 0.83282 2.23976   4
   0 -24   0 2162.91 71.0421   1
  24   0   0 2254.94 57.1097   3
 -24   0   0 2215.15 56.7425   3
   0  24   0 2260.44 56.9848   3
  24   0   0 2177.43 76.5476   1
 -24  -2   0 284.479 8.38674   3
  -2  24   0 286.653 8.62258   3
  24  -2   0 290.572 8.74913   3
  24   2   0 266.412 20.7010   1
   2 -24   0 309.981 18.7358   1
  24   2   0 285.328 8.77724   3
 -24   2   0 283.446 8.43126   3
  24  -2   0 288.907 10.2969   2
  24  -2   0 291.087 21.2963   1
  -2 -24   0 296.237 18.3479   1
   2  24   0 283.966 8.62031   3
  24   4   0 600.864 32.5751   1
  -4 -24   0 663.193 29.3639   1
 -24   4   0 632.563 17.1759   3
   4 -24   0 662.558 30.0365   1
  24   4   0 640.685 17.5321   3
   4  24   0 634.325 17.3803   3
  24  -4   0 625.924 36.0676   1
  24  -4   0 631.762 19.1026   2
 -24  -4   0 632.891 17.0381   3
  24  -4   0 637.130 17.3568   3
  -4  24   0 626.137 17.3119   3
  24  -6   0 639.868 17.7696   3
  24  -6   0 674.220 34.3409   1
 -24   6   0 662.620 17.7616   3
   6 -24   0 661.938 20.1258   2
  24  -6   0 659.970 19.6231   2
   6  24   0 647.270 17.9293   3
  24   6   0 635.958 34.0439   1
  24   6   0 663.196 18.1113   3
  -6 -24   0 662.087 29.8652   1
   6 -24   0 676.980 30.9827   1
  -6  24   0 647.978 17.8566   3
  -8 -24   0 505.135 25.3839   1
 -24   8   0 496.930 13.5556   3
  24  -8   0 461.574 13.4277   3
  24  -8   0 496.725 29.0638   1
  24   8   0 494.618 13.8896   3
  -8  24   0 487.655 13.6534   3
 -24  -8   0 472.118 13.2004   3
   8 -24   0 490.248 26.2854   1
  24  -8   0 477.517 15.2294   2
  24   8   0 463.509 28.7979   1
   8  24   0 476.990 13.7340   3
   8 -24   0 508.164 15.9353   2
 -10  24   0 492.541 16.2780   3
  24 -10   0 574.674 31.3298   1
  24  10   0 506.460 14.3920   3
  10  24   0 520.777 14.7468   3
  10 -24   0 499.129 27.1449   1
  24 -10   0 504.405 15.8075   2
  24  10   0 468.508 30.3052   1
  24 -10   0 469.354 13.7972   3
  10 -24   0 512.310 16.3685   2
 -24  10   0 506.695 14.0547   3
  24  12   0 135.942 20.1357   1
 -24  12   0 147.377 5.32971   3
  12 -24   0 161.576 18.2643   1
 -12  24   0 156.233 5.52649   3
  12 -24   0 149.570 7.26999   2
  24  12   0 157.087 5.68749   3
  12  24   0 155.888 5.62940   3
  24 -12   0 146.842 6.87266   2
  24 -12   0 161.766 19.9980   1
  14 -24   0 11.8460 2.65463   2
  24  14   0 10.0324 1.69192   3
  14 -24   0 7.15652 5.73457   1
  14  24   0 9.07083 1.52277   3
  24 -14   0 5.40989 6.23134   1
  24 -14   0 10.4711 2.53825   2
 -24  14   0 10.7989 1.50586   3
 -14  24   0 9.22878 1.44829   3
  24 -16   0 231.900 24.5621   1
  16 -24   0 228.462 23.0276   1
  16  24   0 201.308 7.08754   3
 -16  24   0 192.275 6.87078   3
  24  16   0 204.503 7.15001   3
 -24  16   0 207.149 6.83037   3
  16 -24   0 210.195 9.01702   2
  24 -16   0 209.073 8.78402   2
  24 -18   0 337.015 12.4005   2
 -18  24   0 347.296 10.5210   3
 -24  18   0 340.484 10.3398   3
  24 -18   0 334.547 25.8697   1
  18 -24   0 327.850 12.4791   2
  24  18   0 340.479 10.6737   3
  18  24   0 342.234 10.6606   3
  18 -24   0 383.498 47.5906   1
  24  20   0 194.052 7.06829   3
  20  24   0 193.034 7.04095   3
  24 -20   0 183.606 8.87391   2
  24 -20   0 182.529 23.0689   1
 -20  24   0 197.402 6.88481   3
  20 -24   0 191.330 23.3887   1
  22 -24   0 769.322 41.6001   1
  24 -22   0 824.211 43.4263   1
  22 -24   0 776.650 23.9700   2
 -22  24   0 796.860 21.4704   3
  24  22   0 780.907 21.6374   3
 -24  22   0 778.851 21.4014   3
 -22 -24   0 704.261 21.3148   4
  24 -22   0 756.192 23.6492   2
  22  24   0 766.412 21.5751   3
  24  24   0 274.841 9.57016   3
 -24  24   0 297.653 9.58220   3
  24 -24   0 249.035 11.5988   2
  24 -24   0 299.549 30.9189   1
  25  -1   0 162.158 20.6150   1
  25  -1   0 173.472 5.97931   3
  -1 -25   0 168.246 14.1024   1
  25  -1   0 159.900 7.30595   2
   1 -25   0 189.118 14.7592   1
 -25   1   0 165.746 5.60087   3
   1  25   0 178.323 5.87113   3
  25   1   0 172.732 5.97400   3
  -1  25   0 179.972 5.90499   3
  25   1   0 175.446 20.6282   1
 -25  -1   0 167.486 5.58156   3
  25   3   0 269.434 21.5709   1
  -3 -25   0 318.976 19.3213   1
 -25   3   0 304.066 8.75572   3
  25  -3   0 294.791 8.96596   3
  25   3   0 292.826 9.06411   3
  25  -3   0 281.947 10.5473   2
  -3  25   0 293.046 8.90712   3
   3 -25   0 287.904 18.8664   1
 -25  -3   0 297.434 8.63483   3
  25  -3   0 317.205 23.0670   1
   3  25   0 292.951 8.92204   3
 -25   5   0 13.7984 1.85623   3
  -5 -25   0 4.16344 4.34781   1
  -5  25   0 15.1373 1.95929   3
   5 -25   0 13.6683 5.97600   1
  25  -5   0 14.5302 1.74112   3
  25  -5   0 13.6658 2.55561   2
  25   5   0 14.7929 8.18013   1
 -25  -5   0 11.9384 1.49072   3
  25   5   0 13.6703 2.00520   3
   5  25   0 15.4299 1.97422   3
  25  -5   0 19.6707 8.39518   1
  25   7   0 219.485 7.84799   3
  -7  25   0 229.548 7.19165   3
   7 -25   0 219.841 9.10559   2
   7  25   0 218.552 7.18171   3
  25  -7   0 212.506 8.53999   2
  25  -7   0 219.171 6.97312   3
  25  -7   0 246.070 20.3935   1
 -25   7   0 215.965 7.84794   3
  25   7   0 210.685 23.4881   1
   7 -25   0 224.609 17.1532   1
  -7 -25   0 216.113 16.3330   1
  25  -9   0 299.392 22.7136   1
  -9  25   0 288.070 8.92887   3
 -25   9   0 291.926 8.79329   3
   9 -25   0 291.777 11.0677   2
  25  -9   0 288.261 10.4784   2
  -9 -25   0 305.614 19.8269   1
   9 -25   0 275.348 19.9802   1
   9  25   0 292.913 9.05734   3
  25   9   0 313.732 25.0173   1
  25   9   0 294.128 9.14648   3
  11 -25   0 133.776 17.0968   1
  11 -25   0 137.633 6.95405   2
  11  25   0 140.630 5.28613   3
  25 -11   0 156.038 19.9127   1
  25 -11   0 136.052 6.63240   2
  25  11   0 122.586 19.8542   1
 -11  25   0 140.828 5.20568   3
  25  11   0 140.511 5.34978   3
 -25  11   0 133.353 4.98306   3
 -25  13   0 974.375 25.8360   3
  25 -13   0 960.963 45.6482   1
 -13  25   0 953.468 25.9335   3
  13  25   0 968.236 26.1101   3
  13 -25   0 1027.54 44.1072   1
  25  13   0 958.581 26.1682   3
  25 -13   0 977.196 28.0099   2
  13 -25   0 946.658 28.2801   2
  25 -15   0 34.1516 10.1451   1
 -15  25   0 36.3565 2.66651   3
 -25  15   0 28.0838 2.37768   3
  15  25   0 39.0645 2.87008   3
  15 -25   0 33.4516 3.94904   2
  25  15   0 32.6224 2.72833   3
  25 -15   0 35.8651 4.04590   2
  15 -25   0 28.1846 9.55502   1
  25  17   0 1.52766 1.29713   3
 -25  17   0 0.73506 1.00229   3
  17 -25   0 3.30172 2.49682   2
 -17  25   0 1.03404 1.20724   3
  25 -17   0 2.25521 6.44743   1
  25 -17   0 1.59310 2.45476   2
  17  25   0 2.47184 1.28236   3
  17 -25   0 6.24204 6.60590   1
  25 -19   0 128.237 19.8385   1
  25 -19   0 121.630 7.14977   2
  25  19   0 118.643 5.14125   3
  19 -25   0 107.120 6.93687   2
  19 -25   0 131.424 19.1139   1
 -19  25   0 115.954 4.93726   3
  19  25   0 119.025 5.12585   3
  21 -25   0 1.29244 3.21352   2
 -21  25   0 -0.0257 1.20698   3
  25 -21   0 -1.6736 6.79285   1
  25 -21   0 -1.5623 3.11895   2
  21 -25   0 -8.9050 5.41204   1
  25  21   0 1.57627 1.39423   3
  21  25   0 1.16717 1.38224   3
 -21 -25   0 2.38932 2.48334   4
 -25  21   0 0.19652 1.23694   3
  25 -23   0 0.54863 3.72333   2
  23 -25   0 2.27828 6.58593   1
  25 -23   0 -1.2691 6.61923   1
  25  23   0 1.70082 1.43982   3
  23  25   0 0.26170 1.38929   3
 -25  23   0 1.74586 1.43982   3
  23 -25   0 2.15179 3.54964   2
 -23  25   0 1.16682 1.35245   3
  25 -25   0 -0.7358 7.41487   1
 -25  25   0 -0.5518 1.24041   3
  25  25   0 0.86243 1.36208   3
  26   0   0 929.288 43.9116   1
 -26   0   0 862.640 22.9613   3
  26   0   0 825.746 25.2615   2
   0  26   0 869.072 23.2400   3
  26   0   0 864.804 23.3223   3
   0 -26   0 911.634 37.2330   1
 -26  -2   0 63.4098 3.04608   3
  26   2   0 85.8329 14.6298   1
  26  -2   0 81.8057 14.9388   1
  26  -2   0 64.4283 4.52998   2
 -26   2   0 61.5101 3.02848   3
  26  -2   0 62.0753 3.36944   3
  -2 -26   0 58.7304 10.1405   1
  -2  26   0 62.4301 3.22202   3
   2 -26   0 74.3330 11.5449   1
  26   2   0 64.3233 3.34624   3
   2  26   0 60.7664 3.21841   3
  26  -4   0 126.991 17.5117   1
  26  -4   0 106.763 5.75890   2
  26  -4   0 107.865 4.44552   3
   4 -26   0 112.738 14.3574   1
   4  26   0 112.693 6.10398   3
 -26  -4   0 112.329 4.14099   3
  -4 -26   0 136.095 15.0343   1
  26   4   0 103.225 16.8084   1
 -26   4   0 109.410 4.21349   3
 -26   6   0 1014.16 26.3301   3
  26   6   0 998.095 26.6644   3
   6 -26   0 1047.06 42.1268   1
  26  -6   0 1027.98 46.3726   1
  26  -6   0 971.584 26.2878   3
  -6  26   0 973.780 26.4661   3
   6  26   0 1016.57 26.5851   3
 -26  -6   0 979.538 25.9624   3
  -6 -26   0 1005.06 40.5284   1
  26  -6   0 981.532 28.3716   2
  26   6   0 932.313 45.2857   1
  26   8   0 50.9017 13.1645   1
  26  -8   0 59.8861 13.0227   1
 -26   8   0 57.4748 2.88617   3
  26  -8   0 52.8834 3.09916   3
  26  -8   0 56.3328 4.30576   2
   8 -26   0 54.3519 4.55429   2
   8  26   0 50.3093 3.02522   3
  -8  26   0 48.9603 2.92553   3
  -8 -26   0 54.6778 10.0056   1
   8 -26   0 78.4350 12.4020   1
  26   8   0 50.6047 3.05184   3
  10 -26   0 -0.7107 4.76465   1
  10 -26   0 0.02722 1.93777   2
  26 -10   0 0.43590 5.86510   1
  26  10   0 1.39179 1.21220   3
  26 -10   0 2.44128 1.97496   2
 -10  26   0 -0.3735 0.95234   3
 -26  10   0 1.53093 1.03372   3
  10  26   0 1.12544 1.19880   3
  26  10   0 3.73407 8.48593   1
  12  26   0 171.283 6.26956   3
  26 -12   0 176.024 7.90210   2
 -26  12   0 177.356 6.04979   3
  26  12   0 170.609 6.32628   3
 -12  26   0 173.673 6.16852   3
  12 -26   0 176.042 8.23047   2
  12 -26   0 158.610 18.8269   1
  26 -12   0 176.455 22.2486   1
  26  14   0 164.898 6.11211   3
  26 -14   0 142.389 20.6585   1
  14 -26   0 153.809 7.77776   2
  26 -14   0 161.361 7.62536   2
  14  26   0 158.923 6.02013   3
 -14  26   0 161.798 5.91213   3
  14 -26   0 156.627 19.2802   1
 -26  14   0 158.406 5.72884   3
 -16  26   0 233.367 7.64590   3
  26 -16   0 231.031 25.7086   1
  16 -26   0 207.247 22.7533   1
  26 -16   0 216.329 9.48521   2
  16  26   0 223.722 7.72096   3
 -26  16   0 215.042 7.33044   3
  26  16   0 226.583 7.75721   3
  18 -26   0 10.0290 7.47659   1
 -18  26   0 8.20892 1.60400   3
 -26  18   0 10.6916 1.54422   3
  18 -26   0 16.6419 3.45164   2
  26 -18   0 22.0432 9.25690   1
  18  26   0 11.7812 1.80373   3
  26 -18   0 9.00697 3.08414   2
  26  18   0 11.0292 1.82628   3
  26 -20   0 7.20994 3.43566   2
  20 -26   0 1.51356 6.13606   1
  20  26   0 7.12566 1.70719   3
 -26  20   0 5.60261 1.57201   3
  20 -26   0 8.12823 3.36641   2
 -20  26   0 4.28265 1.55069   3
  26  20   0 6.21039 1.64361   3
  26 -20   0 7.39826 6.93141   1
 -26  22   0 134.692 5.59735   3
  22 -26   0 164.947 22.1190   1
  22 -26   0 151.322 8.54411   2
  22  26   0 134.994 5.80751   3
 -22  26   0 131.050 5.64419   3
  26 -22   0 139.511 8.56784   2
  26  22   0 137.664 5.83807   3
  26 -22   0 142.529 21.3479   1
 -24  26   0 5.05526 1.57875   3
  24 -26   0 3.31294 8.81178   1
  26  24   0 5.43414 1.67458   3
  24  26   0 5.16570 1.64088   3
 -26  24   0 4.92026 1.54061   3
  26 -24   0 -9.4980 7.21751   1
 -26  26   0 114.154 5.18461   3
  26 -26   0 133.466 20.9952   1
  26  26   0 112.436 5.32267   3
  27   1   0 44.1756 4.07357   2
  27   1   0 44.0757 11.4399   1
  -1  27   0 44.9304 2.82715   3
  27  -1   0 44.7798 2.96257   3
 -27   1   0 46.6057 2.67143   3
   1 -27   0 53.4861 10.1908   1
 -27  -1   0 40.5868 2.62944   3
  -1 -27   0 49.3915 9.21064   1
  27  -1   0 47.8894 4.10903   2
   1  27   0 44.6122 2.82736   3
  27   1   0 45.1851 3.28377   3
  27  -1   0 55.1883 12.3772   1
  27  -3   0 210.846 6.98350   3
  27   3   0 206.458 7.07824   3
   3  27   0 203.702 6.96421   3
  27  -3   0 196.057 23.2149   1
  27  -3   0 197.548 8.57565   2
 -27  -3   0 210.690 6.64541   3
  -3  27   0 208.476 6.96565   3
 -27   3   0 220.278 6.83216   3
  -3 -27   0 247.243 17.5039   1
  27   3   0 245.209 29.7187   1
   3 -27   0 232.334 17.7299   1
  -5 -27   0 1150.29 45.1256   1
  27  -5   0 1127.54 29.9938   3
 -27  -5   0 1134.82 29.6486   3
  27   5   0 1135.17 30.3318   3
  -5  27   0 1137.81 30.1779   3
 -27   5   0 1159.33 29.9681   3
   5  27   0 1125.19 30.2086   3
  27  -5   0 1197.34 51.7863   1
  27  -5   0 1129.51 32.2028   2
   5 -27   0 1170.38 46.0683   1
  27   5   0 1075.34 50.6544   1
 -27  -7   0 2.33253 1.55136   3
  -7  27   0 4.25323 1.31505   3
  27   7   0 6.28351 1.45595   3
  27  -7   0 6.62043 2.37635   2
  27  -7   0 -1.8484 5.64538   1
  -7 -27   0 7.54352 5.39008   1
   7  27   0 4.76868 1.40356   3
 -27   7   0 4.07706 1.22158   3
  27  -7   0 1.41791 1.32696   3
   7 -27   0 5.64774 4.91917   1
  27   7   0 0.72674 7.48737   1
  27  -9   0 62.5996 14.2511   1
  27  -9   0 52.6342 3.63535   3
  27   9   0 54.8203 3.26381   3
  -9  27   0 54.1312 3.07471   3
 -27   9   0 54.9567 2.94940   3
   9 -27   0 76.3187 12.7360   1
   9  27   0 55.2567 3.23689   3
  27   9   0 42.8422 13.5811   1
  27  -9   0 50.2403 4.50750   2
  -9 -27   0 49.7143 9.76565   1
  11 -27   0 8.46369 2.69365   2
  11  27   0 4.29998 1.41610   3
  27 -11   0 4.88488 2.33652   2
 -11  27   0 6.17066 1.40842   3
  11 -27   0 -6.1317 4.06099   1
  27 -11   0 3.18904 6.79552   1
 -27  11   0 3.57466 1.18598   3
  27  11   0 3.82742 1.38727   3
  27 -13   0 33.2248 4.02559   2
 -27  13   0 31.1751 2.47146   3
  27  13   0 32.6564 2.84095   3
  27 -13   0 58.1698 13.4895   1
  13  27   0 31.7231 2.76533   3
 -13  27   0 33.0120 2.69805   3
  27 -15   0 112.830 19.3095   1
  27 -15   0 102.609 6.35054   2
  15 -27   0 102.421 15.7102   1
 -27  15   0 99.4308 4.22445   3
  15 -27   0 97.1566 6.44231   2
  15  27   0 96.3755 4.51469   3
  27  15   0 95.7724 4.52472   3
 -15  27   0 91.4749 4.33641   3
 -27  17   0 128.760 5.14164   3
  27  17   0 131.767 5.51294   3
  17  27   0 134.127 5.54776   3
 -17  27   0 135.804 5.41289   3
  17 -27   0 143.033 7.77312   2
  27 -17   0 149.996 21.6570   1
  17 -27   0 130.135 18.5771   1
  27 -17   0 124.495 7.32900   2
  27  19   0 307.556 10.0698   3
  19 -27   0 303.401 12.4719   2
 -19  27   0 315.368 9.94252   3
  27 -19   0 302.298 32.0882   1
  27 -19   0 287.902 12.0315   2
  19  27   0 314.901 10.1233   3
  19 -27   0 316.497 25.6220   1
 -21 -27   0 27.3996 3.92433   4
  27 -21   0 20.4393 4.98332   2
  27 -21   0 14.3270 10.3545   1
 -21  27   0 27.0729 2.90243   3
 -27  21   0 22.1631 2.72233   3
  21 -27   0 32.9556 11.5636   1
  27  21   0 27.2571 2.98183   3
  21  27   0 19.9568 2.86276   3
  21 -27   0 21.8414 4.63010   2
 -27  23   0 2.38555 1.44571   3
 -23  27   0 3.07998 1.57099   3
  23 -27   0 0.36364 4.59231   2
  27 -23   0 7.46877 8.99905   1
  23 -27   0 10.4920 8.57291   1
  23  27   0 2.39157 1.51726   3
  27  23   0 2.65633 1.50088   3
 -27  25   0 8.39697 1.82202   3
  25  27   0 11.3730 2.07786   3
 -25  27   0 9.04357 1.88332   3
  25 -27   0 16.9844 9.92905   1
  27  25   0 9.87035 1.99594   3
  27 -25   0 -3.2181 7.75617   1
  27  27   0 -0.2426 1.31121   3
 -27  27   0 0.19151 1.40086   3
  27 -27   0 -6.2399 8.04508   1
  28   0   0 43.9305 4.10901   2
   0  28   0 48.0316 2.92025   3
  28   0   0 49.2432 3.08961   3
  28   0   0 46.1256 12.4474   1
   0 -28   0 54.6461 10.2133   1
 -28  -2   0 1054.62 27.8966   3
 -28   2   0 1094.09 28.0565   3
  28   2   0 1057.05 30.8713   2
  28  -2   0 1056.85 28.9314   3
   2  28   0 1073.50 28.3905   3
  28   2   0 1077.83 28.4689   3
  -2  28   0 1059.45 28.3552   3
  -2 -28   0 1030.74 42.7877   1
  28  -2   0 1048.04 30.5882   2
   2 -28   0 1087.16 43.6814   1
  28   2   0 1013.35 48.9057   1
  28  -2   0 1052.61 49.7235   1
  -4 -28   0 10.0488 5.71283   1
  -4  28   0 3.26566 1.33844   3
   4  28   0 6.49307 1.42293   3
 -28   4   0 5.00706 1.28869   3
  28  -4   0 7.56979 7.30342   1
  28  -4   0 7.63813 2.38348   2
   4 -28   0 6.59330 5.23254   1
  28   4   0 10.8105 8.51910   1
  28  -4   0 6.68986 1.55896   3
 -28  -4   0 7.16704 1.40460   3
  28   4   0 5.54434 1.46415   3
  28   6   0 183.862 6.47070   3
  28  -6   0 174.655 6.11637   3
   6  28   0 176.461 6.33554   3
  28   6   0 177.606 24.0310   1
 -28  -6   0 178.254 5.91194   3
   6 -28   0 153.962 17.6265   1
 -28   6   0 181.716 6.07026   3
  -6  28   0 179.822 6.28269   3
  28  -6   0 193.939 23.5774   1
  -6 -28   0 177.101 17.9550   1
  28  -6   0 176.308 7.90024   2
  28  -8   0 108.822 6.16436   2
  -8  28   0 107.899 4.54268   3
  -8 -28   0 93.5268 13.6736   1
  28  -8   0 104.545 4.61116   3
  28   8   0 115.449 4.75017   3
 -28   8   0 108.999 4.36475   3
  28  -8   0 90.4064 16.6855   1
   8  28   0 115.556 4.73026   3
   8 -28   0 107.405 15.0650   1
 -28  10   0 312.113 9.40593   3
  28  10   0 307.479 9.74529   3
  28  10   0 267.015 38.6945   1
  28 -10   0 319.448 11.6107   2
  28 -10   0 319.769 25.8943   1
  10  28   0 297.535 9.64052   3
 -10  28   0 303.457 9.57572   3
  28 -12   0 76.8237 5.60081   2
 -12  28   0 77.6125 3.89892   3
  12  28   0 79.0065 4.00436   3
  28 -12   0 85.7953 15.6235   1
  28  12   0 84.2337 4.10424   3
 -28  12   0 78.6981 3.70400   3
  12 -28   0 81.6952 13.8950   1
 -28  14   0 36.7743 2.59890   3
  14 -28   0 44.8750 4.82380   2
 -14  28   0 33.4178 2.81717   3
  14 -28   0 28.0144 8.88289   1
  28  14   0 38.8694 3.00580   3
  14  28   0 38.4354 2.94281   3
  28 -14   0 35.9563 4.33768   2
 -16  28   0 7.79595 1.61608   3
  16 -28   0 11.9142 7.48910   1
  16 -28   0 8.56550 3.11453   2
  28  16   0 9.07303 1.79640   3
 -28  16   0 6.86881 1.39270   3
  16  28   0 7.94823 1.69702   3
  28 -16   0 6.23760 8.49052   1
  18 -28   0 -1.2264 2.89905   2
  28  18   0 3.05050 1.45153   3
  18 -28   0 3.90215 6.79482   1
  28 -18   0 2.12536 3.41571   2
  28 -18   0 5.57167 8.38660   1
  18  28   0 2.40579 1.50952   3
 -18  28   0 0.97404 1.31699   3
  20 -28   0 12.2506 9.00582   1
  28 -20   0 2.06534 7.78737   1
 -28  20   0 9.16599 1.81921   3
  28  20   0 9.31136 1.94786   3
 -20  28   0 9.81116 1.92369   3
  20  28   0 12.0502 2.01503   3
  20 -28   0 10.7458 4.01629   2
 -28  22   0 323.388 10.3550   3
 -22  28   0 338.600 10.5131   3
  22  28   0 334.786 10.6398   3
  28 -22   0 327.010 33.6352   1
  22 -28   0 297.178 13.2818   2
 -22 -28   0 295.417 10.2957   4
  22 -28   0 325.981 27.4364   1
  28  22   0 324.965 10.5747   3
  24 -28   0 183.862 24.2280   1
 -24  28   0 172.468 6.72396   3
  28 -24   0 174.574 24.2408   1
  28  24   0 170.574 6.83488   3
 -28  24   0 171.928 6.63772   3
  24  28   0 175.042 6.90740   3
  28  26   0 3.97729 1.64815   3
  26  28   0 4.39639 1.66075   3
 -28  26   0 5.41064 1.66575   3
  26 -28   0 2.68948 9.92780   1
  28 -26   0 24.9830 12.4592   1
 -26  28   0 5.74669 1.73788   3
  28  28   0 2.65172 1.58821   3
  28 -28   0 -9.5061 10.0040   1
 -28  28   0 2.05231 1.52715   3
   1  29   0 44.5403 2.99605   3
  -1  29   0 47.0104 3.00997   3
 -29   1   0 58.2594 2.98362   3
   1 -29   0 59.1233 11.0459   1
  29  -1   0 55.6686 4.59253   2
  29   1   0 47.4918 13.3195   1
  29   1   0 45.8497 3.12740   3
  29   1   0 52.2882 4.48049   2
  29  -1   0 54.9314 3.25019   3
 -29  -1   0 57.4215 2.94749   3
  -1 -29   0 55.7947 10.4331   1
  29  -1   0 51.3377 13.7015   1
  29   3   0 44.6999 4.31980   2
 -29  -3   0 44.1592 2.78964   3
  29   3   0 40.7329 12.2121   1
   3 -29   0 47.2249 10.1300   1
 -29   3   0 44.2145 2.72139   3
   3  29   0 44.9943 2.95391   3
  29  -3   0 31.7047 11.3726   1
  29  -3   0 43.2630 3.04358   3
  29   3   0 49.7907 3.15498   3
  -3 -29   0 32.7947 8.53471   1
  -3  29   0 47.5893 3.00762   3
  29  -3   0 43.9053 4.33806   2
   5  29   0 263.926 8.31072   3
  -5  29   0 259.744 8.25699   3
 -29  -5   0 238.611 7.63603   3
 -29   5   0 251.474 7.94004   3
   5 -29   0 264.804 20.1054   1
  29   5   0 216.277 26.3349   1
  -5 -29   0 276.930 19.9649   1
  29  -5   0 243.741 9.97004   2
  29  -5   0 315.502 30.4320   1
  29   5   0 252.382 8.33296   3
  -7  29   0 0.96375 1.20619   3
  29   7   0 3.90759 9.98450   1
  29  -7   0 -0.3465 1.54012   3
 -29   7   0 0.46762 1.00670   3
  29   7   0 0.82635 1.22847   3
   7  29   0 1.20965 1.13616   3
  29  -7   0 5.16060 6.90571   1
  29  -7   0 3.23037 2.23770   2
  29   9   0 0.67584 1.26254   3
 -29   9   0 1.26316 1.01504   3
   9 -29   0 -0.1679 4.88815   1
   9  29   0 0.43928 1.16295   3
  -9  29   0 1.21533 1.18658   3
  29  -9   0 -0.8727 6.26189   1
  29   9   0 1.61254 10.4389   1
  29  -9   0 3.52543 2.38087   2
  29 -11   0 48.6626 4.79978   2
  11 -29   0 51.9948 11.1945   1
 -29  11   0 50.4566 2.94577   3
 -11  29   0 44.7576 3.01972   3
  11  29   0 48.5974 3.17419   3
  29 -11   0 35.4834 12.4438   1
  29  11   0 42.5943 3.07401   3
  29 -13   0 182.853 24.1363   1
  29  13   0 198.605 7.13820   3
  13  29   0 197.819 7.09696   3
 -13  29   0 197.308 6.97232   3
 -29  13   0 199.283 6.73339   3
  13 -29   0 179.957 21.1474   1
  29 -13   0 188.151 8.76459   2
  15 -29   0 28.3435 9.81456   1
  29  15   0 28.4339 2.77049   3
 -15  29   0 31.3429 2.76827   3
  29 -15   0 26.5893 4.19055   2
  29 -15   0 28.8109 11.0472   1
  15  29   0 31.5723 2.86082   3
 -29  15   0 26.7038 2.35172   3
 -17  29   0 23.9297 3.14357   3
  29 -17   0 24.3492 4.57201   2
  17  29   0 27.8154 3.18588   3
  29  17   0 25.2669 2.80866   3
  29 -17   0 31.6140 11.8925   1
  17 -29   0 27.1014 9.86850   1
 -19  29   0 23.3120 2.83609   3
  29  19   0 23.4440 2.88423   3
 -29  19   0 24.0696 2.74485   3
  19 -29   0 25.0781 10.1622   1
  19  29   0 20.9994 2.87077   3
  29 -19   0 26.3024 12.5721   1
  29  21   0 13.1718 2.06373   3
  21  29   0 11.3100 2.01821   3
  21 -29   0 20.9650 10.1976   1
 -29  21   0 13.6680 2.07616   3
  29 -21   0 6.19638 10.0430   1
 -21  29   0 16.8368 2.28373   3
  23  29   0 96.4871 4.91940   3
  23 -29   0 88.0291 17.3267   1
 -29  23   0 89.9332 4.54994   3
 -23  29   0 95.3575 4.74814   3
  29 -23   0 96.0655 18.4963   1
  29  23   0 92.5756 4.81541   3
 -25  29   0 42.1523 3.31718   3
  25  29   0 43.9447 3.50965   3
  29 -25   0 27.8182 12.9964   1
  25 -29   0 35.8908 13.0103   1
  29  25   0 37.6158 3.43462   3
 -29  25   0 47.4915 3.35369   3
 -29  27   0 0.46779 1.29730   3
 -27  29   0 0.89021 1.43949   3
  27 -29   0 2.87860 9.64485   1
  29  27   0 -0.1584 1.35870   3
  29 -27   0 7.78504 10.3598   1
  27  29   0 -0.4379 1.28391   3
 -29  29   0 -0.3588 1.30222   3
  29  29   0 0.18195 1.33629   3
  29 -29   0 -3.3259 9.92059   1
   0  30   0 6.38502 1.44703   3
  30   0   0 4.93097 1.47303   3
  30   0   0 2.27915 8.31436   1
   0 -30   0 3.07718 5.30913   1
 -30   0   0 3.90046 1.27259   3
  30   0   0 5.74701 2.28815   2
 -30  -2   0 204.350 6.61615   3
  30   2   0 194.265 24.4089   1
  30  -2   0 244.896 27.9848   1
  30  -2   0 203.194 9.00575   2
 -30   2   0 209.530 6.74702   3
  30   2   0 201.704 7.08033   3
  -2  30   0 208.934 7.08121   3
  30  -2   0 202.131 6.97887   3
  -2 -30   0 205.022 17.3047   1
   2 -30   0 196.802 19.8568   1
   2  30   0 204.970 7.04953   3
 -30  -4   0 238.034 7.69512   3
  30  -4   0 250.208 8.09865   3
 -30   4   0 269.414 8.08186   3
  30  -4   0 258.476 10.4855   2
  -4 -30   0 276.354 19.7853   1
  30   4   0 232.695 28.0436   1
  -4  30   0 257.600 8.34012   3
   4 -30   0 256.280 20.0484   1
   4  30   0 254.278 8.35408   3
  30   4   0 251.462 8.35072   3
  30  -4   0 271.414 29.5360   1
  30  -6   0 10.2991 2.84801   2
  30   6   0 11.5605 1.84264   3
 -30   6   0 11.1795 1.57480   3
  30   6   0 3.51631 10.2961   1
  -6 -30   0 5.91004 5.56545   1
   6  30   0 10.1201 1.72303   3
   6 -30   0 16.7728 7.48348   1
  30  -6   0 12.6462 8.73628   1
  -6  30   0 7.98232 1.61457   3
  30   8   0 76.7190 3.99496   3
  30  -8   0 73.3419 16.2194   1
  -8  30   0 75.1045 3.80272   3
   8  30   0 75.0437 3.91346   3
 -30   8   0 78.0316 3.58108   3
   8 -30   0 70.7277 12.2912   1
  30  -8   0 77.2596 5.64946   2
  30   8   0 64.0975 17.6636   1
 -10  30   0 0.11539 1.22743   3
 -30  10   0 2.28864 1.14690   3
  30  10   0 1.80459 1.29754   3
  10 -30   0 0.15310 5.14365   1
  10  30   0 2.57723 1.23244   3
  30 -10   0 -6.7278 7.87516   1
  30 -10   0 0.53469 2.59775   2
  30 -12   0 20.1931 4.15486   2
 -30  12   0 20.8869 2.23028   3
  30 -12   0 15.4692 9.56408   1
  12 -30   0 17.1186 7.94418   1
 -12  30   0 24.5103 2.51703   3
  30  12   0 22.3295 2.56601   3
  12  30   0 17.2314 2.41765   3
  14  30   0 65.4158 3.87060   3
 -30  14   0 75.9406 3.60796   3
  30 -14   0 62.7102 6.14575   2
  30  14   0 69.2101 3.90816   3
  14 -30   0 77.0712 14.5018   1
  30 -14   0 80.6637 17.0554   1
 -14  30   0 68.7598 3.81139   3
  30 -16   0 166.554 24.1819   1
  16 -30   0 152.921 20.2247   1
 -16  30   0 150.507 6.10018   3
  30  16   0 146.092 7.04762   3
  30 -16   0 147.228 10.2954   2
  16  30   0 148.740 6.26108   3
  30  18   0 27.9804 3.02527   3
  18 -30   0 15.9551 8.74580   1
  30 -18   0 26.2822 12.1179   1
  18  30   0 28.5190 3.04887   3
 -18  30   0 28.2207 2.87498   3
 -30  18   0 20.7611 2.66972   3
 -30  20   0 28.7030 2.92226   3
  20 -30   0 14.1557 9.45935   1
  30  20   0 30.4637 3.14741   3
  20  30   0 27.6385 3.10345   3
  30 -20   0 38.2826 12.8570   1
 -20  30   0 28.6257 3.03178   3
  22 -30   0 141.436 22.3485   1
 -22  30   0 160.305 6.46037   3
  22  30   0 160.870 6.58060   3
 -22 -30   0 154.349 6.74969   4
  30 -22   0 183.826 25.6480   1
 -30  22   0 159.156 6.23270   3
  30  22   0 161.987 6.54173   3
 -24  30   0 9.75276 1.88750   3
  24 -30   0 2.60279 8.38992   1
 -30  24   0 10.2848 1.92349   3
  30  24   0 7.02065 1.81187   3
  30 -24   0 6.53977 10.9757   1
  24  30   0 7.45334 1.82014   3
 -30  26   0 122.273 5.28072   3
  30 -26   0 106.336 20.9521   1
  30  26   0 117.887 5.45211   3
  26  30   0 114.534 5.38038   3
 -26  30   0 122.722 5.35452   3
  26 -30   0 109.982 19.4737   1
 -28  30   0 58.0857 3.60500   3
 -30  28   0 52.8605 3.52002   3
  30 -28   0 57.1236 16.2488   1
  28 -30   0 43.1154 14.9889   1
  28  30   0 54.0497 3.65306   3
  30  28   0 51.3654 3.66155   3
 -30  30   0 46.8306 3.36041   3
  30 -30   0 16.1620 15.9297   1
  30  30   0 46.0068 3.40352   3
   1 -31   0 15.5066 7.01192   1
  31  -1   0 19.7521 10.7838   1
  31  -1   0 9.33588 2.92063   2
  31   1   0 15.1125 11.7271   1
 -31   1   0 13.9124 1.98915   3
  31  -1   0 10.0097 1.70064   3
  31   1   0 9.88141 2.95080   2
  31   1   0 11.8241 1.82152   3
   1  31   0 10.1763 1.66929   3
  -1 -31   0 15.2125 7.16213   1
  -1  31   0 10.3805 1.73567   3
   3 -31   0 1.08914 5.21583   1
  31  -3   0 3.26104 1.43813   3
  31   3   0 1.26441 9.10860   1
  -3  31   0 0.23928 1.13858   3
  -3 -31   0 -1.8724 4.38037   1
  31  -3   0 -0.4122 8.12898   1
 -31   3   0 2.64566 1.14025   3
  31  -3   0 2.66123 2.46365   2
   3  31   0 1.22403 1.22252   3
 -31  -3   0 2.56016 1.39379   3
  31   3   0 3.06921 1.39419   3
  31   3   0 -0.8803 1.97865   2
  31   5   0 85.5436 4.16060   3
  31  -5   0 93.9278 18.6605   1
  31  -5   0 76.3386 6.45823   2
   5 -31   0 74.4395 13.0953   1
  31  -5   0 86.4664 4.13962   3
  31   5   0 70.6238 17.2178   1
  -5 -31   0 79.0864 12.7549   1
 -31   5   0 83.3540 3.75540   3
  -5  31   0 82.3801 4.05896   3
   5  31   0 83.8331 4.11587   3
  -7  31   0 5.16299 1.42455   3
   7  31   0 3.67911 1.42687   3
  31   7   0 3.33109 1.46627   3
   7 -31   0 2.37246 5.69061   1
  -7 -31   0 6.50931 5.60954   1
  31  -7   0 11.8599 9.26433   1
 -31   7   0 5.22268 1.33837   3
  31   7   0 7.51406 11.9377   1
  31  -7   0 8.80116 3.02555   2
   9 -31   0 112.151 16.2812   1
  31  -9   0 86.9950 17.9935   1
  31   9   0 80.6743 4.20111   3
   9  31   0 87.2676 4.26698   3
 -31   9   0 89.7261 3.90542   3
  31  -9   0 89.0205 6.15648   2
  -9  31   0 82.0541 4.11878   3
  31 -11   0 44.0205 4.76046   2
  31  11   0 39.3580 3.04550   3
  11 -31   0 31.5402 9.32807   1
 -31  11   0 37.2355 2.67698   3
  11  31   0 39.4681 3.05152   3
 -11  31   0 37.4855 2.91384   3
  31 -11   0 40.0075 12.4926   1
 -13  31   0 4.99977 1.56314   3
  31 -13   0 -14.503 6.76965   1
  31 -13   0 3.95752 3.56467   2
 -31  13   0 2.97704 1.25985   3
  13 -31   0 5.49654 6.26492   1
  31  13   0 2.83003 1.44262   3
  13  31   0 3.55037 1.54406   3
  31  15   0 154.612 6.19599   3
  15 -31   0 160.672 20.5718   1
 -15  31   0 155.507 6.14485   3
  31 -15   0 172.169 25.0194   1
  15  31   0 154.981 6.28642   3
  17 -31   0 40.8464 11.7343   1
  31 -17   0 32.7183 13.8113   1
  17  31   0 32.7608 3.22934   3
  31  17   0 29.3887 3.08666   3
 -17  31   0 33.0286 3.01188   3
 -31  17   0 30.7561 2.95748   3
  19  31   0 326.240 10.8481   3
  31 -19   0 366.546 36.9150   1
  19 -31   0 338.487 27.0512   1
 -31  19   0 336.760 10.5849   3
  31  19   0 325.568 10.8434   3
 -19  31   0 337.684 10.7806   3
 -21 -31   0 44.4127 4.64157   4
  31  21   0 35.0605 3.25649   3
 -31  21   0 35.6196 3.08858   3
  31 -21   0 34.8094 14.4033   1
  21  31   0 35.8761 3.34515   3
  21 -31   0 32.0353 12.4639   1
 -21  31   0 32.4937 3.19305   3
  23 -31   0 11.9339 10.0278   1
  31 -23   0 14.0551 11.8820   1
  23  31   0 20.5473 2.94209   3
  31  23   0 19.7470 2.80078   3
 -31  23   0 17.0233 2.26037   3
 -23  31   0 19.2332 2.75675   3
  25  31   0 51.7216 3.62799   3
 -31  25   0 48.1653 3.47484   3
  25 -31   0 42.8574 12.9602   1
 -25  31   0 52.6874 3.58486   3
  31  25   0 48.9890 3.64034   3
  31 -25   0 37.9996 14.4692   1
 -31  27   0 18.6323 2.60867   3
  27  31   0 21.3577 2.77977   3
  31  27   0 23.4472 2.82681   3
 -27  31   0 20.3613 2.73055   3
  31 -27   0 27.5162 12.2879   1
  27 -31   0 20.3827 11.2104   1
  29  31   0 19.8043 2.70780   3
  29 -31   0 21.0394 12.6770   1
  31 -29   0 23.1731 13.1300   1
 -31  29   0 14.9026 2.13236   3
  31  29   0 14.5308 2.14508   3
 -29  31   0 19.4919 2.61833   3
  31  31   0 -0.8834 1.44500   3
 -31  31   0 -0.3201 1.42969   3
  32   0   0 89.6757 6.35927   2
  32   0   0 107.300 20.1009   1
 -32   0   0 87.6326 3.84142   3
   0  32   0 84.1382 4.16012   3
   0 -32   0 93.3224 13.9193   1
  32   0   0 83.8680 4.13086   3
  -2 -32   0 17.5685 7.47715   1
  -2  32   0 16.0897 2.34871   3
  32   2   0 18.7097 2.52033   3
  32  -2   0 18.2042 11.3035   1
   2 -32   0 25.0774 8.85975   1
 -32  -2   0 17.8642 2.49778   3
  32   2   0 20.4328 3.64387   2
  32  -2   0 21.2838 3.87024   2
  32  -2   0 16.1987 2.00515   3
 -32   2   0 21.1453 2.29754   3
  32   2   0 20.4409 12.6254   1
   2  32   0 14.9810 2.03788   3
  32  -4   0 140.504 7.67762   2
   4  32   0 141.029 5.63282   3
  32   4   0 140.390 5.61504   3
  -4  32   0 143.063 5.61982   3
  32   4   0 137.080 7.78176   2
 -32   4   0 142.849 5.25082   3
  -4 -32   0 148.387 17.7103   1
  32   4   0 176.044 25.4511   1
  32  -4   0 138.949 22.4565   1
   4 -32   0 132.403 16.8964   1
  32  -4   0 140.603 5.50426   3
  32   6   0 181.526 27.3504   1
  32  -6   0 238.259 33.0991   1
  32  -6   0 201.971 9.40542   2
   6 -32   0 206.722 21.4529   1
  32   6   0 201.024 7.30900   3
 -32   6   0 207.338 6.91970   3
  -6 -32   0 205.911 21.1013   1
   6  32   0 215.126 7.48298   3
  -6  32   0 215.132 7.38549   3
 -32   8   0 90.7768 3.96569   3
  32  -8   0 85.7523 17.9580   1
   8 -32   0 116.630 16.9536   1
   8  32   0 84.0933 4.26748   3
  32  -8   0 78.2561 6.17223   2
  32   8   0 86.0033 4.30919   3
  -8  32   0 87.0696 4.26478   3
  32  10   0 29.7159 2.89356   3
 -32  10   0 34.3556 2.55831   3
  10  32   0 35.2507 2.95409   3
 -10  32   0 38.9451 2.97053   3
  10 -32   0 25.5654 8.75015   1
  32 -10   0 29.0109 13.0830   1
  32 -10   0 32.1853 4.67319   2
  32  12   0 1.01337 2.59140   3
  32 -12   0 8.31098 3.85634   2
 -12  32   0 3.44592 1.44962   3
  12 -32   0 7.59061 6.99050   1
  32 -12   0 9.12846 10.5097   1
  12  32   0 1.74556 1.42927   3
  14 -32   0 1.22989 7.04408   1
  32  14   0 1.24763 1.43945   3
  14  32   0 0.70630 1.44661   3
 -14  32   0 2.39597 1.56320   3
  32 -14   0 -6.5253 7.70788   1
  32  16   0 13.2972 2.13828   3
  32 -16   0 17.5595 12.4367   1
 -32  16   0 15.2186 2.09536   3
  16  32   0 14.2719 2.15558   3
 -16  32   0 10.7821 1.93320   3
  16 -32   0 15.7875 9.30562   1
  18 -32   0 98.3367 16.6035   1
  32 -18   0 69.4952 17.1924   1
 -18  32   0 97.0560 4.77178   3
 -32  18   0 94.4646 4.60145   3
  32  18   0 92.9597 4.77889   3
  18  32   0 99.3518 4.93119   3
  32  20   0 3.59742 1.70225   3
 -20  32   0 6.59756 1.85309   3
  20  32   0 8.81703 1.89768   3
 -20 -32   0 6.31946 2.64180   4
 -32  20   0 5.72081 1.68439   3
  32 -22   0 366.499 36.5744   1
 -22  32   0 360.912 11.3997   3
  22 -32   0 356.140 28.4412   1
  22  32   0 350.796 11.4659   3
  32  22   0 359.694 11.4798   3
 -32  22   0 353.017 11.1533   3
  32  24   0 39.5504 3.33391   3
  24 -32   0 48.3148 14.2998   1
 -24  32   0 40.0856 3.28055   3
  24  32   0 37.2596 3.29214   3
 -32  24   0 35.5733 3.13710   3
  32 -24   0 54.6867 15.7635   1
  32 -26   0 -6.2046 10.8790   1
  26  32   0 0.39098 1.35564   3
 -32  26   0 -0.2443 1.36921   3
  26 -32   0 -6.2293 9.27277   1
 -26  32   0 2.61950 1.46941   3
  32  26   0 1.14840 1.47783   3
  28  32   0 10.5167 1.96081   3
  32  28   0 10.0008 1.94306   3
 -32  28   0 10.5549 1.91380   3
  32 -28   0 19.5992 14.3734   1
  28 -32   0 10.6588 12.1371   1
 -28  32   0 10.2026 1.95014   3
 -32  30   0 228.262 7.81808   3
 -30  32   0 234.095 7.90465   3
  30  32   0 238.047 8.11057   3
  32  30   0 224.412 7.99627   3
  32  32   0 52.9434 3.56934   3
 -32  32   0 43.6959 3.21437   3
  33   1   0 27.1151 4.20110   2
  33  -1   0 29.1887 4.35980   2
 -33   1   0 27.9895 2.46801   3
  33   1   0 25.3002 12.6954   1
   1  33   0 32.1965 2.78293   3
   1 -33   0 34.9650 9.41135   1
  33  -1   0 40.4318 23.0969   1
  -1 -33   0 32.1038 9.52308   1
  33  -1   0 28.0945 2.86506   3
  -1  33   0 33.3636 2.82762   3
  33   1   0 26.4430 2.80913   3
  33  -3   0 68.3677 17.7200   1
 -33   3   0 62.7404 3.30574   3
  33  -3   0 63.5278 3.69632   3
  -3  33   0 65.5390 3.66073   3
  33   3   0 64.9044 3.75109   3
   3  33   0 61.4837 3.64285   3
  -3 -33   0 65.2124 11.7376   1
  33   3   0 71.2585 19.2803   1
  33  -3   0 59.3690 5.73816   2
  33   3   0 72.7304 6.03661   2
   3 -33   0 48.4066 10.6899   1
  33   5   0 91.8413 6.74504   2
   5 -33   0 98.7415 14.9002   1
  -5  33   0 106.573 4.72410   3
  33  -5   0 121.611 21.4180   1
  -5 -33   0 108.487 15.0434   1
 -33   5   0 102.418 4.33286   3
   5  33   0 103.909 4.76397   3
  33   5   0 104.108 4.72020   3
  33  -5   0 100.400 6.93522   2
  33   5   0 102.479 20.6939   1
   7 -33   0 103.471 15.2590   1
   7  33   0 107.163 5.61581   3
  33  -7   0 103.203 21.3206   1
  -7  33   0 101.201 6.17999   3
  33   7   0 109.903 4.90418   3
  33  -7   0 96.3454 6.95673   2
 -33   7   0 106.646 4.36632   3
   9 -33   0 3.78226 6.18191   1
   9  33   0 1.19932 1.36397   3
  33  -9   0 -0.1548 3.46070   2
  33  -9   0 12.1696 10.7669   1
  33   9   0 -0.0727 1.63535   3
  -9  33   0 -0.6306 1.26494   3
  11  33   0 20.7482 2.67885   3
  11 -33   0 24.7976 9.73328   1
  33 -11   0 29.3200 12.3165   1
 -11  33   0 20.5603 2.60431   3
  33  11   0 16.7109 2.28285   3
  33  13   0 238.325 8.41981   3
  13 -33   0 288.373 22.8364   1
 -33  13   0 235.527 8.07170   3
  13  33   0 246.243 8.50417   3
  33 -13   0 246.928 30.3048   1
 -13  33   0 239.893 8.37079   3
  33  15   0 10.7976 1.98857   3
  33 -15   0 -6.9041 10.0249   1
  15 -33   0 10.8886 8.33465   1
 -33  15   0 12.0911 1.92185   3
 -15  33   0 10.8331 1.95792   3
  15  33   0 9.66119 2.00650   3
  17  33   0 2.10193 1.56138   3
  33 -17   0 -2.6340 9.76425   1
 -17  33   0 0.01773 1.38930   3
  17 -33   0 -7.0007 6.17265   1
 -33  17   0 1.45317 1.44145   3
  33  17   0 0.37728 1.44529   3
  33 -19   0 29.7647 14.1137   1
  19  33   0 32.1929 3.22274   3
  33  19   0 36.0037 3.29961   3
 -33  19   0 27.7051 2.90645   3
 -19 -33   0 33.8930 4.56590   4
 -19  33   0 36.5901 3.26737   3
  19 -33   0 33.0480 11.8013   1
  21 -33   0 7.40240 9.80143   1
  33  21   0 7.70894 1.88850   3
 -21  33   0 6.64834 1.81703   3
 -33  21   0 8.08204 1.80304   3
  33 -21   0 5.17191 10.2576   1
  21  33   0 7.71796 1.89220   3
  33 -23   0 15.3606 13.2488   1
  23 -33   0 18.8861 9.68587   1
  33  23   0 13.9834 2.15468   3
 -23  33   0 12.0570 1.97302   3
 -33  23   0 12.0867 1.93734   3
  23  33   0 18.9526 2.78651   3
 -33  25   0 6.73764 1.73187   3
  25  33   0 6.11755 1.71960   3
  25 -33   0 20.5834 11.4083   1
 -25  33   0 7.94129 1.81608   3
  33  25   0 11.3178 1.97315   3
  33 -25   0 -1.9049 12.6771   1
 -33  27   0 140.751 5.59884   3
  27 -33   0 155.033 21.6493   1
  33  27   0 137.148 5.79346   3
  27  33   0 140.471 5.88206   3
 -27  33   0 135.611 5.62454   3
  33 -27   0 90.4128 20.0339   1
 -33  29   0 -0.0673 1.43206   3
 -29  33   0 1.38072 1.46936   3
  29  33   0 2.18321 1.53771   3
  33  29   0 3.70990 1.60853   3
 -33  31   0 13.3170 1.90158   3
  33  31   0 8.37943 1.85637   3
 -31  33   0 9.26149 1.79796   3
  31  33   0 12.6639 2.03033   3
  33  33   0 1.09096 1.49276   3
 -33  33   0 1.87358 1.53272   3
  34   0   0 13.6103 3.67849   2
   0 -34   0 3.16137 5.90893   1
  34   0   0 7.70049 1.76743   3
  34   0   0 27.2498 13.2129   1
   0  34   0 11.4840 2.35230   3
  34   2   0 175.108 6.49154   3
  34  -2   0 171.302 6.33850   3
  -2  34   0 183.812 6.91016   3
  -2 -34   0 172.248 19.1105   1
   2  34   0 184.428 7.08299   3
   2 -34   0 171.370 19.2521   1
  34   2   0 183.982 27.8671   1
  34  -2   0 168.037 9.03879   2
  34  -2   0 182.309 26.3034   1
  34   2   0 171.632 9.25470   2
   4 -34   0 81.7352 13.5532   1
  -4  34   0 88.1768 4.34195   3
  34  -4   0 91.6046 20.4454   1
  34  -4   0 81.0357 6.70455   2
  34   4   0 77.4462 20.7503   1
  34   4   0 81.0556 4.26343   3
  -4 -34   0 93.7648 14.0983   1
   4  34   0 89.8287 4.38145   3
  34   4   0 79.9724 6.57065   2
   6 -34   0 14.0978 7.56432   1
  34  -6   0 12.6194 3.82165   2
  34   6   0 9.12737 3.64349   2
  34   6   0 14.9177 2.93763   3
   6  34   0 14.2350 2.08073   3
  -6  34   0 11.9996 1.92687   3
  34  -6   0 6.79104 11.5863   1
  34   8   0 7.03412 1.80511   3
  34  -8   0 7.77356 4.22125   2
  34  -8   0 16.6488 11.4904   1
   8 -34   0 10.7788 7.23273   1
  34   8   0 8.33183 3.27052   2
   8  34   0 8.87058 1.78958   3
  -8  34   0 4.84351 1.56717   3
 -34  10   0 153.254 5.84837   3
 -10  34   0 157.790 6.16464   3
  34 -10   0 158.977 25.0244   1
  34  10   0 157.411 6.22039   3
  10  34   0 148.023 6.15123   3
  10 -34   0 174.628 20.6822   1
  12 -34   0 0.51239 6.66699   1
  34 -12   0 -5.0269 9.73002   1
  12  34   0 1.88313 1.48053   3
 -12  34   0 0.65094 1.37196   3
  34  12   0 1.10162 1.45034   3
 -34  12   0 0.74812 1.38673   3
 -34  14   0 72.0994 3.94952   3
 -14  34   0 67.7932 4.04717   3
  34 -14   0 29.6409 13.8617   1
  34  14   0 64.6215 4.03558   3
  14  34   0 69.7259 4.22140   3
  14 -34   0 57.0484 13.5889   1
  16 -34   0 38.3461 16.4932   1
  34  16   0 40.9885 3.46754   3
 -34  16   0 45.7088 3.31694   3
  16  34   0 41.4848 3.48790   3
  34 -16   0 56.6760 17.8812   1
 -16  34   0 41.4616 3.35164   3
  34  18   0 14.7767 2.20786   3
  18 -34   0 -2.4186 7.39926   1
  18  34   0 12.7467 2.09939   3
 -18  34   0 11.1619 2.09537   3
 -34  18   0 12.7232 1.97251   3
  34 -18   0 5.14956 10.8449   1
  34 -20   0 41.5328 17.0781   1
  34  20   0 29.7727 3.12336   3
 -34  20   0 25.2672 2.85935   3
  20  34   0 31.6665 3.15599   3
 -20  34   0 33.5679 3.18718   3
  20 -34   0 27.2296 11.0041   1
  22 -34   0 9.92934 10.4692   1
  34 -22   0 14.8188 12.9714   1
 -22  34   0 11.1793 2.04440   3
  22  34   0 10.2169 1.98290   3
  34  22   0 12.0319 2.11722   3
  24 -34   0 10.5153 10.3917   1
  24  34   0 6.93124 1.68744   3
  34  24   0 10.1608 1.95467   3
 -34  24   0 8.44533 1.73973   3
 -24  34   0 8.59322 1.77683   3
  34 -24   0 16.0068 13.8018   1
  26  34   0 4.30946 1.59658   3
  26 -34   0 4.19425 10.5704   1
 -34  26   0 2.50684 1.48886   3
  34  26   0 2.01156 1.52573   3
 -26  34   0 1.19456 1.44373   3
  34 -26   0 -15.814 12.2156   1
  34  28   0 41.2343 3.27982   3
 -34  28   0 37.1213 3.08335   3
  28  34   0 43.0227 3.32408   3
 -28  34   0 43.2202 3.19985   3
 -30  34   0 60.9255 3.57922   3
  34  30   0 64.1596 3.68669   3
 -34  30   0 59.7270 3.55503   3
  30  34   0 62.2230 3.76717   3
  32  34   0 4.33960 1.56357   3
  34  32   0 3.67584 1.56863   3
 -32  34   0 3.55947 1.59089   3
  34  34   0 31.6112 2.86702   3
 -34  34   0 37.8593 2.96950   3
   1  35   0 68.6441 3.86939   3
  35  -1   0 86.8476 19.6487   1
  35   1   0 63.4178 3.79468   3
  -1 -35   0 65.5845 11.8307   1
  -1  35   0 72.1709 3.90878   3
  35  -1   0 63.0659 3.85153   3
  35  -1   0 57.3834 6.25947   2
  35   1   0 60.7031 6.39819   2
 -35   1   0 60.4153 3.71379   3
   1 -35   0 52.0113 11.0286   1
  35   1   0 38.7663 15.7445   1
  35   3   0 13.9190 16.1469   1
  -3 -35   0 0.74258 5.11343   1
   3 -35   0 0.69911 5.68918   1
  35  -3   0 4.27235 3.41266   2
  35   3   0 -1.8362 3.26590   2
  -3  35   0 2.02112 1.36657   3
   3  35   0 0.74823 1.26637   3
  35  -3   0 16.4082 13.2073   1
   5  35   0 81.1948 4.23775   3
  35   5   0 80.9242 6.88052   2
  35  -5   0 78.7533 7.24344   2
  -5  35   0 77.6344 4.14490   3
  35  -5   0 88.9228 20.4025   1
   5 -35   0 64.5727 12.2749   1
 -35   5   0 76.3033 4.34006   3
  35   5   0 73.3804 4.14866   3
 -35   7   0 18.3375 2.62688   3
  35   7   0 17.3186 2.25568   3
  35   7   0 13.1822 3.88635   2
  -7  35   0 16.9139 2.20352   3
  35  -7   0 21.6839 14.3722   1
   7 -35   0 11.1739 6.72652   1
   7  35   0 17.5720 2.24604   3
  35  -9   0 51.1045 17.8230   1
   9  35   0 36.1865 3.17581   3
  35   9   0 36.1331 5.53109   2
 -35   9   0 31.7662 2.96421   3
   9 -35   0 36.2655 10.5409   1
  35   9   0 30.8485 3.03827   3
  -9  35   0 35.9593 3.04792   3
 -35  11   0 133.103 5.35224   3
 -11  35   0 122.834 5.52267   3
  35  11   0 129.256 5.59766   3
  35 -11   0 128.686 24.3897   1
  11 -35   0 152.760 19.5192   1
  11  35   0 131.581 5.70823   3
  13  35   0 128.111 5.67201   3
 -13  35   0 124.383 5.50152   3
  35  13   0 122.464 5.52755   3
 -35  13   0 120.854 5.19207   3
  35 -13   0 146.925 24.6769   1
  13 -35   0 134.557 19.1507   1
  15  35   0 22.0651 2.96469   3
  35 -15   0 17.6340 13.2229   1
 -15  35   0 14.1138 2.23368   3
  15 -35   0 11.8506 8.43079   1
  35  15   0 19.7646 2.83324   3
 -35  15   0 14.6394 2.07141   3
 -35  17   0 38.5063 3.08894   3
  17 -35   0 33.5438 11.3403   1
  35 -17   0 27.1563 13.5838   1
 -17  35   0 34.4714 3.29836   3
  17  35   0 39.4216 3.43777   3
  35  17   0 37.2192 3.29877   3
 -35  19   0 98.8157 4.62459   3
  35  19   0 93.9698 4.83977   3
  19 -35   0 70.9398 14.4137   1
  19  35   0 102.951 5.04739   3
 -19  35   0 100.324 4.92939   3
  35 -19   0 108.085 21.1852   1
 -35  21   0 6.51280 1.70881   3
  35  21   0 4.98031 1.77276   3
  35 -21   0 11.2942 12.9079   1
  21 -35   0 10.4814 10.2710   1
  21  35   0 6.65248 1.82326   3
 -21  35   0 6.78685 1.81019   3
  23 -35   0 19.4471 11.7600   1
  35 -23   0 45.8025 25.0897   1
  35  23   0 22.9396 3.90075   3
  23  35   0 27.9921 2.96194   3
 -23  35   0 25.2736 2.83381   3
 -35  23   0 30.3287 3.57927   3
  25  35   0 0.65529 1.38098   3
 -25  35   0 0.33449 1.39372   3
  35  25   0 1.01718 1.43412   3
  35 -25   0 19.3603 14.3885   1
  25 -35   0 -0.2781 10.9709   1
 -35  25   0 2.19927 1.48609   3
  27  35   0 38.6682 3.22544   3
  35  27   0 43.2834 3.22041   3
 -27  35   0 44.0694 3.19043   3
 -35  27   0 42.1991 3.16064   3
  29  35   0 74.6712 4.00534   3
  35  29   0 69.7104 3.89519   3
 -35  29   0 70.6825 3.78066   3
 -29  35   0 76.7022 3.92466   3
  35  31   0 14.6082 2.01066   3
 -35  31   0 15.8618 1.99021   3
  31  35   0 12.7386 1.96575   3
 -31  35   0 13.9816 1.93041   3
  33  35   0 40.2225 2.98204   3
 -35  33   0 33.5279 3.01776   3
 -33  35   0 36.7823 2.91249   3
  35  33   0 37.7619 2.95313   3
  35  35   0 -2.0961 1.62790   3
   0  36   0 171.700 6.44020   3
  36   0   0 155.230 6.06058   3
  36   0   0 166.825 27.5663   1
  36   0   0 150.240 9.10553   2
   0 -36   0 169.404 18.7436   1
 -36   2   0 -0.0096 1.88371   3
  36   2   0 -5.8936 17.5007   1
   2  36   0 4.21208 1.54786   3
  36  -2   0 5.94446 13.5155   1
  36  -2   0 1.26860 3.87262   2
  36   2   0 2.45848 1.62353   3
  -2  36   0 5.12950 1.55806   3
   2 -36   0 0.13234 5.32804   1
  36   2   0 1.23080 3.60854   2
  -2 -36   0 0.50355 5.95993   1
  -4  36   0 5.34578 1.53705   3
  36  -4   0 5.26582 13.9123   1
  36   4   0 1.93885 1.55323   3
  36   4   0 -4.1123 3.46413   2
   4 -36   0 0.80157 6.07102   1
   4  36   0 5.95342 1.62957   3
 -36   4   0 2.40921 1.55599   3
  36  -6   0 13.4814 13.6351   1
  36   6   0 14.3915 2.11760   3
   6 -36   0 19.7674 8.24494   1
 -36   6   0 16.9871 2.08853   3
   6  36   0 16.4379 2.29992   3
  -6  36   0 14.1943 2.09688   3
 -36   8   0 9.97513 1.81950   3
   8  36   0 11.1135 2.04518   3
   8 -36   0 -4.8995 6.03002   1
  36   8   0 12.2680 2.06536   3
  36  -8   0 -3.3835 11.3021   1
  -8  36   0 11.9356 1.97832   3
  36   8   0 7.33901 4.01722   2
  36  10   0 -2.9316 3.36136   2
  36  10   0 -0.6338 1.42544   3
  10 -36   0 1.21173 6.88783   1
 -36  10   0 -0.2048 1.43745   3
  10  36   0 2.11675 1.56210   3
  36 -10   0 -4.4565 11.6249   1
 -10  36   0 -1.0694 1.35251   3
  12 -36   0 7.95050 8.00977   1
 -36  12   0 9.21191 1.88283   3
  12  36   0 9.70776 2.11222   3
  36  12   0 5.31681 1.81053   3
  36 -12   0 3.92594 13.4358   1
 -12  36   0 11.7416 2.04639   3
  36 -14   0 40.6505 15.8280   1
  14  36   0 48.6712 3.75191   3
 -14  36   0 51.3908 3.73486   3
  36  14   0 46.7028 3.61447   3
 -36  14   0 45.7866 3.31721   3
  14 -36   0 58.8618 13.3447   1
  16  36   0 1.58260 1.58332   3
  16 -36   0 6.15765 9.21403   1
 -16  36   0 2.99654 1.60198   3
 -36  16   0 3.77588 1.55814   3
  36 -16   0 5.62430 12.9097   1
  36  16   0 4.16585 1.74233   3
  18  36   0 5.60190 1.80674   3
  36 -18   0 -3.5863 12.4137   1
  18 -36   0 6.59822 8.36765   1
  36  18   0 4.54546 1.76787   3
 -36  18   0 6.01083 1.65626   3
 -18  36   0 4.48259 1.71760   3
 -36  20   0 3.81347 1.59373   3
  20  36   0 3.54800 1.64882   3
  20 -36   0 -0.2150 8.93322   1
 -20  36   0 3.76278 1.63003   3
  36 -20   0 -7.3216 12.4875   1
 -22  36   0 106.307 6.00869   3
  36 -22   0 70.3596 19.5789   1
  22  36   0 111.908 6.08932   3
  22 -36   0 105.854 16.5963   1
  36  22   0 118.308 5.14661   3
 -36  22   0 110.363 4.79940   3
  24  36   0 7.72740 1.83844   3
 -24  36   0 7.19041 1.68599   3
  24 -36   0 0.23746 9.61748   1
  36  24   0 11.2019 1.92979   3
 -36  24   0 5.66652 1.64006   3
  26  36   0 2.72973 1.52375   3
  36  26   0 -2.1493 1.28794   3
 -26  36   0 1.42609 1.46358   3
 -36  26   0 -0.5052 1.41055   3
 -28  36   0 0.83858 1.49659   3
  36  28   0 -0.8114 1.42892   3
 -36  28   0 -1.5507 1.40581   3
  28  36   0 -0.2391 1.36997   3
  30  36   0 39.1877 3.11807   3
  36  30   0 28.3788 3.71936   3
 -36  30   0 35.4702 3.02769   3
 -30  36   0 33.0860 2.89050   3
  36  32   0 8.00492 1.77357   3
 -36  32   0 9.15031 2.14208   3
 -32  36   0 8.19116 1.64900   3
  32  36   0 6.73971 1.63920   3
  34  36   0 16.8893 1.96646   3
  37  -1   0 32.8947 7.41605   2
  -1  37   0 24.1036 2.77331   3
   1 -37   0 21.8268 8.73143   1
  37   1   0 25.5338 5.12538   2
   1  37   0 22.4976 2.78833   3
  37  -1   0 23.8629 18.0335   1
  37   1   0 25.6531 2.54205   3
  -1 -37   0 28.1697 8.47276   1
  -3  37   0 19.9532 2.69313   3
  37  -3   0 20.8571 15.9276   1
   3 -37   0 29.6027 9.59361   1
  37   3   0 19.3604 4.97950   2
  37   3   0 20.7936 2.35812   3
   3  37   0 19.1116 2.69720   3
 -37   5   0 32.7855 3.07452   3
  37   5   0 40.1811 5.57671   2
  37  -5   0 31.7844 16.4328   1
   5 -37   0 30.9165 10.0074   1
  37   5   0 31.3484 3.13568   3
   5  37   0 34.5715 3.15544   3
  -5  37   0 37.7396 3.12824   3
 -37   7   0 54.2680 3.51760   3
  37   7   0 56.9963 3.77899   3
  37  -7   0 34.7490 23.5932   1
   7  37   0 65.0134 3.94916   3
  37   7   0 73.2377 7.58102   2
  -7  37   0 58.8266 3.82244   3
 -37   9   0 86.0064 4.15000   3
  37   9   0 70.6758 7.45958   2
   9  37   0 83.9570 4.56906   3
  37   9   0 85.9338 4.40673   3
   9 -37   0 65.3474 12.7224   1
  -9  37   0 88.1225 4.55188   3
  37  -9   0 88.9566 20.6782   1
  37  11   0 37.2336 5.92973   2
  37 -11   0 24.1466 14.9220   1
  11 -37   0 30.4614 10.7574   1
 -37  11   0 32.1942 2.92045   3
  11  37   0 35.0450 3.33610   3
  37  11   0 29.4128 3.03825   3
 -11  37   0 30.0857 3.15573   3
 -13  37   0 34.7981 3.30810   3
 -37  13   0 37.6621 3.12349   3
  13 -37   0 56.7004 12.6313   1
  37 -13   0 21.6709 16.0445   1
  13  37   0 39.6490 3.51277   3
  37  13   0 47.1196 6.39688   2
  37  13   0 34.3305 3.21379   3
  37 -15   0 88.1579 20.6381   1
  37  15   0 78.8822 4.35659   3
 -15  37   0 82.4116 4.42199   3
  15  37   0 77.3900 4.51581   3
  15 -37   0 85.5017 14.8167   1
 -37  15   0 79.9459 4.16226   3
 -37  17   0 7.07177 1.78171   3
  17  37   0 11.7947 2.09558   3
  37  17   0 8.76705 1.95252   3
  17 -37   0 1.74765 8.61236   1
  37 -17   0 9.72573 14.4137   1
  19 -37   0 31.2384 10.8982   1
 -19  37   0 59.9904 3.74809   3
 -37  19   0 53.7073 5.63244   3
  19  37   0 56.2554 3.76894   3
  37  19   0 51.7259 4.31277   3
  37 -19   0 59.2097 22.1589   1
  37  21   0 12.1775 2.09267   3
 -37  21   0 9.72976 1.82579   3
  37 -21   0 20.8584 16.4239   1
 -21  37   0 11.3404 1.97402   3
  21  37   0 10.0193 1.92135   3
  21 -37   0 7.79776 13.3977   1
  23 -37   0 24.0736 11.7573   1
  23  37   0 10.6660 1.93592   3
 -37  23   0 10.6392 1.85644   3
 -23  37   0 9.94011 1.84166   3
  25  37   0 98.4849 4.67950   3
 -37  25   0 91.7008 4.34471   3
  37  25   0 101.689 4.65582   3
 -25  37   0 105.678 4.63497   3
 -37  27   0 -1.2811 1.51841   3
 -27  37   0 3.25367 1.59699   3
  27  37   0 2.73530 1.54069   3
  37  27   0 -1.1077 1.49922   3
 -29  37   0 2.13701 1.44013   3
  37  29   0 2.46909 1.58338   3
  29  37   0 -0.9358 1.44047   3
 -37  29   0 -1.6341 1.64768   3
 -31  37   0 78.1842 3.71640   3
 -37  31   0 71.3696 4.06499   3
  37  31   0 72.5796 3.73982   3
  31  37   0 83.5593 3.84662   3
  33  37   0 11.7926 2.34361   3
   0  38   0 52.1591 3.62850   3
   0 -38   0 60.5881 11.7400   1
  -2  38   0 3.53392 1.58258   3
   2 -38   0 -3.1404 5.85059   1
  38  -2   0 -11.469 15.6341   1
  38   2   0 0.22524 1.87632   3
   4  38   0 35.6921 3.22242   3
  38   4   0 37.2997 3.32851   3
  38   4   0 28.3954 5.87348   2
   4 -38   0 46.5830 11.0961   1
  38  -4   0 28.5422 16.2895   1
  -4  38   0 35.0665 3.18766   3
  38  -6   0 66.1164 21.2620   1
  -6  38   0 78.2798 4.26217   3
  38   6   0 72.2990 8.18289   2
   6  38   0 77.2589 4.34408   3
 -38   6   0 71.2845 3.88895   3
  38   6   0 69.4516 4.04172   3
   6 -38   0 64.8835 12.5987   1
  38   8   0 43.1938 3.33901   3
  38   8   0 35.4799 6.21015   2
 -38   8   0 42.0438 3.17749   3
   8  38   0 45.5254 3.58467   3
  38  -8   0 74.6978 20.9454   1
  -8  38   0 41.6521 3.42533   3
   8 -38   0 31.1873 10.3209   1
  38  10   0 42.8800 6.38124   2
 -10  38   0 50.8979 3.64861   3
  38  10   0 49.2120 3.59591   3
  10 -38   0 39.3564 10.8781   1
  10  38   0 50.4713 3.77151   3
  38 -10   0 52.5937 19.8028   1
 -38  10   0 46.8606 3.33282   3
 -12  38   0 2.04672 1.63878   3
  38  12   0 -1.9968 4.71404   2
  38  12   0 0.59890 1.57733   3
  12  38   0 0.79482 1.56736   3
  38 -12   0 14.5727 15.5540   1
 -38  12   0 -2.4386 1.42660   3
  12 -38   0 9.26848 7.91027   1
  38  14   0 105.198 9.81841   2
 -14  38   0 105.553 5.06294   3
  14 -38   0 111.350 16.2445   1
 -38  14   0 101.607 4.70104   3
  38 -14   0 98.3448 24.2991   1
  38  14   0 113.056 5.07695   3
  14  38   0 108.248 5.17542   3
 -16  38   0 8.01286 1.85241   3
  16 -38   0 9.00717 8.70737   1
 -38  16   0 9.65235 3.06913   3
  38  16   0 10.3042 2.01238   3
  38 -16   0 23.2031 17.7128   1
  16  38   0 10.9722 2.09248   3
 -38  18   0 0.96729 1.51833   3
  38  18   0 1.78946 1.61644   3
  38 -18   0 -2.6716 15.4528   1
 -18  38   0 1.08290 1.38786   3
  18  38   0 2.34391 1.62157   3
  18 -38   0 -7.3847 8.06964   1
 -20  38   0 67.8435 3.89517   3
  20  38   0 70.6883 4.05970   3
  38 -20   0 76.0920 25.7594   1
  20 -38   0 56.3070 13.6128   1
  38  20   0 67.2599 3.86524   3
 -38  20   0 64.9686 3.69574   3
 -38  22   0 31.5077 2.98295   3
  38  22   0 31.5862 3.02341   3
  22  38   0 34.8281 3.12025   3
 -22  38   0 37.1418 3.08736   3
 -38  24   0 2.20514 1.61589   3
 -24  38   0 -0.2134 1.40178   3
  38  24   0 2.90662 1.63270   3
  24  38   0 2.29753 1.48679   3
  38  26   0 6.37324 1.72123   3
  26  38   0 8.43675 1.73947   3
 -38  26   0 8.42755 1.85501   3
 -26  38   0 7.12764 1.68024   3
 -28  38   0 21.3045 2.94668   3
 -38  28   0 22.2515 2.28531   3
  38  28   0 22.6567 2.84630   3
  28  38   0 26.7586 2.85320   3
 -30  38   0 15.5348 1.87220   3
  38  30   0 14.2607 2.55605   3
  30  38   0 18.8674 2.53943   3
  32  38   0 5.32424 2.14255   3
   1 -39   0 18.3842 8.53702   1
  -1  39   0 36.8149 3.29936   3
   1  39   0 35.0505 3.29493   3
   3  39   0 122.638 5.56426   3
   3 -39   0 141.527 17.1209   1
  39  -3   0 102.632 26.1723   1
  -3  39   0 123.509 5.55220   3
   5  39   0 40.9758 3.52045   3
   5 -39   0 31.3445 9.64446   1
  39  -5   0 2.00534 18.0192   1
  -5  39   0 36.2964 3.31957   3
  39   5   0 31.4730 3.91601   3
   7 -39   0 80.4742 13.1799   1
  39  -7   0 72.9986 20.7444   1
   7  39   0 89.6002 4.71411   3
  39   7   0 80.1153 4.22309   3
  -7  39   0 85.2990 4.59284   3
   9  39   0 49.1558 3.73623   3
  39   9   0 42.6282 7.30517   2
  39   9   0 44.8497 3.47611   3
  39  -9   0 39.7279 18.8386   1
   9 -39   0 59.5160 12.0071   1
  -9  39   0 50.7096 3.64516   3
  39  11   0 -4.2569 5.58841   2
  39  11   0 -1.0847 1.49793   3
  39 -11   0 23.4441 17.0789   1
 -39  11   0 0.03296 1.73520   3
  11 -39   0 -1.4743 7.52144   1
 -11  39   0 1.56326 1.57730   3
  11  39   0 0.39356 1.51615   3
  13 -39   0 0.65145 7.88255   1
 -39  13   0 0.35544 1.85029   3
 -13  39   0 3.29659 1.55482   3
  39  13   0 3.64918 1.76419   3
  39 -13   0 -9.1097 16.4662   1
  15 -39   0 2.99662 8.05516   1
 -15  39   0 -0.4395 1.45221   3
  39 -15   0 4.38241 17.2759   1
  39  15   0 -0.8631 1.58665   3
 -39  15   0 1.29023 1.67547   3
  15  39   0 1.67587 1.50433   3
 -39  17   0 21.4057 2.87530   3
  39 -17   0 5.68104 18.4231   1
 -17  39   0 26.7282 2.88485   3
  39  17   0 23.4960 2.93125   3
  17  39   0 25.2403 2.90794   3
  19 -39   0 -0.1101 9.39715   1
 -19  39   0 2.89638 1.53048   3
  19  39   0 6.96562 1.80869   3
 -39  19   0 5.55721 1.73289   3
  39  19   0 5.46772 1.73802   3
  39  21   0 27.7559 2.89913   3
 -39  21   0 30.9184 3.03539   3
 -21  39   0 27.3034 2.88243   3
  21  39   0 24.6616 2.85701   3
 -23  39   0 11.5840 1.84103   3
  39  23   0 9.95702 1.87438   3
  23  39   0 9.37804 1.84411   3
  39  25   0 9.89353 1.85517   3
  25  39   0 8.75700 1.77368   3
 -25  39   0 9.35704 1.77719   3
 -39  25   0 11.0015 2.03625   3
  39  27   0 38.7155 3.11057   3
  27  39   0 39.8345 3.08991   3
 -27  39   0 34.0566 4.73118   3
 -29  39   0 54.6660 3.18387   3
  39  29   0 43.7676 5.37884   3
  29  39   0 51.2067 3.21264   3
  31  39   0 4.79788 1.87003   3
   0  40   0 122.221 5.50150   3
   2  40   0 0.01260 1.50568   3
  -2  40   0 0.44938 1.52214   3
  -4  40   0 23.0589 3.00088   3
  40  -4   0 38.4587 24.4711   1
   4  40   0 22.3575 3.14042   3
   4 -40   0 15.8350 7.85746   1
  -6  40   0 121.814 5.42999   3
  40  -6   0 87.7961 25.4479   1
   6 -40   0 89.1847 13.1544   1
   6  40   0 118.875 5.44607   3
   8  40   0 53.1377 3.77486   3
   8 -40   0 42.5223 10.5240   1
  40  -8   0 47.9574 21.8595   1
  -8  40   0 46.5653 3.56946   3
  40  10   0 74.0848 4.11799   3
  10 -40   0 68.0431 11.9602   1
  10  40   0 80.7037 4.42009   3
 -10  40   0 82.2362 4.34872   3
  40 -12   0 -10.059 18.2418   1
  12 -40   0 15.6615 8.74610   1
  40  12   0 10.4277 1.97191   3
  12  40   0 11.1809 2.03020   3
 -12  40   0 9.81535 1.89699   3
  40 -14   0 24.9290 21.2584   1
 -40  16   0 4.45466 1.96946   3
  16 -40   0 0.53262 8.65300   1
  40  16   0 1.91843 1.73743   3
  16  40   0 4.93559 1.74847   3
 -16  40   0 4.78336 1.68861   3
  40  18   0 11.4496 1.98306   3
 -18  40   0 12.0306 1.93762   3
  18  40   0 12.5055 2.04961   3
 -40  18   0 9.99912 2.05075   3
  20  40   0 1.80241 1.47752   3
 -20  40   0 3.26882 1.47322   3
  40  20   0 1.83963 1.67929   3
 -22  40   0 1.39554 1.36490   3
  22  40   0 1.62146 1.43374   3
 -24  40   0 32.2175 2.83262   3
  24  40   0 28.5096 2.90291   3
  40  24   0 35.2206 3.18044   3
 -26  40   0 0.33683 1.33823   3
  26  40   0 -0.5718 2.38266   3
 -28  40   0 -0.8230 1.33112   3
  28  40   0 0.82408 1.36271   3
  30  40   0 8.13362 1.64626   3
  -1  41   0 17.0026 2.36728   3
   1  41   0 15.6160 2.29631   3
  -3  41   0 58.6885 3.88758   3
   3  41   0 59.2531 4.01227   3
  -5  41   0 28.1458 3.11038   3
   5  41   0 37.2594 3.34210   3
   5 -41   0 37.3564 9.19061   1
  41  -7   0 -8.5549 21.4237   1
  -7  41   0 -1.3722 1.36959   3
   7 -41   0 -1.6935 7.31974   1
   7  41   0 0.49370 1.54431   3
  41  -9   0 57.3044 24.4758   1
   9 -41   0 28.2742 9.14233   1
   9  41   0 40.1341 3.28620   3
  -9  41   0 34.9036 3.13090   3
  11  41   0 2.18469 1.63009   3
  41  11   0 1.44116 1.90949   3
 -11  41   0 3.18743 1.62988   3
  13  41   0 1.26324 1.54294   3
  41  13   0 5.24770 1.90798   3
 -13  41   0 1.65240 1.48191   3
  13 -41   0 0.98932 8.20102   1
  15  41   0 27.6360 3.00925   3
  41  15   0 28.2598 3.28704   3
 -15  41   0 31.1106 2.97408   3
  17  41   0 8.17433 1.79218   3
 -17  41   0 8.81065 1.80401   3
  41  17   0 7.43350 1.95155   3
  19  41   0 11.7726 1.86730   3
 -19  41   0 12.7574 1.89294   3
  21  41   0 8.85716 1.76436   3
  41  21   0 9.14596 2.03178   3
 -21  41   0 10.4183 1.72932   3
  23  41   0 -0.8777 1.32210   3
 -23  41   0 0.01842 1.32262   3
  25  41   0 3.06125 1.48087   3
 -25  41   0 2.74214 1.42185   3
 -27  41   0 2.33392 1.42461   3
  27  41   0 1.86737 1.41425   3
  29  41   0 2.52889 1.50109   3
   0  42   0 90.3784 4.67799   3
   2  42   0 37.0738 3.38298   3
  -2  42   0 35.8402 3.35442   3
   4  42   0 3.65403 2.49197   3
  -4  42   0 5.23011 2.84464   3
   6  42   0 -1.6189 1.45968   3
  -6  42   0 0.23907 1.63154   3
   8  42   0 21.2507 2.78433   3
  -8  42   0 22.1963 2.72378   3
   8 -42   0 23.0246 8.35046   1
 -10  42   0 17.9433 2.65381   3
  10  42   0 16.4368 2.23010   3
  10 -42   0 16.5411 8.79365   1
  12  42   0 0.32563 1.45188   3
 -12  42   0 0.41941 1.47991   3
  14  42   0 43.8871 3.43437   3
 -14  42   0 48.0113 3.35747   3
  16  42   0 8.69723 1.78319   3
 -16  42   0 9.19608 1.74383   3
 -18  42   0 6.01793 1.62297   3
  18  42   0 6.74864 1.68096   3
 -20  42   0 26.0480 2.66010   3
  20  42   0 22.3039 2.65712   3
  22  42   0 4.67358 1.56557   3
 -22  42   0 2.97800 1.40730   3
 -24  42   0 7.30490 1.58060   3
  24  42   0 5.98373 1.53054   3
  26  42   0 2.83287 1.38165   3
 -26  42   0 2.26109 1.43630   3
  28  42   0 7.02288 1.91693   3
   1  43   0 55.4057 3.66444   3
  -1  43   0 50.5356 3.57293   3
   3  43   0 -1.3217 1.34318   3
  -3  43   0 0.96840 1.50311   3
   5  43   0 190.420 7.10608   3
  -5  43   0 192.290 7.06217   3
  -7  43   0 127.288 5.44994   3
   7  43   0 123.885 5.36952   3
  -9  43   0 5.93560 1.68735   3
   9  43   0 5.59296 1.67518   3
 -11  43   0 6.09628 1.64779   3
  11  43   0 5.69394 1.74553   3
 -13  43   0 5.53136 1.73979   3
  13  43   0 2.68821 1.65547   3
 -15  43   0 2.91929 1.47863   3
  15  43   0 3.53284 1.56020   3
  17  43   0 1.85266 1.45071   3
 -17  43   0 1.88706 1.43500   3
  19  43   0 0.16592 1.35085   3
 -19  43   0 0.96093 1.33380   3
  21  43   0 6.45348 2.53264   3
 -21  43   0 3.82632 1.57362   3
 -23  43   0 82.1458 3.88277   3
  23  43   0 90.5291 3.99904   3
 -25  43   0 2.74530 1.51637   3
  25  43   0 3.95968 1.44347   3
   0  44   0 2.93051 1.58433   3
  -2  44   0 7.44414 1.77266   3
   2  44   0 8.47968 1.85019   3
  -4  44   0 26.5943 2.92348   3
   4  44   0 29.1380 2.95236   3
  -6  44   0 60.1123 3.76032   3
   6  44   0 66.1183 3.81344   3
  -8  44   0 1.55527 1.43144   3
   8  44   0 2.15523 1.50839   3
 -10  44   0 21.9290 2.73423   3
  10  44   0 17.2633 2.21192   3
 -12  44   0 85.3838 4.22447   3
  12  44   0 88.5422 4.37597   3
 -14  44   0 19.7476 2.60489   3
  14  44   0 19.1662 2.69903   3
 -16  44   0 10.6545 1.81617   3
  16  44   0 12.0593 1.82117   3
 -18  44   0 4.87302 1.52351   3
  18  44   0 4.45774 1.50126   3
 -20  44   0 6.60678 1.53562   3
  20  44   0 6.89383 1.55989   3
  22  44   0 7.72227 1.58538   3
 -22  44   0 6.20886 1.56481   3
  24  44   0 1.93246 1.44007   3
 -24  44   0 2.15311 1.67412   3
   1  45   0 18.1143 2.64922   3
  -1  45   0 14.6352 2.01612   3
  -3  45   0 31.9013 3.04095   3
   3  45   0 35.2866 3.05773   3
  -5  45   0 -0.6598 1.40261   3
   5  45   0 1.13761 1.43641   3
  -7  45   0 40.9288 3.18478   3
   7  45   0 41.9549 3.27598   3
  -9  45   0 47.2728 3.32545   3
   9  45   0 51.4530 3.44011   3
 -11  45   0 25.4718 2.71560   3
  11  45   0 27.5102 2.89962   3
 -13  45   0 24.3426 2.64821   3
  13  45   0 25.0482 2.70896   3
 -15  45   0 15.2976 1.93219   3
  15  45   0 17.1752 2.45855   3
 -17  45   0 2.91108 1.38151   3
  17  45   0 2.90616 1.41817   3
  19  45   0 -1.2385 1.19797   3
 -19  45   0 0.18631 1.29894   3
 -21  45   0 -1.1530 1.32367   3
  21  45   0 -0.6328 1.31179   3
  23  45   0 -0.0683 1.33125   3
 -23  45   0 0.58523 1.53862   3
   0  46   0 4.14888 1.55592   3
   2  46   0 44.2762 3.22542   3
  -2  46   0 46.9166 3.25831   3
   4  46   0 22.2476 2.77588   3
  -4  46   0 27.6506 2.80630   3
  -6  46   0 13.3984 1.95613   3
   6  46   0 15.7074 2.10647   3
   8  46   0 4.45536 1.63860   3
  -8  46   0 2.81459 1.42481   3
  10  46   0 -0.1547 1.34990   3
 -10  46   0 0.15358 1.34799   3
 -12  46   0 0.29682 1.27132   3
  12  46   0 1.52088 1.35465   3
 -14  46   0 9.74428 1.67038   3
  14  46   0 9.15398 1.67196   3
 -16  46   0 15.4020 2.30313   3
  16  46   0 17.0160 2.42710   3
  18  46   0 22.8091 2.50967   3
 -18  46   0 29.4381 2.54249   3
  20  46   0 9.52555 1.57852   3
 -20  46   0 12.7464 2.27550   3
  -1  47   0 12.0528 1.78186   3
   1  47   0 11.0593 1.80207   3
   3  47   0 21.2654 2.62082   3
  -3  47   0 21.1903 2.60022   3
  -5  47   0 7.88561 1.59618   3
   5  47   0 8.87953 1.71109   3
   7  47   0 8.12694 1.65166   3
  -7  47   0 10.0169 1.70584   3
   9  47   0 1.37683 2.14746   3
  -9  47   0 1.85594 1.88210   3
 -11  47   0 27.4507 2.58920   3
  11  47   0 25.0114 2.58090   3
  13  47   0 34.2896 2.79815   3
 -13  47   0 37.9576 2.75466   3
  15  47   0 12.5672 1.68357   3
 -15  47   0 8.33626 1.56671   3
  17  47   0 4.40558 1.40604   3
 -17  47   0 5.95958 1.46393   3
  19  47   0 2.45941 1.36785   3
 -19  47   0 1.06117 1.43102   3
   0  48   0 40.2936 4.83709   3
   2  48   0 -0.7588 1.44509   3
  -2  48   0 -2.3507 1.51207   3
   4  48   0 2.27224 1.41628   3
  -4  48   0 3.72518 1.46593   3
  -6  48   0 3.28707 1.47226   3
   6  48   0 2.00270 1.41271   3
  -8  48   0 46.7731 3.10690   3
   8  48   0 52.8189 3.17994   3
  10  48   0 3.12762 1.38929   3
 -10  48   0 4.42593 1.43900   3
 -12  48   0 1.91760 1.29668   3
  12  48   0 -0.1007 1.30793   3
  14  48   0 0.80275 1.35587   3
 -14  48   0 1.33365 1.30173   3
  16  48   0 7.18266 1.76329   3
 -16  48   0 5.50174 1.46666   3
  -1  49   0 -0.1693 1.27242   3
   1  49   0 -0.1065 1.31485   3
  -3  49   0 5.84581 1.55059   3
   3  49   0 4.43688 1.51379   3
  -5  49   0 41.5946 2.88742   3
   5  49   0 38.7073 2.91173   3
  -7  49   0 39.4896 2.82915   3
   7  49   0 38.1377 2.87662   3
  -9  49   0 0.22507 1.29549   3
   9  49   0 -1.2412 1.29471   3
 -11  49   0 57.3701 3.09716   3
  11  49   0 59.6018 3.17675   3
 -13  49   0 3.28067 1.36801   3
  13  49   0 2.09838 1.44054   3
   0  50   0 50.4160 3.14783   3
  -2  50   0 2.60090 1.41107   3
   2  50   0 2.39528 1.36668   3
  -4  50   0 23.5760 2.50028   3
   4  50   0 24.9168 2.55469   3
   6  50   0 100.716 4.11124   3
  -6  50   0 102.951 4.16215   3
  -8  50   0 8.61113 2.14275   3
   8  50   0 8.99629 2.20881   3
  10  50   0 5.82737 1.48904   3
 -10  50   0 4.35229 1.47179   3
  -1  51   0 66.9410 3.32033   3
   3  51   0 23.6978 2.50030   3
  -3  51   0 22.3045 2.55332   3
   5  51   0 64.9796 4.80010   3
   1  -2   1 41.3017 2.03941   1
  -1  -2  -1 45.2941 2.46432   1
   2  -1  -1 43.4559 2.41804   1
   2  -1  -1 42.5123 1.26058   2
   1  -2   1 42.0038 1.41864   2
   1  -2  -1 46.8199 2.53529   1
  -2  -1  -1 43.2951 2.42429   1
  -1  -2   1 48.0465 2.06816   1
   2  -1   1 41.5786 2.25159   1
   1  -2  -1 44.0110 1.32431   2
  -1  -2   1 45.3307 1.45399   2
   2  -1   1 42.3582 1.41768   2
   0  -3  -1 508.260 12.8862   2
   3   0   1 508.137 14.8784   1
   3   0  -1 489.687 14.8013   1
   0  -3  -1 488.016 14.8140   1
   0  -3   1 492.547 14.0362   1
   0  -3   1 502.333 12.9418   2
   2  -3   1 1196.42 32.4210   1
   3  -2  -1 1178.25 30.4694   2
  -2  -3  -1 1207.09 33.6760   1
   2  -3   1 1177.99 30.6510   2
   3  -2  -1 1214.62 33.1151   1
  -2  -3   1 1245.24 30.7360   2
   3  -2   1 1214.22 32.7168   1
  -3  -2  -1 1255.56 33.1685   1
  -2  -3   1 1221.40 32.3013   1
   2  -3  -1 1241.82 34.0623   1
   3  -2   1 1149.28 30.6399   2
   2  -3  -1 1203.55 30.5239   2
   1  -4   1 890.762 22.7358   2
   4  -1  -1 877.450 25.3865   1
   4   1   1 864.038 25.3460   1
  -1  -4  -1 885.723 25.1956   1
   1  -4   1 874.105 24.5577   1
  -1  -4   1 900.097 24.4401   1
   1  -4  -1 871.271 25.2315   1
   4   1  -1 901.740 25.4038   1
   1  -4  -1 912.331 22.6547   2
  -1  -4   1 887.936 22.7747   2
   4  -1   1 868.043 25.2595   1
   4  -3  -1 48.1754 3.69372   1
   3  -4   1 48.2084 1.87799   2
  -3  -4  -1 48.9589 3.56376   1
   3  -4   1 49.1591 3.40804   1
   4  -3  -1 49.7868 1.74250   2
   4  -3   1 50.7370 1.89936   2
   3  -4  -1 53.8327 1.80555   2
   4  -3   1 49.8048 3.48398   1
   3  -4  -1 50.2193 3.68807   1
  -4  -3  -1 46.5069 3.59522   1
  -3  -4   1 49.7942 3.31159   1
   5   0  -1 143.962 6.80751   1
   0  -5   1 139.759 6.02200   1
   0  -5  -1 154.979 6.78454   1
   5   0   1 148.004 6.81801   1
   0  -5   1 144.212 4.40911   2
   0  -5  -1 150.583 4.37333   2
  -2  -5  -1 441.584 14.6600   1
   2  -5   1 426.165 14.0674   1
   2  -5   1 446.412 11.8058   2
   5  -2  -1 464.311 15.0915   1
   5  -2  -1 452.039 11.5977   2
  -2  -5   1 420.960 13.8411   1
   2  -5  -1 442.702 14.8149   1
   5   2  -1 435.833 14.8379   1
   5  -2   1 429.133 11.7351   2
  -2  -5   1 460.605 11.9100   2
   5  -2   1 448.266 14.8142   1
   2  -5  -1 434.726 11.6805   2
   5  -4  -1 91.3923 2.95640   2
  -4  -5  -1 87.0713 5.38032   1
   5  -4  -1 94.7697 5.74022   1
   4  -5   1 94.1315 3.13859   2
   4  -5   1 95.4207 5.42753   1
   5  -4   1 94.5167 3.12601   2
   5  -4   1 96.1768 5.53832   1
  -4  -5   1 91.4110 5.14226   1
   4  -5  -1 89.5493 2.98030   2
   4  -5  -1 90.9484 5.65874   1
  -5  -4  -1 98.7110 5.71686   1
   1  -6   1 2.31576 1.32564   1
  -1  -6  -1 2.67434 0.65251   2
  -1  -6  -1 7.03580 1.94822   1
   1  -6   1 2.62100 0.67300   2
   6   1   1 6.44392 1.99516   1
   6  -1  -1 4.94804 1.90226   1
   1  -6  -1 2.21583 0.62238   2
   6   1  -1 4.05091 1.75008   1
  -1  -6   1 2.99728 1.45528   1
   1  -6  -1 1.30367 1.33339   1
   6  -1   1 3.15358 1.54569   1
  -1  -6   1 3.23578 0.72326   2
   6   3   1 694.273 22.9777   1
   6  -3  -1 662.022 21.5821   1
   6  -3  -1 659.048 17.3416   2
   3  -6   1 677.175 17.5730   2
  -3  -6  -1 669.801 21.0599   1
   3  -6   1 657.005 20.7065   1
   3  -6  -1 668.292 17.4386   2
   6  -3   1 670.981 21.2956   1
   6   3  -1 695.999 21.6279   1
   3  -6  -1 633.768 21.1702   1
  -3  -6   1 616.083 20.1447   1
   6  -3   1 690.671 17.5512   2
   5  -6   1 119.660 6.96157   1
   6  -5  -1 138.448 4.20294   2
   6  -5  -1 139.631 7.67318   1
  -5  -6  -1 133.740 7.28112   1
   5  -6  -1 141.086 4.25094   2
   6  -5   1 126.046 7.14311   1
   6  -5   1 128.861 4.32600   2
   5  -6  -1 140.766 7.74821   1
  -5  -6   1 151.702 7.34093   1
   6   5  -1 128.140 7.32072   1
   7   0  -1 39.2109 4.75138   1
   0  -7  -1 39.5066 4.49489   1
   0  -7   1 32.8019 1.78737   2
   0  -7  -1 31.0828 1.71841   2
   7   0   1 32.6730 4.24863   1
   0  -7   1 40.1298 4.21319   1
   2  -7   1 4.22787 1.79984   1
   7   2   1 0.90870 1.58492   1
   2  -7   1 5.49284 1.02112   2
   7  -2  -1 3.84236 1.88326   1
  -2  -7  -1 3.09514 1.76666   1
   2  -7  -1 3.65462 0.78260   2
   7   2  -1 3.85661 1.92798   1
   7  -2   1 2.77860 1.76244   1
   2  -7  -1 1.65704 1.63840   1
  -2  -7   1 4.23494 0.85601   2
  -2  -7   1 6.24075 1.95831   1
   7   4   1 495.772 18.0157   1
   7  -4  -1 486.662 17.9921   1
  -4  -7  -1 541.725 17.8766   1
   7  -4  -1 474.985 13.3802   2
   4  -7   1 515.730 13.6642   2
   4  -7   1 522.723 17.5923   1
   7   4  -1 521.655 18.2201   1
   4  -7  -1 484.627 17.8167   1
   7  -4   1 530.117 14.0149   2
  -4  -7   1 476.463 16.8501   1
   4  -7  -1 491.038 13.4875   2
   7  -4   1 509.991 17.9258   1
   6  -7   1 1792.19 50.2884   1
  -6  -7  -1 1779.05 50.3224   1
   6  -7   1 1721.40 45.0280   2
   7  -6  -1 1757.77 44.8722   2
   7  -6  -1 1775.14 50.9093   1
  -6  -7   1 1788.18 49.8543   1
   6  -7  -1 1801.71 50.9282   1
   7  -6   1 1708.53 44.9992   2
   7  -6   1 1768.87 50.3348   1
   7   6  -1 1700.86 50.3795   1
   1  -8   1 418.841 11.7999   2
   1  -8   1 418.281 14.9570   1
   8   1   1 452.679 16.4634   1
   8  -1  -1 432.104 16.3203   1
  -1  -8  -1 429.816 11.8201   2
  -1  -8  -1 423.140 15.5919   1
   1  -8  -1 419.900 15.6209   1
  -1  -8   1 409.616 14.7975   1
   1  -8  -1 433.639 11.7551   2
   8  -1   1 405.814 15.9937   1
   8   1  -1 437.656 16.3644   1
  -1  -8   1 435.419 11.8925   2
   8  -3  -1 214.915 10.6048   1
  -3  -8  -1 232.925 10.3371   1
   3  -8   1 223.956 6.70881   2
   3  -8   1 233.318 10.1056   1
   8   3   1 201.470 10.3221   1
   8  -3  -1 213.991 6.43721   2
   3  -8  -1 218.078 6.58053   2
   3  -8  -1 212.755 10.2587   1
   8  -3   1 237.474 6.71044   2
  -3  -8   1 211.229 9.47555   1
   8  -3   1 237.804 10.8288   1
  -5  -8  -1 1602.98 45.9518   1
   5  -8   1 1665.95 40.9146   2
   8   5   1 1539.73 46.5379   1
   5  -8   1 1686.12 46.2218   1
   8  -5  -1 1540.04 40.6137   2
   8  -5  -1 1568.95 46.6377   1
   5  -8  -1 1551.52 46.3902   1
  -5  -8   1 1562.44 45.2805   1
   8  -5   1 1579.31 40.8036   2
   8   5  -1 1583.32 46.5983   1
   8  -5   1 1594.10 46.4768   1
   5  -8  -1 1565.22 40.6969   2
   8  -7  -1 1693.83 44.0037   2
   8   7   1 1660.94 50.5704   1
   7  -8   1 1759.20 44.2546   2
   8  -7  -1 1656.88 50.5235   1
   7  -8   1 1790.35 50.5406   1
   7  -8  -1 1791.37 53.5211   1
   8  -7   1 1720.75 50.4107   1
   8  -7   1 1742.70 44.2096   2
   8   7  -1 1693.84 50.5190   1
   7  -8  -1 1665.78 44.0108   2
   0  -9  -1 0.95462 0.70554   2
   9   0  -1 -0.4937 1.75609   1
   9   0   1 0.37437 1.59892   1
   0  -9   1 2.68923 0.89970   2
   0  -9   1 0.23069 1.61816   1
   0  -9  -1 -0.2921 1.62958   1
   9  -2  -1 1665.68 48.1236   1
   2  -9   1 1691.24 46.6854   1
   9   2   1 1588.61 47.8533   1
  -2  -9  -1 1667.07 46.9928   1
   2  -9   1 1559.13 41.9529   2
   9   2  -1 1665.32 48.1405   1
   2  -9  -1 1630.69 47.2024   1
   9  -2   1 1578.70 47.6508   1
  -2  -9   1 1669.33 42.1373   2
   2  -9  -1 1583.22 41.8643   2
  -2  -9   1 1648.63 46.2201   1
  -4  -9  -1 595.348 21.0586   1
   4  -9   1 584.471 16.3221   2
   9  -4  -1 600.821 21.9571   1
   4  -9   1 593.509 21.0325   1
   9   4   1 615.768 22.0553   1
   4  -9  -1 601.907 21.4295   1
   9  -4   1 617.354 21.7666   1
   9  -4   1 612.524 16.2931   2
  -4  -9   1 608.771 20.4527   1
   4  -9  -1 589.725 16.1925   2
   9   4  -1 610.861 23.5159   1
   6  -9   1 1046.17 27.6217   2
   9   6   1 1025.38 33.9006   1
   9  -6  -1 1068.83 34.1690   1
   6  -9   1 1025.25 33.0780   1
  -6  -9  -1 1108.77 33.5026   1
   9  -6  -1 1039.25 27.3696   2
   9  -6   1 1036.98 27.5424   2
   6  -9  -1 1029.52 27.4514   2
   6  -9  -1 1092.19 34.1963   1
  -6  -9   1 1095.88 32.8414   1
   9   6  -1 1008.57 33.6757   1
   9  -8  -1 2378.99 59.6809   2
   9   8   1 2301.08 67.4656   1
   8   9  -1 2229.04 66.7661   1
   8  -9   1 2378.64 66.8497   1
  -8  -9  -1 2429.84 67.0933   1
   8  -9   1 2327.16 59.8517   2
   9  -8  -1 2356.30 67.6328   1
   9  -8   1 2260.85 59.7892   2
   9  -8   1 2313.27 66.9150   1
   8  -9  -1 2433.04 67.8163   1
   9   8  -1 2277.44 67.0638   1
   8  -9  -1 2354.08 59.6882   2
  10  -1  -1 27.4698 4.75462   1
   1 -10   1 47.6025 5.47795   1
  -1 -10  -1 32.0367 2.06596   2
  10   1   1 43.6277 5.95598   1
   1 -10   1 31.0283 2.03579   2
  10   1  -1 33.9928 5.43568   1
  -1 -10   1 29.6713 4.33115   1
  10  -1   1 31.1731 5.01916   1
  -1 -10   1 29.7044 2.01551   2
   1 -10  -1 28.7094 1.93956   2
   3 -10   1 405.476 15.9540   1
  10   3   1 415.675 17.2693   1
  10  -3  -1 447.728 17.7595   1
   3 -10   1 413.056 11.8615   2
  -3 -10  -1 410.940 16.3198   1
  10  -3  -1 430.116 11.6207   2
   3 -10  -1 437.281 11.8286   2
  10  -3   1 404.251 16.9838   1
  -3 -10   1 419.510 15.7384   1
  10   3  -1 399.345 17.0580   1
   3 -10  -1 427.432 16.8344   1
  10  -3   1 400.830 11.7180   2
  10  -5  -1 181.873 10.8033   1
  -5 -10  -1 205.610 10.6021   1
  10   5   1 191.372 11.1102   1
  10  -5  -1 195.578 6.23903   2
   5 -10   1 223.422 6.63765   2
   5 -10   1 208.477 10.6721   1
  -5 -10   1 189.984 10.0380   1
  10  -5   1 211.652 6.47897   2
  10   5  -1 207.670 11.3297   1
   5 -10  -1 195.500 6.36564   2
   5 -10  -1 200.728 10.9554   1
  10  -7  -1 674.645 24.9348   1
   7 -10   1 649.218 18.1049   2
  10  -7  -1 647.659 17.8472   2
  -7 -10  -1 662.676 23.9145   1
  10   7   1 675.863 25.0704   1
   7 -10   1 681.302 24.2809   1
  10  -7   1 639.757 24.3502   1
  10   7  -1 648.521 24.6320   1
   7 -10  -1 684.812 18.0172   2
  -7 -10   1 736.689 24.0719   1
   7 -10  -1 659.291 24.5953   1
  10  -7   1 634.209 17.9952   2
  10  -9  -1 21.6488 4.98503   1
  10   9   1 23.4541 5.55259   1
   9 -10   1 23.4786 4.70537   1
  10  -9  -1 16.8369 1.70439   2
   9  10  -1 23.7545 5.23479   1
   9 -10   1 20.9915 1.88810   2
  10  -9   1 30.2775 5.41362   1
  10   9  -1 25.5493 5.46442   1
  10  -9   1 23.2822 1.91672   2
   9 -10  -1 27.5576 5.45835   1
   9 -10  -1 18.0321 1.74571   2
   0 -11   1 1798.14 45.4417   2
  11   0  -1 1742.58 52.5162   1
   0 -11   1 1701.20 50.1694   1
   0 -11  -1 1789.47 45.3538   2
  11   0   1 1755.57 52.5369   1
   0 -11  -1 1703.80 50.9031   1
  11  -2  -1 43.4789 6.22251   1
   2 -11   1 40.9678 2.43209   2
  -2 -11  -1 36.0541 5.17104   1
   2 -11   1 51.9833 5.88285   1
  11   2   1 50.6563 6.71208   1
  11   2  -1 42.2408 6.14715   1
   2 -11  -1 40.9650 2.34184   2
  -2 -11   1 43.2017 2.51478   2
   2 -11  -1 48.2781 6.10451   1
  -2 -11   1 51.8570 5.94964   1
  11  -2   1 46.6568 6.43438   1
   4 -11   1 1683.54 43.6482   2
  11   4   1 1694.83 51.3042   1
  -4 -11  -1 1678.14 49.5716   1
   4 -11   1 1673.32 49.3831   1
  11  -4  -1 1693.48 43.3424   2
  11  -4  -1 1717.70 51.2807   1
  11   4  -1 1638.45 50.9083   1
  -4 -11   1 1696.64 48.8976   1
   4 -11  -1 1751.30 50.5725   1
   4 -11  -1 1664.53 43.5042   2
  11  -4   1 1639.90 43.4870   2
   6 -11   1 1076.57 28.4280   2
  -6 -11  -1 1083.03 34.7985   1
  11   6   1 1071.65 36.0340   1
   6 -11   1 1050.49 34.6239   1
  11  -6  -1 1054.12 28.0959   2
  11  -6  -1 1090.01 35.9714   1
   6 -11  -1 1072.63 28.2909   2
   6 -11  -1 1042.89 35.1487   1
  11   6  -1 1069.58 35.7843   1
  11  -6   1 1092.65 35.8012   1
  -6 -11   1 1107.25 34.2104   1
  11  -6   1 1058.61 28.2948   2
  11  -8  -1 1122.23 38.2447   1
  -8 -11  -1 1175.99 37.4265   1
  11  -8  -1 1130.76 29.9646   2
   8 -11   1 1165.63 30.2939   2
   8 -11   1 1174.18 37.7340   1
  11   8   1 1121.49 38.2845   1
   8 -11  -1 1154.73 30.1159   2
  -8 -11   1 1117.64 36.5420   1
   8 -11  -1 1136.89 38.0859   1
  11  -8   1 1099.90 37.6178   1
  11  -8   1 1136.35 30.1585   2
  11 -10  -1 318.960 16.0861   1
  10 -11   1 285.960 15.1668   1
  11  10   1 289.433 15.7928   1
  11 -10  -1 291.637 8.85084   2
  10 -11   1 282.354 8.99937   2
  10  11  -1 265.289 15.0461   1
  11  10  -1 271.571 15.4039   1
  10  11   1 286.396 15.6955   1
  11 -10   1 292.006 15.2134   1
  10 -11  -1 293.593 15.6197   1
  11 -10   1 288.512 9.00539   2
  10 -11  -1 298.140 8.91401   2
  -1 -12  -1 987.069 32.6259   1
   1 -12   1 1000.56 26.8866   2
  12  -1  -1 1069.96 34.6749   1
  -1 -12  -1 1012.32 26.8959   2
   1 -12   1 996.545 31.9885   1
  12   1   1 983.978 33.9244   1
  12  -1   1 1031.66 34.3136   1
   1 -12  -1 998.355 26.8004   2
  12   1  -1 1010.90 34.3843   1
  -1 -12   1 1010.54 26.9574   2
   1 -12  -1 1016.41 32.9393   1
  -1 -12   1 975.384 31.7520   1
  12   3   1 793.378 28.2919   1
  -3 -12  -1 778.791 26.7098   1
  12  -3  -1 765.922 28.1634   1
   3 -12   1 776.950 26.4870   1
   3 -12   1 765.727 20.9963   2
  12  -3  -1 760.652 20.6721   2
  -3 -12   1 779.063 25.9856   1
   3 -12  -1 775.998 20.9166   2
  12  -3   1 778.509 20.8735   2
   3 -12  -1 768.097 27.0618   1
  12   3  -1 751.228 27.9152   1
  12  -5  -1 1083.71 28.8982   2
   5 -12   1 1111.49 29.2648   2
  -5 -12  -1 1113.35 35.6998   1
  12  -5  -1 1084.71 37.1368   1
  12   5   1 1069.23 36.9881   1
   5 -12   1 1108.50 35.6970   1
   5 -12  -1 1104.71 36.1977   1
  12  -5   1 1125.22 36.9603   1
  -5 -12   1 1114.95 34.9540   1
  12  -5   1 1096.78 29.1053   2
  12   5  -1 1123.42 37.1750   1
   5 -12  -1 1076.81 29.0699   2
  12  -7  -1 1973.89 51.2004   2
   7 -12   1 1995.00 51.5488   2
  12  -7  -1 1983.88 60.3468   1
  -7 -12  -1 1991.86 58.8872   1
   7 -12   1 2035.10 59.2951   1
  12   7   1 1990.71 60.5979   1
   7 -12  -1 1967.81 59.6898   1
  12  -7   1 1947.17 51.3667   2
  12   7  -1 2018.22 60.4421   1
  12  -7   1 1992.23 60.0079   1
   7 -12  -1 1978.90 51.3719   2
  -7 -12   1 2011.81 58.2506   1
   9 -12   1 495.692 21.1864   1
  12  -9  -1 486.107 21.8105   1
  12  -9  -1 511.197 14.1712   2
   9 -12   1 497.601 14.3949   2
  12   9   1 482.295 21.8561   1
  -9 -12  -1 522.095 21.3172   1
   9 -12  -1 495.091 14.2272   2
   9 -12  -1 531.313 22.2715   1
  12   9  -1 486.248 24.0134   1
  12  -9   1 494.135 21.5507   1
  12  -9   1 496.861 14.2981   2
  11 -12   1 720.989 20.0115   2
  11  12  -1 638.226 27.9835   1
  11 -12   1 700.524 28.1456   1
  12 -11  -1 743.047 19.8426   2
  12 -11  -1 753.367 29.2563   1
  12  11   1 707.813 28.9124   1
  12  11  -1 666.677 28.3913   1
  12 -11   1 713.353 19.9577   2
  11  12   1 720.793 29.1278   1
  11 -12  -1 756.081 29.1229   1
  12 -11   1 727.459 28.5454   1
  11 -12  -1 735.689 19.8742   2
   0 -13   1 7.37871 1.37958   2
   0 -13  -1 3.65446 2.41612   1
  13   0  -1 4.77100 2.95135   1
   0 -13  -1 3.15704 1.12829   2
  13   0   1 6.69040 3.41187   1
   0 -13   1 2.88111 2.45522   1
   2 -13   1 32.9728 2.37169   2
  13   2   1 44.8128 7.08120   1
  -2 -13  -1 31.9407 5.35133   1
  13  -2  -1 27.9469 5.70219   1
   2 -13   1 34.3446 5.38281   1
  -2 -13   1 40.7066 5.65548   1
  -2 -13   1 33.2623 2.44347   2
  13   2  -1 34.5546 6.47881   1
   2 -13  -1 33.7920 2.34978   2
   2 -13  -1 39.5014 5.85767   1
  -4 -13  -1 168.915 10.2061   1
  13  -4  -1 173.581 11.3913   1
  13  -4  -1 161.457 5.51195   2
   4 -13   1 164.464 5.82862   2
   4 -13   1 166.981 10.1508   1
  13   4   1 157.456 10.9576   1
  -4 -13   1 167.142 9.76384   1
   4 -13  -1 158.818 5.67818   2
  13  -4   1 156.131 10.8183   1
  13   4  -1 151.287 10.8763   1
   4 -13  -1 171.568 10.7190   1
  13  -4   1 156.695 5.62442   2
   6 -13   1 69.2407 3.41214   2
  13   6   1 86.2136 9.93641   1
   6 -13   1 66.0915 7.84223   1
  13  -6  -1 67.6438 3.14334   2
  -6 -13  -1 76.8301 8.23076   1
  13  -6  -1 77.1173 9.00412   1
  -6 -13   1 81.3984 8.16319   1
   6 -13  -1 75.7616 8.64404   1
  13   6  -1 53.8530 7.87366   1
   6 -13  -1 75.4276 3.40629   2
  13  -6   1 61.8109 3.18940   2
  13  -6   1 82.6622 9.33323   1
  -8 -13  -1 109.363 8.79105   1
  13  -8  -1 100.951 4.09566   2
  13   8   1 111.307 11.8663   1
   8 -13   1 109.745 8.88109   1
   8 -13   1 103.265 4.38508   2
  13  -8  -1 113.418 11.4088   1
  13  -8   1 105.491 4.29052   2
   8 -13  -1 99.4815 4.24097   2
  13  -8   1 113.416 11.2025   1
  -8 -13   1 100.502 8.17171   1
   8 -13  -1 102.308 10.3702   1
  13   8  -1 128.798 12.5603   1
  10 -13   1 574.665 24.1143   1
  13 -10  -1 564.705 15.8948   2
  10  13  -1 518.070 24.0764   1
  10 -13   1 551.582 16.1314   2
  13  10   1 552.577 24.8255   1
  13 -10  -1 600.541 25.1497   1
  13 -10   1 544.409 16.0188   2
  13 -10   1 557.010 24.1344   1
  10 -13  -1 616.693 24.9943   1
  10 -13  -1 589.928 16.0815   2
  13  10  -1 529.477 24.3505   1
  12 -13   1 568.851 24.5958   1
  12  13  -1 471.652 23.9552   1
  12 -13   1 534.947 15.5564   2
  13  12   1 507.150 24.5551   1
[truncated: 6,407,220 more chars]
